# Supplementary material for: Soybean BARCSoySNP6K: An assay for soybean genetics and breeding research
Source: Plant J. 2020 Sep 23;104(3):800–11. doi: 10.1111/tpj.14960 (PMC7702105; doi:10.1111/tpj.14960)
Supplement: Supplementary file 1 — Table S1. Positions of haplotype blocks based on 14 183 cultivated soybean. [file TPJ-104-800-s001.xlsx]

## Sheet: Sheet1
Table S1. Positions of haplotype blocks in the 14183 cultivated soybean. Data include chromosome, start and end positions of haplotype block, size in kbp of the haplotype block, and number of SNPs in the haplotype block based on the Glyma1.01 genome assembly.
Chromosome	Start position	End position	Haplotype block ID	Size (kb)	Number of SNPs	Genomic regions (Eu: euchromatic region, Het: heterochromatic region)	Euchromatic with haplotype block >50kb or heterchromatic regions with haplotype block >100kb (Yes/No)
1	24939	237375	1_24939_237375	212.437	24	Eu	Yes
1	243024	244270	1_243024_244270	1.247	2	Eu	No
1	281790	283678	1_281790_283678	1.889	2	Eu	No
1	378771	382218	1_378771_382218	3.448	2	Eu	No
1	402061	409172	1_402061_409172	7.112	2	Eu	No
1	423351	429794	1_423351_429794	6.444	2	Eu	No
1	439582	452642	1_439582_452642	13.061	2	Eu	No
1	471125	477469	1_471125_477469	6.345	3	Eu	No
1	683066	688663	1_683066_688663	5.598	2	Eu	No
1	822979	849807	1_822979_849807	26.829	3	Eu	No
1	921063	925493	1_921063_925493	4.431	2	Eu	No
1	955547	963847	1_955547_963847	8.301	2	Eu	No
1	973781	979625	1_973781_979625	5.845	2	Eu	No
1	1059407	1241762	1_1059407_1241762	182.356	4	Eu	Yes
1	1244765	1254891	1_1244765_1254891	10.127	2	Eu	No
1	1275418	1279146	1_1275418_1279146	3.729	2	Eu	No
1	1282140	1315010	1_1282140_1315010	32.871	5	Eu	No
1	1355473	1402462	1_1355473_1402462	46.99	5	Eu	No
1	1407841	1424071	1_1407841_1424071	16.231	2	Eu	No
1	1486278	1494600	1_1486278_1494600	8.323	4	Eu	No
1	1502816	1517759	1_1502816_1517759	14.944	3	Eu	No
1	1520839	1532784	1_1520839_1532784	11.946	3	Eu	No
1	1545086	1553914	1_1545086_1553914	8.829	2	Eu	No
1	1557123	1560069	1_1557123_1560069	2.947	2	Eu	No
1	1612084	1623069	1_1612084_1623069	10.986	3	Eu	No
1	1744951	1755954	1_1744951_1755954	11.004	2	Eu	No
1	1881050	1887205	1_1881050_1887205	6.156	2	Eu	No
1	1902269	1904964	1_1902269_1904964	2.696	2	Eu	No
1	2036901	2040590	1_2036901_2040590	3.69	2	Eu	No
1	2057631	2063290	1_2057631_2063290	5.66	2	Eu	No
1	2182016	2188771	1_2182016_2188771	6.756	2	Eu	No
1	2199809	2205606	1_2199809_2205606	5.798	2	Eu	No
1	2212455	2267573	1_2212455_2267573	55.119	5	Eu	Yes
1	2594163	2610177	1_2594163_2610177	16.015	5	Eu	No
1	2675653	2689421	1_2675653_2689421	13.769	2	Eu	No
1	2737250	2739177	1_2737250_2739177	1.928	2	Eu	No
1	2774196	2796446	1_2774196_2796446	22.251	5	Eu	No
1	2809603	2813785	1_2809603_2813785	4.183	2	Eu	No
1	3014992	3016694	1_3014992_3016694	1.703	2	Eu	No
1	3021902	3035287	1_3021902_3035287	13.386	2	Eu	No
1	3055492	3083398	1_3055492_3083398	27.907	3	Eu	No
1	3145235	3146865	1_3145235_3146865	1.631	2	Eu	No
1	3161613	3163236	1_3161613_3163236	1.624	2	Eu	No
1	3275340	3285186	1_3275340_3285186	9.847	3	Eu	No
1	3289948	3297577	1_3289948_3297577	7.63	2	Eu	No
1	3298732	3305054	1_3298732_3305054	6.323	3	Eu	No
1	3307904	3327321	1_3307904_3327321	19.418	3	Eu	No
1	3361120	3390236	1_3361120_3390236	29.117	5	Eu	No
1	3400641	3412546	1_3400641_3412546	11.906	2	Eu	No
1	3512849	3519206	1_3512849_3519206	6.358	2	Eu	No
1	3524502	3585713	1_3524502_3585713	61.212	13	Eu	Yes
1	3593836	3596804	1_3593836_3596804	2.969	2	Eu	No
1	3620908	3674029	1_3620908_3674029	53.122	7	Eu	Yes
1	3713345	3715007	1_3713345_3715007	1.663	2	Eu	No
1	3745276	3746962	1_3745276_3746962	1.687	2	Eu	No
1	3762803	3783724	1_3762803_3783724	20.922	8	Eu	No
1	3809034	3896555	1_3809034_3896555	87.522	9	Eu	Yes
1	3905200	3910902	1_3905200_3910902	5.703	2	Eu	No
1	3926083	3934997	1_3926083_3934997	8.915	2	Eu	No
1	4002275	4019326	1_4002275_4019326	17.052	5	Eu	No
1	4021131	4083697	1_4021131_4083697	62.567	9	Eu	Yes
1	4089325	4107932	1_4089325_4107932	18.608	4	Eu	No
1	4114838	4118990	1_4114838_4118990	4.153	2	Eu	No
1	4142391	4144585	1_4142391_4144585	2.195	2	Eu	No
1	4186936	4219169	1_4186936_4219169	32.234	5	Eu	No
1	4267470	4314337	1_4267470_4314337	46.868	5	Eu	No
1	4324478	4338915	1_4324478_4338915	14.438	2	Eu	No
1	4372542	4386858	1_4372542_4386858	14.317	2	Eu	No
1	4437651	4451210	1_4437651_4451210	13.56	4	Eu	No
1	4458303	4460492	1_4458303_4460492	2.19	2	Eu	No
1	4488369	4518923	1_4488369_4518923	30.555	5	Eu	No
1	4578464	4582570	1_4578464_4582570	4.107	2	Eu	No
1	4595776	4615353	1_4595776_4615353	19.578	2	Eu	No
1	4617466	4642545	1_4617466_4642545	25.08	5	Eu	No
1	4654310	4659943	1_4654310_4659943	5.634	2	Eu	No
1	4726775	4740115	1_4726775_4740115	13.341	2	Eu	No
1	4751264	4758971	1_4751264_4758971	7.708	2	Eu	No
1	4767509	4777842	1_4767509_4777842	10.334	3	Eu	No
1	4835798	4975775	1_4835798_4975775	139.978	14	Eu	Yes
1	5111010	5211157	1_5111010_5211157	100.148	13	Eu	Yes
1	5238004	5300057	1_5238004_5300057	62.054	6	Het	No
1	5888484	6623855	1_5888484_6623855	735.372	14	Het	Yes
1	7292162	7629800	1_7292162_7629800	337.639	10	Het	Yes
1	7775299	8641430	1_7775299_8641430	866.132	14	Het	Yes
1	8674202	8822487	1_8674202_8822487	148.286	5	Het	Yes
1	8933345	9040010	1_8933345_9040010	106.666	4	Het	Yes
1	9264606	9686863	1_9264606_9686863	422.258	7	Het	Yes
1	9714061	10697006	1_9714061_10697006	982.946	14	Het	Yes
1	11047155	11835461	1_11047155_11835461	788.307	6	Het	Yes
1	13782300	14777200	1_13782300_14777200	994.901	12	Het	Yes
1	14955903	15940461	1_14955903_15940461	984.559	5	Het	Yes
1	16051744	16483318	1_16051744_16483318	431.575	5	Het	Yes
1	16610088	17323929	1_16610088_17323929	713.842	4	Het	Yes
1	29169958	29927319	1_29169958_29927319	757.362	5	Het	Yes
1	30080907	30843165	1_30080907_30843165	762.259	7	Het	Yes
1	30886653	31859424	1_30886653_31859424	972.772	9	Het	Yes
1	32564014	33562690	1_32564014_33562690	998.677	7	Het	Yes
1	33891376	34062014	1_33891376_34062014	170.639	4	Het	Yes
1	34843208	35048367	1_34843208_35048367	205.16	4	Het	Yes
1	35216975	35472568	1_35216975_35472568	255.594	6	Het	Yes
1	35662381	36129158	1_35662381_36129158	466.778	12	Het	Yes
1	36166509	36516702	1_36166509_36516702	350.194	7	Het	Yes
1	36798122	37072432	1_36798122_37072432	274.311	8	Het	Yes
1	37095181	38058938	1_37095181_38058938	963.758	21	Het	Yes
1	38267517	38661096	1_38267517_38661096	393.58	8	Het	Yes
1	38713664	39693650	1_38713664_39693650	979.987	22	Het	Yes
1	39939520	40072065	1_39939520_40072065	132.546	5	Het	Yes
1	40455897	41311480	1_40455897_41311480	855.584	14	Het	Yes
1	41528259	41770769	1_41528259_41770769	242.511	5	Het	Yes
1	42227647	42700828	1_42227647_42700828	473.182	13	Het	Yes
1	42786718	42986108	1_42786718_42986108	199.391	4	Het	Yes
1	43346673	43461285	1_43346673_43461285	114.613	5	Het	Yes
1	43807558	44369984	1_43807558_44369984	562.427	12	Het	Yes
1	44715656	44857606	1_44715656_44857606	141.951	5	Het	Yes
1	45786200	46524387	1_45786200_46524387	738.188	12	Het	Yes
1	46534870	46539971	1_46534870_46539971	5.102	2	Eu	No
1	46545441	46598535	1_46545441_46598535	53.095	5	Eu	Yes
1	46613274	46672210	1_46613274_46672210	58.937	4	Eu	Yes
1	46765711	46767033	1_46765711_46767033	1.323	2	Eu	No
1	46803788	46856632	1_46803788_46856632	52.845	4	Eu	Yes
1	47023597	47043876	1_47023597_47043876	20.28	3	Eu	No
1	47047648	47203439	1_47047648_47203439	155.792	18	Eu	Yes
1	47231065	47296536	1_47231065_47296536	65.472	9	Eu	Yes
1	47327886	47352581	1_47327886_47352581	24.696	7	Eu	No
1	47491894	47505074	1_47491894_47505074	13.181	3	Eu	No
1	47540675	47544830	1_47540675_47544830	4.156	2	Eu	No
1	47801778	47811897	1_47801778_47811897	10.12	4	Eu	No
1	47842143	47855385	1_47842143_47855385	13.243	3	Eu	No
1	47866971	47905486	1_47866971_47905486	38.516	4	Eu	No
1	47942462	47960832	1_47942462_47960832	18.371	3	Eu	No
1	47976207	47981867	1_47976207_47981867	5.661	2	Eu	No
1	47984778	48066875	1_47984778_48066875	82.098	11	Eu	Yes
1	48070564	48116555	1_48070564_48116555	45.992	8	Eu	No
1	48153926	48172290	1_48153926_48172290	18.365	2	Eu	No
1	48174685	48176350	1_48174685_48176350	1.666	2	Eu	No
1	48180103	48186872	1_48180103_48186872	6.77	6	Eu	No
1	48190654	48256429	1_48190654_48256429	65.776	9	Eu	Yes
1	48267606	48376246	1_48267606_48376246	108.641	15	Eu	Yes
1	48382779	48384873	1_48382779_48384873	2.095	2	Eu	No
1	48433955	48442507	1_48433955_48442507	8.553	2	Eu	No
1	48490333	48526612	1_48490333_48526612	36.28	7	Eu	No
1	48565309	48597416	1_48565309_48597416	32.108	4	Eu	No
1	48617111	48619590	1_48617111_48619590	2.48	2	Eu	No
1	48681493	48685149	1_48681493_48685149	3.657	4	Eu	No
1	48723511	48732497	1_48723511_48732497	8.987	6	Eu	No
1	48740400	48758453	1_48740400_48758453	18.054	2	Eu	No
1	48860794	48887056	1_48860794_48887056	26.263	3	Eu	No
1	49072325	49083096	1_49072325_49083096	10.772	2	Eu	No
1	49261977	49275790	1_49261977_49275790	13.814	2	Eu	No
1	49288739	49323877	1_49288739_49323877	35.139	4	Eu	No
1	49338456	49348802	1_49338456_49348802	10.347	3	Eu	No
1	49385769	49406377	1_49385769_49406377	20.609	5	Eu	No
1	49412063	49541169	1_49412063_49541169	129.107	15	Eu	Yes
1	49556214	49580206	1_49556214_49580206	23.993	5	Eu	No
1	49619951	49635005	1_49619951_49635005	15.055	4	Eu	No
1	49637775	49687691	1_49637775_49687691	49.917	5	Eu	No
1	49691804	49705078	1_49691804_49705078	13.275	2	Eu	No
1	49714154	49726502	1_49714154_49726502	12.349	3	Eu	No
1	49788599	49806920	1_49788599_49806920	18.322	2	Eu	No
1	49840722	49856450	1_49840722_49856450	15.729	3	Eu	No
1	49912586	49915265	1_49912586_49915265	2.68	2	Eu	No
1	49959483	49977277	1_49959483_49977277	17.795	3	Eu	No
1	49995453	50070243	1_49995453_50070243	74.791	8	Eu	Yes
1	50122115	50128704	1_50122115_50128704	6.59	2	Eu	No
1	50164442	50169512	1_50164442_50169512	5.071	2	Eu	No
1	50177742	50191395	1_50177742_50191395	13.654	2	Eu	No
1	50210490	50219219	1_50210490_50219219	8.73	3	Eu	No
1	50237140	50288161	1_50237140_50288161	51.022	5	Eu	Yes
1	50318073	50330375	1_50318073_50330375	12.303	3	Eu	No
1	50384363	50392631	1_50384363_50392631	8.269	2	Eu	No
1	50522881	50526214	1_50522881_50526214	3.334	2	Eu	No
1	50611036	50619719	1_50611036_50619719	8.684	2	Eu	No
1	50664993	50678679	1_50664993_50678679	13.687	3	Eu	No
1	50684567	50704279	1_50684567_50704279	19.713	2	Eu	No
1	50733825	50754483	1_50733825_50754483	20.659	3	Eu	No
1	50824960	50831484	1_50824960_50831484	6.525	2	Eu	No
1	50884416	50890788	1_50884416_50890788	6.373	3	Eu	No
1	50927214	50944412	1_50927214_50944412	17.199	3	Eu	No
1	51032540	51034693	1_51032540_51034693	2.154	2	Eu	No
1	51363665	51384743	1_51363665_51384743	21.079	5	Eu	No
1	51398886	51460913	1_51398886_51460913	62.028	6	Eu	Yes
1	51467437	51492936	1_51467437_51492936	25.5	3	Eu	No
1	51627907	51690243	1_51627907_51690243	62.337	10	Eu	Yes
1	51698897	51708059	1_51698897_51708059	9.163	3	Eu	No
1	51734464	51751172	1_51734464_51751172	16.709	3	Eu	No
1	51753911	51802192	1_51753911_51802192	48.282	4	Eu	No
1	51813516	51817602	1_51813516_51817602	4.087	3	Eu	No
1	51841429	51853008	1_51841429_51853008	11.58	3	Eu	No
1	51861506	51868474	1_51861506_51868474	6.969	3	Eu	No
1	51875151	51932339	1_51875151_51932339	57.189	8	Eu	Yes
1	51946478	51960351	1_51946478_51960351	13.874	3	Eu	No
1	52178519	52180318	1_52178519_52180318	1.8	2	Eu	No
1	52187089	52189347	1_52187089_52189347	2.259	2	Eu	No
1	52249479	52263952	1_52249479_52263952	14.474	3	Eu	No
1	52542583	52551516	1_52542583_52551516	8.934	2	Eu	No
1	52570528	52743661	1_52570528_52743661	173.134	14	Eu	Yes
1	52792053	52901689	1_52792053_52901689	109.637	15	Eu	Yes
1	53130308	53246150	1_53130308_53246150	115.843	5	Eu	Yes
1	53260151	53278791	1_53260151_53278791	18.641	2	Eu	No
1	53595414	53622751	1_53595414_53622751	27.338	5	Eu	No
1	53712772	53739309	1_53712772_53739309	26.538	3	Eu	No
1	53772846	53789768	1_53772846_53789768	16.923	3	Eu	No
1	53833208	53904622	1_53833208_53904622	71.415	8	Eu	Yes
1	53914410	54076048	1_53914410_54076048	161.639	15	Eu	Yes
1	54086678	54133795	1_54086678_54133795	47.118	5	Eu	No
1	54171147	54223193	1_54171147_54223193	52.047	6	Eu	Yes
1	54241266	54254969	1_54241266_54254969	13.704	4	Eu	No
1	54273942	54408731	1_54273942_54408731	134.79	14	Eu	Yes
1	54432202	54433553	1_54432202_54433553	1.352	2	Eu	No
1	54442248	54488416	1_54442248_54488416	46.169	4	Eu	No
1	54491253	54580299	1_54491253_54580299	89.047	11	Eu	Yes
1	54586499	54612083	1_54586499_54612083	25.585	7	Eu	No
1	54620750	54656209	1_54620750_54656209	35.46	4	Eu	No
1	54657226	54664828	1_54657226_54664828	7.603	2	Eu	No
1	54686660	54693722	1_54686660_54693722	7.063	2	Eu	No
1	54761496	54828349	1_54761496_54828349	66.854	5	Eu	Yes
1	54858861	54949893	1_54858861_54949893	91.033	8	Eu	Yes
1	54962372	54966693	1_54962372_54966693	4.322	2	Eu	No
1	55060537	55067273	1_55060537_55067273	6.737	2	Eu	No
1	55103608	55134643	1_55103608_55134643	31.036	5	Eu	No
1	55201801	55207032	1_55201801_55207032	5.232	2	Eu	No
1	55218659	55226574	1_55218659_55226574	7.916	2	Eu	No
1	55380880	55585924	1_55380880_55585924	205.045	12	Eu	Yes
1	55598290	55609908	1_55598290_55609908	11.619	3	Eu	No
1	55751910	55914191	1_55751910_55914191	162.282	9	Eu	Yes
2	51238	130670	2_51238_130670	79.433	6	Eu	Yes
2	217967	330304	2_217967_330304	112.338	14	Eu	Yes
2	398525	403835	2_398525_403835	5.311	2	Eu	No
2	434129	447495	2_434129_447495	13.367	2	Eu	No
2	504059	662422	2_504059_662422	158.364	15	Eu	Yes
2	697045	708417	2_697045_708417	11.373	5	Eu	No
2	716599	724375	2_716599_724375	7.777	2	Eu	No
2	831797	845367	2_831797_845367	13.571	4	Eu	No
2	881272	887006	2_881272_887006	5.735	2	Eu	No
2	970939	994287	2_970939_994287	23.349	6	Eu	No
2	1023580	1107844	2_1023580_1107844	84.265	13	Eu	Yes
2	1445922	1449888	2_1445922_1449888	3.967	2	Eu	No
2	1461422	1484581	2_1461422_1484581	23.16	5	Eu	No
2	1892982	1908523	2_1892982_1908523	15.542	2	Eu	No
2	2156088	2158660	2_2156088_2158660	2.573	3	Eu	No
2	2328165	2351140	2_2328165_2351140	22.976	3	Eu	No
2	2390134	2416638	2_2390134_2416638	26.505	5	Eu	No
2	2458205	2467152	2_2458205_2467152	8.948	2	Eu	No
2	2748549	2768522	2_2748549_2768522	19.974	3	Eu	No
2	2823106	2834472	2_2823106_2834472	11.367	2	Eu	No
2	2877777	2885598	2_2877777_2885598	7.822	5	Eu	No
2	2886751	3036119	2_2886751_3036119	149.369	14	Eu	Yes
2	3091665	3117716	2_3091665_3117716	26.052	5	Eu	No
2	3263869	3311558	2_3263869_3311558	47.69	5	Eu	No
2	3313979	3316379	2_3313979_3316379	2.401	2	Eu	No
2	3362859	3364524	2_3362859_3364524	1.666	2	Eu	No
2	3375911	3525125	2_3375911_3525125	149.215	5	Eu	Yes
2	3545104	3594255	2_3545104_3594255	49.152	9	Eu	No
2	3667510	3669542	2_3667510_3669542	2.033	2	Eu	No
2	3732336	3739158	2_3732336_3739158	6.823	2	Eu	No
2	3779580	3835570	2_3779580_3835570	55.991	12	Eu	Yes
2	3851458	3884209	2_3851458_3884209	32.752	4	Eu	No
2	3892441	3906107	2_3892441_3906107	13.667	3	Eu	No
2	3910940	3914383	2_3910940_3914383	3.444	2	Eu	No
2	4010784	4019916	2_4010784_4019916	9.133	3	Eu	No
2	4069373	4076323	2_4069373_4076323	6.951	2	Eu	No
2	4103572	4110340	2_4103572_4110340	6.769	2	Eu	No
2	4141786	4159788	2_4141786_4159788	18.003	2	Eu	No
2	4164550	4172937	2_4164550_4172937	8.388	2	Eu	No
2	4198619	4204088	2_4198619_4204088	5.47	2	Eu	No
2	4206514	4218358	2_4206514_4218358	11.845	5	Eu	No
2	4229246	4284446	2_4229246_4284446	55.201	5	Eu	Yes
2	4319761	4324361	2_4319761_4324361	4.601	2	Eu	No
2	4333374	4345013	2_4333374_4345013	11.64	2	Eu	No
2	4350999	4430768	2_4350999_4430768	79.77	8	Eu	Yes
2	4438645	4439399	2_4438645_4439399	0.755	2	Eu	No
2	4444431	4459732	2_4444431_4459732	15.302	3	Eu	No
2	4460533	4465606	2_4460533_4465606	5.074	4	Eu	No
2	4473539	4478306	2_4473539_4478306	4.768	3	Eu	No
2	4487187	4511009	2_4487187_4511009	23.823	3	Eu	No
2	4515324	4518608	2_4515324_4518608	3.285	2	Eu	No
2	4549894	4560222	2_4549894_4560222	10.329	3	Eu	No
2	4599212	4600884	2_4599212_4600884	1.673	2	Eu	No
2	4631099	4634646	2_4631099_4634646	3.548	5	Eu	No
2	4647947	4659471	2_4647947_4659471	11.525	2	Eu	No
2	4662287	4672781	2_4662287_4672781	10.495	4	Eu	No
2	4735071	4746148	2_4735071_4746148	11.078	2	Eu	No
2	4772267	4780551	2_4772267_4780551	8.285	2	Eu	No
2	4784044	4804687	2_4784044_4804687	20.644	4	Eu	No
2	4809045	4812451	2_4809045_4812451	3.407	3	Eu	No
2	4833242	4843897	2_4833242_4843897	10.656	5	Eu	No
2	4846850	4870982	2_4846850_4870982	24.133	4	Eu	No
2	4896133	4923665	2_4896133_4923665	27.533	5	Eu	No
2	4962974	4964090	2_4962974_4964090	1.117	2	Eu	No
2	5104719	5107836	2_5104719_5107836	3.118	3	Eu	No
2	5139781	5140506	2_5139781_5140506	0.726	2	Eu	No
2	5155733	5158652	2_5155733_5158652	2.92	2	Eu	No
2	5234812	5241614	2_5234812_5241614	6.803	3	Eu	No
2	5291210	5357711	2_5291210_5357711	66.502	5	Eu	Yes
2	5370371	5382488	2_5370371_5382488	12.118	3	Eu	No
2	5385274	5397798	2_5385274_5397798	12.525	2	Eu	No
2	5416999	5427843	2_5416999_5427843	10.845	2	Eu	No
2	5474894	5496788	2_5474894_5496788	21.895	4	Eu	No
2	5595797	5596295	2_5595797_5596295	0.499	2	Eu	No
2	5602119	5642232	2_5602119_5642232	40.114	8	Eu	No
2	5675890	5690214	2_5675890_5690214	14.325	3	Eu	No
2	5766814	5809648	2_5766814_5809648	42.835	5	Eu	No
2	5851863	5900226	2_5851863_5900226	48.364	12	Eu	No
2	5901076	5920197	2_5901076_5920197	19.122	2	Eu	No
2	5927133	5929459	2_5927133_5929459	2.327	2	Eu	No
2	5985027	5986429	2_5985027_5986429	1.403	2	Eu	No
2	6026609	6044318	2_6026609_6044318	17.71	4	Eu	No
2	6225129	6250982	2_6225129_6250982	25.854	4	Eu	No
2	6340233	6343846	2_6340233_6343846	3.614	2	Eu	No
2	6355854	6370856	2_6355854_6370856	15.003	3	Eu	No
2	6422468	6466272	2_6422468_6466272	43.805	5	Eu	No
2	6484228	6488900	2_6484228_6488900	4.673	2	Eu	No
2	6647722	6660224	2_6647722_6660224	12.503	2	Eu	No
2	6660851	6682836	2_6660851_6682836	21.986	3	Eu	No
2	6687166	6748351	2_6687166_6748351	61.186	5	Eu	Yes
2	6774687	6821311	2_6774687_6821311	46.625	4	Eu	No
2	6909675	6979277	2_6909675_6979277	69.603	6	Eu	Yes
2	7039787	7060106	2_7039787_7060106	20.32	4	Eu	No
2	7066496	7084079	2_7066496_7084079	17.584	2	Eu	No
2	7129239	7157346	2_7129239_7157346	28.108	8	Eu	No
2	7260411	7268182	2_7260411_7268182	7.772	3	Eu	No
2	7298756	7339540	2_7298756_7339540	40.785	6	Eu	No
2	7516568	7527951	2_7516568_7527951	11.384	4	Eu	No
2	7590666	7601662	2_7590666_7601662	10.997	2	Eu	No
2	7625640	7660958	2_7625640_7660958	35.319	7	Eu	No
2	7750912	7760510	2_7750912_7760510	9.599	3	Eu	No
2	7785541	7790424	2_7785541_7790424	4.884	2	Eu	No
2	7847441	8029336	2_7847441_8029336	181.896	19	Eu	Yes
2	8057749	8082604	2_8057749_8082604	24.856	9	Eu	No
2	8087652	8155265	2_8087652_8155265	67.614	5	Eu	Yes
2	8173331	8289954	2_8173331_8289954	116.624	15	Eu	Yes
2	8319305	8341731	2_8319305_8341731	22.427	7	Eu	No
2	8455103	8464026	2_8455103_8464026	8.924	2	Eu	No
2	8514942	8534133	2_8514942_8534133	19.192	4	Eu	No
2	8664722	8679787	2_8664722_8679787	15.066	2	Eu	No
2	8692407	8730196	2_8692407_8730196	37.79	6	Eu	No
2	8738047	8831893	2_8738047_8831893	93.847	7	Eu	Yes
2	8834316	9026806	2_8834316_9026806	192.491	42	Eu	Yes
2	9027508	9042521	2_9027508_9042521	15.014	4	Eu	No
2	9044059	9214049	2_9044059_9214049	169.991	29	Eu	Yes
2	9220574	9291846	2_9220574_9291846	71.273	5	Eu	Yes
2	9303029	9313089	2_9303029_9313089	10.061	5	Eu	No
2	9324447	9332937	2_9324447_9332937	8.491	2	Eu	No
2	9338552	9355142	2_9338552_9355142	16.591	4	Eu	No
2	9356018	9376202	2_9356018_9376202	20.185	8	Eu	No
2	9379967	9427225	2_9379967_9427225	47.259	6	Eu	No
2	9443795	9454557	2_9443795_9454557	10.763	3	Eu	No
2	9486199	9514494	2_9486199_9514494	28.296	8	Eu	No
2	9546220	9586299	2_9546220_9586299	40.08	6	Eu	No
2	9591065	9621360	2_9591065_9621360	30.296	5	Eu	No
2	9647616	9650683	2_9647616_9650683	3.068	2	Eu	No
2	9666401	9714426	2_9666401_9714426	48.026	6	Eu	No
2	9724296	9841589	2_9724296_9841589	117.294	21	Eu	Yes
2	9851619	9860461	2_9851619_9860461	8.843	2	Eu	No
2	9869648	9893964	2_9869648_9893964	24.317	3	Eu	No
2	9896652	9898388	2_9896652_9898388	1.737	3	Eu	No
2	9905454	9909371	2_9905454_9909371	3.918	2	Eu	No
2	9922494	9925870	2_9922494_9925870	3.377	3	Eu	No
2	9937609	9938274	2_9937609_9938274	0.666	2	Eu	No
2	9941144	9945469	2_9941144_9945469	4.326	2	Eu	No
2	10011834	10021206	2_10011834_10021206	9.373	2	Eu	No
2	10025946	10029246	2_10025946_10029246	3.301	2	Eu	No
2	10209675	10276622	2_10209675_10276622	66.948	5	Eu	Yes
2	10351264	10372726	2_10351264_10372726	21.463	4	Eu	No
2	10709966	10711411	2_10709966_10711411	1.446	2	Eu	No
2	10722093	10722821	2_10722093_10722821	0.729	2	Eu	No
2	10736036	10739295	2_10736036_10739295	3.26	2	Eu	No
2	10740944	10814437	2_10740944_10814437	73.494	5	Eu	Yes
2	10944959	10954777	2_10944959_10954777	9.819	3	Eu	No
2	11030750	11042236	2_11030750_11042236	11.487	2	Eu	No
2	11048271	11052404	2_11048271_11052404	4.134	2	Eu	No
2	11170300	11179149	2_11170300_11179149	8.85	5	Eu	No
2	11179791	11181263	2_11179791_11181263	1.473	3	Eu	No
2	11182262	11210707	2_11182262_11210707	28.446	3	Eu	No
2	11270843	11315650	2_11270843_11315650	44.808	7	Eu	No
2	11486818	11494392	2_11486818_11494392	7.575	2	Eu	No
2	11494870	11495939	2_11494870_11495939	1.07	2	Eu	No
2	11500717	11539594	2_11500717_11539594	38.878	4	Eu	No
2	11540598	11546708	2_11540598_11546708	6.111	2	Eu	No
2	11625055	11628896	2_11625055_11628896	3.842	2	Eu	No
2	11638087	11863585	2_11638087_11863585	225.499	13	Eu	Yes
2	11870846	11900234	2_11870846_11900234	29.389	3	Eu	No
2	11959994	11998056	2_11959994_11998056	38.063	7	Eu	No
2	12025745	12028438	2_12025745_12028438	2.694	2	Eu	No
2	12037591	12079998	2_12037591_12079998	42.408	10	Eu	No
2	12080684	12081395	2_12080684_12081395	0.712	2	Eu	No
2	12121444	12138648	2_12121444_12138648	17.205	2	Eu	No
2	12158802	12159746	2_12158802_12159746	0.945	2	Eu	No
2	12167752	12168684	2_12167752_12168684	0.933	2	Eu	No
2	12266684	12673392	2_12266684_12673392	406.709	10	Eu	Yes
2	12722121	12736686	2_12722121_12736686	14.566	2	Eu	No
2	12770553	13336756	2_12770553_13336756	566.204	20	Eu	Yes
2	13476678	13535155	2_13476678_13535155	58.478	6	Eu	Yes
2	13537029	13549665	2_13537029_13549665	12.637	3	Eu	No
2	13717818	13732722	2_13717818_13732722	14.905	3	Eu	No
2	13737468	13782924	2_13737468_13782924	45.457	7	Eu	No
2	13922036	13923745	2_13922036_13923745	1.71	2	Eu	No
2	14022512	14055430	2_14022512_14055430	32.919	4	Eu	No
2	14114204	14117104	2_14114204_14117104	2.901	2	Eu	No
2	14179159	14194378	2_14179159_14194378	15.22	2	Eu	No
2	14204758	14215487	2_14204758_14215487	10.73	2	Eu	No
2	14228926	14244244	2_14228926_14244244	15.319	5	Eu	No
2	14247076	14260768	2_14247076_14260768	13.693	6	Eu	No
2	14266842	14275137	2_14266842_14275137	8.296	2	Eu	No
2	14300953	14313820	2_14300953_14313820	12.868	2	Eu	No
2	14331932	14345423	2_14331932_14345423	13.492	2	Eu	No
2	14357211	14414544	2_14357211_14414544	57.334	5	Eu	Yes
2	14417576	14429829	2_14417576_14429829	12.254	2	Eu	No
2	14475142	14488250	2_14475142_14488250	13.109	3	Eu	No
2	14502718	14506761	2_14502718_14506761	4.044	2	Eu	No
2	14587014	14591825	2_14587014_14591825	4.812	2	Eu	No
2	15270377	15290331	2_15270377_15290331	19.955	2	Eu	No
2	15795039	16348891	2_15795039_16348891	553.853	9	Het	Yes
2	16502813	17501155	2_16502813_17501155	998.343	8	Het	Yes
2	17548495	18519334	2_17548495_18519334	970.84	8	Het	Yes
2	18784170	19363945	2_18784170_19363945	579.776	5	Het	Yes
2	20197918	20826776	2_20197918_20826776	628.859	5	Het	Yes
2	20913388	21858120	2_20913388_21858120	944.733	4	Het	Yes
2	22523407	22917212	2_22523407_22917212	393.806	6	Het	Yes
2	24848629	25614673	2_24848629_25614673	766.045	6	Het	Yes
2	26264136	27251190	2_26264136_27251190	987.055	11	Het	Yes
2	27407299	27952697	2_27407299_27952697	545.399	8	Het	Yes
2	28216470	29170798	2_28216470_29170798	954.329	8	Het	Yes
2	29277186	29809061	2_29277186_29809061	531.876	6	Het	Yes
2	30948614	31657251	2_30948614_31657251	708.638	5	Het	Yes
2	32206145	32434055	2_32206145_32434055	227.911	4	Het	Yes
2	32658785	32880763	2_32658785_32880763	221.979	5	Het	Yes
2	33158961	33807549	2_33158961_33807549	648.589	11	Het	Yes
2	34144741	34381583	2_34144741_34381583	236.843	6	Het	Yes
2	34469144	35301758	2_34469144_35301758	832.615	17	Het	Yes
2	35517127	36516619	2_35517127_36516619	999.493	12	Het	Yes
2	36739752	37738247	2_36739752_37738247	998.496	17	Het	Yes
2	37806835	38803469	2_37806835_38803469	996.635	19	Het	Yes
2	38868960	39452836	2_38868960_39452836	583.877	8	Het	Yes
2	39503607	39648097	2_39503607_39648097	144.491	5	Het	Yes
2	40019470	40262864	2_40019470_40262864	243.395	6	Het	Yes
2	40366833	40720208	2_40366833_40720208	353.376	7	Het	Yes
2	40730869	40739785	2_40730869_40739785	8.917	3	Eu	No
2	40773889	41286091	2_40773889_41286091	512.203	18	Eu	Yes
2	41385191	41400852	2_41385191_41400852	15.662	2	Eu	No
2	41477638	41482472	2_41477638_41482472	4.835	3	Eu	No
2	41483673	41546796	2_41483673_41546796	63.124	8	Eu	Yes
2	41565186	41754080	2_41565186_41754080	188.895	20	Eu	Yes
2	41779863	41811397	2_41779863_41811397	31.535	5	Eu	No
2	41892269	41913324	2_41892269_41913324	21.056	3	Eu	No
2	41922760	41950179	2_41922760_41950179	27.42	5	Eu	No
2	42050695	42075127	2_42050695_42075127	24.433	3	Eu	No
2	42152946	42162894	2_42152946_42162894	9.949	5	Eu	No
2	42187111	42197733	2_42187111_42197733	10.623	3	Eu	No
2	42216693	42238629	2_42216693_42238629	21.937	3	Eu	No
2	42315700	42344568	2_42315700_42344568	28.869	3	Eu	No
2	42355637	42385149	2_42355637_42385149	29.513	5	Eu	No
2	42392140	42495430	2_42392140_42495430	103.291	12	Eu	Yes
2	42517454	42697158	2_42517454_42697158	179.705	26	Eu	Yes
2	42704326	42737643	2_42704326_42737643	33.318	5	Eu	No
2	42741727	42808597	2_42741727_42808597	66.871	15	Eu	Yes
2	42830162	42871995	2_42830162_42871995	41.834	8	Eu	No
2	42888536	42899434	2_42888536_42899434	10.899	3	Eu	No
2	42914523	43043202	2_42914523_43043202	128.68	22	Eu	Yes
2	43079430	43094876	2_43079430_43094876	15.447	3	Eu	No
2	43098101	43103928	2_43098101_43103928	5.828	2	Eu	No
2	43139891	43630342	2_43139891_43630342	490.452	37	Eu	Yes
2	43642608	43742812	2_43642608_43742812	100.205	20	Eu	Yes
2	43776488	43806217	2_43776488_43806217	29.73	6	Eu	No
2	43880360	43893639	2_43880360_43893639	13.28	6	Eu	No
2	43912211	43919292	2_43912211_43919292	7.082	2	Eu	No
2	43934018	43996677	2_43934018_43996677	62.66	6	Eu	Yes
2	44004557	44032520	2_44004557_44032520	27.964	10	Eu	No
2	44036058	44075444	2_44036058_44075444	39.387	9	Eu	No
2	44115164	44173582	2_44115164_44173582	58.419	11	Eu	Yes
2	44174239	44192446	2_44174239_44192446	18.208	4	Eu	No
2	44205397	44285165	2_44205397_44285165	79.769	8	Eu	Yes
2	44310834	44378599	2_44310834_44378599	67.766	5	Eu	Yes
2	44460357	44482017	2_44460357_44482017	21.661	5	Eu	No
2	44492037	44522991	2_44492037_44522991	30.955	10	Eu	No
2	44619275	44621735	2_44619275_44621735	2.461	4	Eu	No
2	44771511	44778963	2_44771511_44778963	7.453	2	Eu	No
2	44863895	44874332	2_44863895_44874332	10.438	4	Eu	No
2	44949811	45061585	2_44949811_45061585	111.775	4	Eu	Yes
2	45088385	45105621	2_45088385_45105621	17.237	2	Eu	No
2	45171856	45227230	2_45171856_45227230	55.375	6	Eu	Yes
2	45366539	45369958	2_45366539_45369958	3.42	2	Eu	No
2	45445720	45509202	2_45445720_45509202	63.483	4	Eu	Yes
2	45533271	45553146	2_45533271_45553146	19.876	3	Eu	No
2	45564632	45573752	2_45564632_45573752	9.121	2	Eu	No
2	45598771	45754411	2_45598771_45754411	155.641	10	Eu	Yes
2	45805567	45828022	2_45805567_45828022	22.456	3	Eu	No
2	46050333	46115178	2_46050333_46115178	64.846	7	Eu	Yes
2	46147295	46182400	2_46147295_46182400	35.106	8	Eu	No
2	46198423	46227772	2_46198423_46227772	29.35	3	Eu	No
2	46272544	46288368	2_46272544_46288368	15.825	2	Eu	No
2	46442064	46510110	2_46442064_46510110	68.047	5	Eu	Yes
2	46851477	46855228	2_46851477_46855228	3.752	2	Eu	No
2	46859660	46878884	2_46859660_46878884	19.225	3	Eu	No
2	46909700	47051470	2_46909700_47051470	141.771	12	Eu	Yes
2	47073263	47093680	2_47073263_47093680	20.418	3	Eu	No
2	47125519	47130022	2_47125519_47130022	4.504	2	Eu	No
2	47267228	47268207	2_47267228_47268207	0.98	2	Eu	No
2	47302810	47310984	2_47302810_47310984	8.175	2	Eu	No
2	47338829	47382380	2_47338829_47382380	43.552	7	Eu	No
2	47420550	47427173	2_47420550_47427173	6.624	2	Eu	No
2	47434930	47462924	2_47434930_47462924	27.995	5	Eu	No
2	47525034	47634245	2_47525034_47634245	109.212	13	Eu	Yes
2	47639315	47640670	2_47639315_47640670	1.356	2	Eu	No
2	47790307	47798190	2_47790307_47798190	7.884	2	Eu	No
2	47822183	47828718	2_47822183_47828718	6.536	2	Eu	No
2	47853091	47853972	2_47853091_47853972	0.882	2	Eu	No
2	47872223	47875179	2_47872223_47875179	2.957	3	Eu	No
2	47990812	47991459	2_47990812_47991459	0.648	2	Eu	No
2	48180526	48185680	2_48180526_48185680	5.155	2	Eu	No
2	48238729	48248895	2_48238729_48248895	10.167	2	Eu	No
2	48343116	48388821	2_48343116_48388821	45.706	5	Eu	No
2	48594877	48688830	2_48594877_48688830	93.954	5	Eu	Yes
2	48702118	48709342	2_48702118_48709342	7.225	4	Eu	No
2	48821067	48829975	2_48821067_48829975	8.909	2	Eu	No
2	48858632	48868111	2_48858632_48868111	9.48	3	Eu	No
2	48874048	48933988	2_48874048_48933988	59.941	10	Eu	Yes
2	49126947	49129241	2_49126947_49129241	2.295	2	Eu	No
2	49524574	49540930	2_49524574_49540930	16.357	4	Eu	No
2	49608307	49616128	2_49608307_49616128	7.822	2	Eu	No
2	49663193	49666043	2_49663193_49666043	2.851	2	Eu	No
2	49679631	49690522	2_49679631_49690522	10.892	2	Eu	No
2	49724662	49751456	2_49724662_49751456	26.795	4	Eu	No
2	49776196	49779046	2_49776196_49779046	2.851	3	Eu	No
2	49973559	49986718	2_49973559_49986718	13.16	2	Eu	No
2	50148414	50160141	2_50148414_50160141	11.728	3	Eu	No
2	50162279	50167814	2_50162279_50167814	5.536	2	Eu	No
2	50175034	50196984	2_50175034_50196984	21.951	4	Eu	No
2	50205666	50242983	2_50205666_50242983	37.318	4	Eu	No
2	50260565	50321249	2_50260565_50321249	60.685	9	Eu	Yes
2	50328922	50358347	2_50328922_50358347	29.426	8	Eu	No
2	50367315	50498878	2_50367315_50498878	131.564	18	Eu	Yes
2	50529112	50651325	2_50529112_50651325	122.214	11	Eu	Yes
2	50710552	50887571	2_50710552_50887571	177.02	11	Eu	Yes
2	50936574	50993893	2_50936574_50993893	57.32	5	Eu	Yes
2	50996308	51002872	2_50996308_51002872	6.565	2	Eu	No
2	51003793	51020585	2_51003793_51020585	16.793	2	Eu	No
2	51022259	51025014	2_51022259_51025014	2.756	3	Eu	No
2	51050243	51249281	2_51050243_51249281	199.039	17	Eu	Yes
2	51255374	51314777	2_51255374_51314777	59.404	5	Eu	Yes
2	51376238	51426517	2_51376238_51426517	50.28	5	Eu	Yes
2	51429037	51611105	2_51429037_51611105	182.069	25	Eu	Yes
2	51611803	51647198	2_51611803_51647198	35.396	9	Eu	No
3	20503	173090	3_20503_173090	152.588	16	Eu	Yes
3	204813	210511	3_204813_210511	5.699	3	Eu	No
3	213731	229557	3_213731_229557	15.827	3	Eu	No
3	241447	317062	3_241447_317062	75.616	9	Eu	Yes
3	321233	331423	3_321233_331423	10.191	4	Eu	No
3	386789	410478	3_386789_410478	23.69	3	Eu	No
3	489388	500734	3_489388_500734	11.347	2	Eu	No
3	567698	572042	3_567698_572042	4.345	3	Eu	No
3	742811	750178	3_742811_750178	7.368	2	Eu	No
3	813761	829023	3_813761_829023	15.263	2	Eu	No
3	838582	841543	3_838582_841543	2.962	2	Eu	No
3	947300	966683	3_947300_966683	19.384	3	Eu	No
3	1077329	1177369	3_1077329_1177369	100.041	6	Eu	Yes
3	1209205	1288686	3_1209205_1288686	79.482	7	Eu	Yes
3	1332011	1339972	3_1332011_1339972	7.962	4	Eu	No
3	1583754	1597206	3_1583754_1597206	13.453	3	Eu	No
3	1671384	1680343	3_1671384_1680343	8.96	2	Eu	No
3	1695040	1701612	3_1695040_1701612	6.573	2	Eu	No
3	1727275	1735129	3_1727275_1735129	7.855	3	Eu	No
3	1748211	1776411	3_1748211_1776411	28.201	7	Eu	No
3	1840916	1860239	3_1840916_1860239	19.324	5	Eu	No
3	1893888	1895029	3_1893888_1895029	1.142	2	Eu	No
3	1922866	1930938	3_1922866_1930938	8.073	3	Eu	No
3	1987126	1995295	3_1987126_1995295	8.17	3	Eu	No
3	2068235	2081968	3_2068235_2081968	13.734	2	Eu	No
3	2150461	2151432	3_2150461_2151432	0.972	2	Eu	No
3	2176687	2183097	3_2176687_2183097	6.411	2	Eu	No
3	2192852	2193926	3_2192852_2193926	1.075	2	Eu	No
3	2197069	2210985	3_2197069_2210985	13.917	2	Eu	No
3	2217795	2302831	3_2217795_2302831	85.037	4	Eu	Yes
3	2313092	2325299	3_2313092_2325299	12.208	2	Eu	No
3	2330093	2338087	3_2330093_2338087	7.995	2	Eu	No
3	2375900	2378716	3_2375900_2378716	2.817	2	Eu	No
3	2390034	2394427	3_2390034_2394427	4.394	2	Eu	No
3	2453317	2456859	3_2453317_2456859	3.543	2	Eu	No
3	2459756	2465465	3_2459756_2465465	5.71	2	Eu	No
3	2484890	2493294	3_2484890_2493294	8.405	4	Eu	No
3	2506219	2840490	3_2506219_2840490	334.272	11	Eu	Yes
3	2918336	2932028	3_2918336_2932028	13.693	2	Eu	No
3	2969081	2970202	3_2969081_2970202	1.122	2	Eu	No
3	2985316	2990719	3_2985316_2990719	5.404	3	Eu	No
3	2994906	3025528	3_2994906_3025528	30.623	6	Eu	No
3	3124694	3143889	3_3124694_3143889	19.196	2	Eu	No
3	3164784	3167177	3_3164784_3167177	2.394	2	Eu	No
3	3209058	3226891	3_3209058_3226891	17.834	3	Eu	No
3	3319895	3334303	3_3319895_3334303	14.409	3	Eu	No
3	3365215	3454741	3_3365215_3454741	89.527	8	Eu	Yes
3	3488815	3499047	3_3488815_3499047	10.233	3	Eu	No
3	3548162	3552315	3_3548162_3552315	4.154	2	Eu	No
3	3556378	3562176	3_3556378_3562176	5.799	2	Eu	No
3	3596767	3618454	3_3596767_3618454	21.688	3	Eu	No
3	3667594	3675537	3_3667594_3675537	7.944	3	Eu	No
3	3745477	3828735	3_3745477_3828735	83.259	5	Eu	Yes
3	3832409	3851568	3_3832409_3851568	19.16	7	Eu	No
3	3889598	3907697	3_3889598_3907697	18.1	2	Eu	No
3	3934902	3936105	3_3934902_3936105	1.204	2	Eu	No
3	4455983	4468196	3_4455983_4468196	12.214	3	Eu	No
3	4480434	4482448	3_4480434_4482448	2.015	2	Eu	No
3	4529705	4530659	3_4529705_4530659	0.955	2	Eu	No
3	4567214	4578272	3_4567214_4578272	11.059	3	Eu	No
3	4643439	4653362	3_4643439_4653362	9.924	2	Eu	No
3	4816527	4817738	3_4816527_4817738	1.212	2	Eu	No
3	4829943	4846016	3_4829943_4846016	16.074	6	Eu	No
3	4847398	4901669	3_4847398_4901669	54.272	6	Eu	Yes
3	4929896	4948496	3_4929896_4948496	18.601	2	Eu	No
3	4958610	4976371	3_4958610_4976371	17.762	2	Eu	No
3	5076764	5087582	3_5076764_5087582	10.819	2	Eu	No
3	5104665	5106459	3_5104665_5106459	1.795	2	Eu	No
3	5118500	5129175	3_5118500_5129175	10.676	3	Eu	No
3	5154208	5157899	3_5154208_5157899	3.692	3	Eu	No
3	5165511	5182338	3_5165511_5182338	16.828	3	Eu	No
3	5297117	5309304	3_5297117_5309304	12.188	2	Eu	No
3	5313128	5317084	3_5313128_5317084	3.957	3	Eu	No
3	5347710	5352140	3_5347710_5352140	4.431	2	Eu	No
3	5362506	5366122	3_5362506_5366122	3.617	2	Eu	No
3	5408664	5445704	3_5408664_5445704	37.041	6	Eu	No
3	5451606	5455217	3_5451606_5455217	3.612	2	Eu	No
3	5465290	5484214	3_5465290_5484214	18.925	2	Eu	No
3	5502496	5508267	3_5502496_5508267	5.772	2	Eu	No
3	5510534	5511770	3_5510534_5511770	1.237	2	Eu	No
3	5523870	5526564	3_5523870_5526564	2.695	2	Eu	No
3	5573904	5592852	3_5573904_5592852	18.949	2	Eu	No
3	5713480	5723500	3_5713480_5723500	10.021	2	Eu	No
3	7072454	7856828	3_7072454_7856828	784.375	4	Het	Yes
3	8624456	9579156	3_8624456_9579156	954.701	5	Het	Yes
3	9789580	10333679	3_9789580_10333679	544.1	8	Het	Yes
3	10408873	10516774	3_10408873_10516774	107.902	4	Het	Yes
3	10595196	11013523	3_10595196_11013523	418.328	9	Het	Yes
3	11146990	12099322	3_11146990_12099322	952.333	4	Het	Yes
3	12163115	12881550	3_12163115_12881550	718.436	6	Het	Yes
3	13890278	14791928	3_13890278_14791928	901.651	8	Het	Yes
3	15447319	16048032	3_15447319_16048032	600.714	7	Het	Yes
3	16281390	16520228	3_16281390_16520228	238.839	5	Het	Yes
3	16612828	17567201	3_16612828_17567201	954.374	7	Het	Yes
3	18254831	18440006	3_18254831_18440006	185.176	4	Het	Yes
3	19519942	20027699	3_19519942_20027699	507.758	6	Het	Yes
3	21997662	22189671	3_21997662_22189671	192.01	4	Het	Yes
3	22295981	23273874	3_22295981_23273874	977.894	18	Het	Yes
3	24303122	24819809	3_24303122_24819809	516.688	8	Het	Yes
3	25456503	26433786	3_25456503_26433786	977.284	6	Het	Yes
3	29952496	30439458	3_29952496_30439458	486.963	5	Het	Yes
3	30573305	30712988	3_30573305_30712988	139.684	4	Het	Yes
3	30955790	31528781	3_30955790_31528781	572.992	6	Het	Yes
3	32135786	32495067	3_32135786_32495067	359.282	4	Het	Yes
3	32572552	32759835	3_32572552_32759835	187.284	4	Het	Yes
3	34978611	35151318	3_34978611_35151318	172.708	10	Het	Yes
3	35174699	35204447	3_35174699_35204447	29.749	5	Eu	No
3	35318420	35465638	3_35318420_35465638	147.219	14	Eu	Yes
3	35564856	35583400	3_35564856_35583400	18.545	2	Eu	No
3	35710735	35733404	3_35710735_35733404	22.67	4	Eu	No
3	35788314	35797299	3_35788314_35797299	8.986	3	Eu	No
3	35885087	35913889	3_35885087_35913889	28.803	3	Eu	No
3	35939809	35944435	3_35939809_35944435	4.627	2	Eu	No
3	35968599	35984060	3_35968599_35984060	15.462	2	Eu	No
3	35992966	35996039	3_35992966_35996039	3.074	2	Eu	No
3	36028332	36094330	3_36028332_36094330	65.999	5	Eu	Yes
3	36109734	36111069	3_36109734_36111069	1.336	2	Eu	No
3	36141414	36265203	3_36141414_36265203	123.79	11	Eu	Yes
3	36266364	36267507	3_36266364_36267507	1.144	2	Eu	No
3	36305753	36386316	3_36305753_36386316	80.564	7	Eu	Yes
3	36389231	36396038	3_36389231_36396038	6.808	2	Eu	No
3	36421719	36438792	3_36421719_36438792	17.074	5	Eu	No
3	36451508	36468024	3_36451508_36468024	16.517	3	Eu	No
3	36513841	36521690	3_36513841_36521690	7.85	2	Eu	No
3	36553944	36557356	3_36553944_36557356	3.413	2	Eu	No
3	36567453	36569286	3_36567453_36569286	1.834	2	Eu	No
3	36609229	36634361	3_36609229_36634361	25.133	3	Eu	No
3	36672647	36725245	3_36672647_36725245	52.599	4	Eu	Yes
3	36728366	36732797	3_36728366_36732797	4.432	2	Eu	No
3	36797063	36814804	3_36797063_36814804	17.742	2	Eu	No
3	36863476	36907143	3_36863476_36907143	43.668	5	Eu	No
3	36979500	37079679	3_36979500_37079679	100.18	12	Eu	Yes
3	37080719	37212430	3_37080719_37212430	131.712	9	Eu	Yes
3	37227689	37229944	3_37227689_37229944	2.256	2	Eu	No
3	37257127	37309963	3_37257127_37309963	52.837	4	Eu	Yes
3	37376203	37390877	3_37376203_37390877	14.675	3	Eu	No
3	37446353	37488779	3_37446353_37488779	42.427	7	Eu	No
3	37534583	37599895	3_37534583_37599895	65.313	5	Eu	Yes
3	37696257	37733502	3_37696257_37733502	37.246	5	Eu	No
3	37766549	37768884	3_37766549_37768884	2.336	2	Eu	No
3	37773419	37792063	3_37773419_37792063	18.645	6	Eu	No
3	37807560	37808659	3_37807560_37808659	1.1	2	Eu	No
3	37827399	37828355	3_37827399_37828355	0.957	2	Eu	No
3	37858728	37887818	3_37858728_37887818	29.091	4	Eu	No
3	37999078	37999993	3_37999078_37999993	0.916	2	Eu	No
3	38065066	38070299	3_38065066_38070299	5.234	3	Eu	No
3	38083641	38121627	3_38083641_38121627	37.987	5	Eu	No
3	38140978	38142024	3_38140978_38142024	1.047	2	Eu	No
3	38155748	38157617	3_38155748_38157617	1.87	2	Eu	No
3	38162517	38226270	3_38162517_38226270	63.754	6	Eu	Yes
3	38233706	38244979	3_38233706_38244979	11.274	2	Eu	No
3	38324960	38328776	3_38324960_38328776	3.817	2	Eu	No
3	38359850	38367581	3_38359850_38367581	7.732	2	Eu	No
3	38395005	38397421	3_38395005_38397421	2.417	2	Eu	No
3	38415618	38429389	3_38415618_38429389	13.772	2	Eu	No
3	38526701	38531750	3_38526701_38531750	5.05	2	Eu	No
3	38689365	38691994	3_38689365_38691994	2.63	2	Eu	No
3	38718710	38719640	3_38718710_38719640	0.931	2	Eu	No
3	38751677	38761991	3_38751677_38761991	10.315	2	Eu	No
3	38821800	38829821	3_38821800_38829821	8.022	2	Eu	No
3	38931849	38937904	3_38931849_38937904	6.056	2	Eu	No
3	39350119	39388349	3_39350119_39388349	38.231	7	Eu	No
3	39478842	39484897	3_39478842_39484897	6.056	2	Eu	No
3	39552601	39574966	3_39552601_39574966	22.366	6	Eu	No
3	39690419	39692672	3_39690419_39692672	2.254	2	Eu	No
3	39717853	39737276	3_39717853_39737276	19.424	3	Eu	No
3	39843152	39849317	3_39843152_39849317	6.166	2	Eu	No
3	39868800	39919963	3_39868800_39919963	51.164	5	Eu	Yes
3	40001056	40060562	3_40001056_40060562	59.507	5	Eu	Yes
3	40061904	40062964	3_40061904_40062964	1.061	2	Eu	No
3	40101282	40117924	3_40101282_40117924	16.643	3	Eu	No
3	40153205	40154304	3_40153205_40154304	1.1	2	Eu	No
3	40204929	40211495	3_40204929_40211495	6.567	3	Eu	No
3	40289632	40294215	3_40289632_40294215	4.584	2	Eu	No
3	40338615	40373022	3_40338615_40373022	34.408	6	Eu	No
3	40385228	40404452	3_40385228_40404452	19.225	2	Eu	No
3	40417269	40421296	3_40417269_40421296	4.028	2	Eu	No
3	40452899	40516071	3_40452899_40516071	63.173	5	Eu	Yes
3	40546463	40600088	3_40546463_40600088	53.626	9	Eu	Yes
3	40602759	40603688	3_40602759_40603688	0.93	2	Eu	No
3	40606894	40613405	3_40606894_40613405	6.512	2	Eu	No
3	40656449	40661459	3_40656449_40661459	5.011	2	Eu	No
3	40663609	40677040	3_40663609_40677040	13.432	2	Eu	No
3	40699200	40700660	3_40699200_40700660	1.461	2	Eu	No
3	40766576	40848575	3_40766576_40848575	82	6	Eu	Yes
3	40874888	40879612	3_40874888_40879612	4.725	2	Eu	No
3	40881828	40888014	3_40881828_40888014	6.187	3	Eu	No
3	40895159	40899068	3_40895159_40899068	3.91	2	Eu	No
3	40900668	40910014	3_40900668_40910014	9.347	3	Eu	No
3	40924557	40950687	3_40924557_40950687	26.131	6	Eu	No
3	40954945	40997865	3_40954945_40997865	42.921	7	Eu	No
3	41006026	41031623	3_41006026_41031623	25.598	6	Eu	No
3	41054494	41068367	3_41054494_41068367	13.874	3	Eu	No
3	41077136	41090179	3_41077136_41090179	13.044	2	Eu	No
3	41139496	41263391	3_41139496_41263391	123.896	19	Eu	Yes
3	41305199	41369485	3_41305199_41369485	64.287	4	Eu	Yes
3	41402437	41404831	3_41402437_41404831	2.395	2	Eu	No
3	41416161	41452100	3_41416161_41452100	35.94	10	Eu	No
3	41605831	41720342	3_41605831_41720342	114.512	5	Eu	Yes
3	42017764	42179147	3_42017764_42179147	161.384	5	Eu	Yes
3	42196667	42231437	3_42196667_42231437	34.771	6	Eu	No
3	42307146	42316222	3_42307146_42316222	9.077	3	Eu	No
3	42592422	42595334	3_42592422_42595334	2.913	2	Eu	No
3	42901691	42909737	3_42901691_42909737	8.047	2	Eu	No
3	42941304	42974364	3_42941304_42974364	33.061	5	Eu	No
3	42982387	42987346	3_42982387_42987346	4.96	2	Eu	No
3	42996791	43015915	3_42996791_43015915	19.125	2	Eu	No
3	43238306	43242012	3_43238306_43242012	3.707	2	Eu	No
3	43319369	43355787	3_43319369_43355787	36.419	5	Eu	No
3	43420495	43504459	3_43420495_43504459	83.965	11	Eu	Yes
3	43506572	43579819	3_43506572_43579819	73.248	8	Eu	Yes
3	43599557	43600680	3_43599557_43600680	1.124	2	Eu	No
3	43703079	43724045	3_43703079_43724045	20.967	4	Eu	No
3	43802530	43838447	3_43802530_43838447	35.918	8	Eu	No
3	43992877	44011106	3_43992877_44011106	18.23	2	Eu	No
3	44019995	44022560	3_44019995_44022560	2.566	2	Eu	No
3	44127089	44151228	3_44127089_44151228	24.14	3	Eu	No
3	44171693	44174676	3_44171693_44174676	2.984	2	Eu	No
3	44322631	44326930	3_44322631_44326930	4.3	2	Eu	No
3	44381016	44390227	3_44381016_44390227	9.212	2	Eu	No
3	44455547	44510110	3_44455547_44510110	54.564	6	Eu	Yes
3	44520937	44527973	3_44520937_44527973	7.037	2	Eu	No
3	44582202	44583239	3_44582202_44583239	1.038	2	Eu	No
3	44665121	44709457	3_44665121_44709457	44.337	5	Eu	No
3	44834109	44898995	3_44834109_44898995	64.887	8	Eu	Yes
3	44911828	44927529	3_44911828_44927529	15.702	5	Eu	No
3	44947999	45159891	3_44947999_45159891	211.893	19	Eu	Yes
3	45192974	45217524	3_45192974_45217524	24.551	5	Eu	No
3	45248090	45256362	3_45248090_45256362	8.273	2	Eu	No
3	45301291	45416367	3_45301291_45416367	115.077	11	Eu	Yes
3	45488992	45517466	3_45488992_45517466	28.475	3	Eu	No
3	45803929	45810070	3_45803929_45810070	6.142	2	Eu	No
3	45946169	45994991	3_45946169_45994991	48.823	5	Eu	No
3	46054029	46080875	3_46054029_46080875	26.847	7	Eu	No
3	46096566	46183018	3_46096566_46183018	86.453	9	Eu	Yes
3	46199420	46213394	3_46199420_46213394	13.975	5	Eu	No
3	46214163	46299785	3_46214163_46299785	85.623	12	Eu	Yes
3	46312669	46314820	3_46312669_46314820	2.152	2	Eu	No
3	46332845	46337339	3_46332845_46337339	4.495	2	Eu	No
3	46341869	46355654	3_46341869_46355654	13.786	4	Eu	No
3	46360672	46373373	3_46360672_46373373	12.702	2	Eu	No
3	46375038	46401351	3_46375038_46401351	26.314	4	Eu	No
3	46405155	46414252	3_46405155_46414252	9.098	2	Eu	No
3	46422566	46456679	3_46422566_46456679	34.114	7	Eu	No
3	46474538	46557906	3_46474538_46557906	83.369	4	Eu	Yes
3	46577915	46592189	3_46577915_46592189	14.275	4	Eu	No
3	46612389	46615380	3_46612389_46615380	2.992	2	Eu	No
3	46635135	46985320	3_46635135_46985320	350.186	13	Eu	Yes
3	47024532	47093957	3_47024532_47093957	69.426	8	Eu	Yes
3	47119923	47127341	3_47119923_47127341	7.419	4	Eu	No
3	47128158	47136179	3_47128158_47136179	8.022	2	Eu	No
3	47152661	47161489	3_47152661_47161489	8.829	3	Eu	No
3	47197871	47222392	3_47197871_47222392	24.522	6	Eu	No
3	47244893	47254903	3_47244893_47254903	10.011	3	Eu	No
3	47265213	47355381	3_47265213_47355381	90.169	6	Eu	Yes
3	47440662	47454564	3_47440662_47454564	13.903	2	Eu	No
3	47463719	47465901	3_47463719_47465901	2.183	2	Eu	No
3	47497768	47500240	3_47497768_47500240	2.473	2	Eu	No
3	47587325	47591923	3_47587325_47591923	4.599	2	Eu	No
4	10805	67865	4_10805_67865	57.061	5	Eu	Yes
4	165313	169864	4_165313_169864	4.552	2	Eu	No
4	357396	363676	4_357396_363676	6.281	2	Eu	No
4	430494	462879	4_430494_462879	32.386	5	Eu	No
4	469345	536824	4_469345_536824	67.48	4	Eu	Yes
4	964003	977476	4_964003_977476	13.474	4	Eu	No
4	1001578	1011697	4_1001578_1011697	10.12	2	Eu	No
4	1026874	1046102	4_1026874_1046102	19.229	2	Eu	No
4	1084902	1088577	4_1084902_1088577	3.676	2	Eu	No
4	1098014	1126451	4_1098014_1126451	28.438	5	Eu	No
4	1407302	1422098	4_1407302_1422098	14.797	2	Eu	No
4	1499424	1506819	4_1499424_1506819	7.396	2	Eu	No
4	1778735	1786874	4_1778735_1786874	8.14	2	Eu	No
4	1838955	1923774	4_1838955_1923774	84.82	5	Eu	Yes
4	1935797	2059596	4_1935797_2059596	123.8	7	Eu	Yes
4	2061840	2069791	4_2061840_2069791	7.952	3	Eu	No
4	2080470	2105482	4_2080470_2105482	25.013	5	Eu	No
4	2125097	2152373	4_2125097_2152373	27.277	3	Eu	No
4	2187188	2253165	4_2187188_2253165	65.978	11	Eu	Yes
4	2318913	2377113	4_2318913_2377113	58.201	5	Eu	Yes
4	2422257	2591287	4_2422257_2591287	169.031	11	Eu	Yes
4	2632511	2647282	4_2632511_2647282	14.772	2	Eu	No
4	2705645	2794768	4_2705645_2794768	89.124	6	Eu	Yes
4	2876639	2877511	4_2876639_2877511	0.873	2	Eu	No
4	2887678	2901760	4_2887678_2901760	14.083	2	Eu	No
4	2951242	2968281	4_2951242_2968281	17.04	2	Eu	No
4	3138411	3139320	4_3138411_3139320	0.91	2	Eu	No
4	3250504	3269204	4_3250504_3269204	18.701	2	Eu	No
4	3288212	3302373	4_3288212_3302373	14.162	5	Eu	No
4	3317131	3368832	4_3317131_3368832	51.702	5	Eu	Yes
4	3372821	3377180	4_3372821_3377180	4.36	2	Eu	No
4	3380391	3461538	4_3380391_3461538	81.148	8	Eu	Yes
4	3539286	3548259	4_3539286_3548259	8.974	2	Eu	No
4	3573894	3576589	4_3573894_3576589	2.696	2	Eu	No
4	3657395	3691111	4_3657395_3691111	33.717	8	Eu	No
4	3703124	3794633	4_3703124_3794633	91.51	7	Eu	Yes
4	3799991	3806229	4_3799991_3806229	6.239	3	Eu	No
4	3870616	4011757	4_3870616_4011757	141.142	9	Eu	Yes
4	4054945	4094124	4_4054945_4094124	39.18	4	Eu	No
4	4137268	4145303	4_4137268_4145303	8.036	2	Eu	No
4	4155463	4170901	4_4155463_4170901	15.439	3	Eu	No
4	4258441	4268881	4_4258441_4268881	10.441	2	Eu	No
4	4402668	4417165	4_4402668_4417165	14.498	4	Eu	No
4	4497001	4505906	4_4497001_4505906	8.906	3	Eu	No
4	4632745	4733662	4_4632745_4733662	100.918	8	Eu	Yes
4	5034406	5050871	4_5034406_5050871	16.466	2	Eu	No
4	5053814	5062304	4_5053814_5062304	8.491	3	Eu	No
4	5209512	5218686	4_5209512_5218686	9.175	2	Eu	No
4	5279327	5282581	4_5279327_5282581	3.255	2	Eu	No
4	5467682	5468572	4_5467682_5468572	0.891	2	Eu	No
4	5488680	5492213	4_5488680_5492213	3.534	2	Eu	No
4	5750694	5752587	4_5750694_5752587	1.894	2	Eu	No
4	5950275	5968122	4_5950275_5968122	17.848	2	Eu	No
4	6003787	6006337	4_6003787_6006337	2.551	2	Eu	No
4	6013342	6029875	4_6013342_6029875	16.534	3	Eu	No
4	6074896	6077000	4_6074896_6077000	2.105	2	Eu	No
4	6189653	6199997	4_6189653_6199997	10.345	2	Eu	No
4	6223324	6247970	4_6223324_6247970	24.647	3	Eu	No
4	6306040	6319752	4_6306040_6319752	13.713	2	Eu	No
4	6643461	6684307	4_6643461_6684307	40.847	5	Eu	No
4	6888253	6890497	4_6888253_6890497	2.245	2	Eu	No
4	6904567	6978205	4_6904567_6978205	73.639	11	Eu	Yes
4	6979721	6983329	4_6979721_6983329	3.609	2	Eu	No
4	6985084	7005455	4_6985084_7005455	20.372	4	Eu	No
4	7023895	7052221	4_7023895_7052221	28.327	3	Eu	No
4	7115824	7125170	4_7115824_7125170	9.347	2	Eu	No
4	7126922	7130146	4_7126922_7130146	3.225	2	Eu	No
4	7139539	7147963	4_7139539_7147963	8.425	2	Eu	No
4	7164075	7193062	4_7164075_7193062	28.988	5	Eu	No
4	7222462	7226944	4_7222462_7226944	4.483	2	Eu	No
4	7237072	7410919	4_7237072_7410919	173.848	8	Eu	Yes
4	7436164	7515115	4_7436164_7515115	78.952	7	Eu	Yes
4	7525399	7533370	4_7525399_7533370	7.972	2	Eu	No
4	7561208	7594346	4_7561208_7594346	33.139	5	Eu	No
4	7614153	7627278	4_7614153_7627278	13.126	5	Eu	No
4	7654380	7708127	4_7654380_7708127	53.748	4	Eu	Yes
4	7756232	7779401	4_7756232_7779401	23.17	5	Eu	No
4	7795928	7801785	4_7795928_7801785	5.858	2	Eu	No
4	7887555	7930408	4_7887555_7930408	42.854	5	Eu	No
4	7982358	7991787	4_7982358_7991787	9.43	2	Eu	No
4	8005491	8006983	4_8005491_8006983	1.493	2	Eu	No
4	8017920	8023658	4_8017920_8023658	5.739	3	Eu	No
4	8049664	8058293	4_8049664_8058293	8.63	2	Eu	No
4	8061684	8062803	4_8061684_8062803	1.12	2	Eu	No
4	8065917	8084579	4_8065917_8084579	18.663	2	Eu	No
4	8126739	8137583	4_8126739_8137583	10.845	2	Eu	No
4	8152995	8166327	4_8152995_8166327	13.333	3	Eu	No
4	8170422	8188210	4_8170422_8188210	17.789	2	Eu	No
4	8200066	8217016	4_8200066_8217016	16.951	5	Eu	No
4	8238395	8245896	4_8238395_8245896	7.502	4	Eu	No
4	8247949	8281628	4_8247949_8281628	33.68	5	Eu	No
4	8300600	8317828	4_8300600_8317828	17.229	4	Eu	No
4	8332696	8337169	4_8332696_8337169	4.474	2	Eu	No
4	8366680	8417635	4_8366680_8417635	50.956	7	Eu	Yes
4	8437316	8444616	4_8437316_8444616	7.301	2	Eu	No
4	8453673	8457367	4_8453673_8457367	3.695	2	Eu	No
4	8477654	8555958	4_8477654_8555958	78.305	22	Eu	Yes
4	8559741	8701289	4_8559741_8701289	141.549	28	Eu	Yes
4	8709080	8723368	4_8709080_8723368	14.289	4	Eu	No
4	8741129	8741926	4_8741129_8741926	0.798	2	Eu	No
4	8760004	8779412	4_8760004_8779412	19.409	2	Eu	No
4	8789948	8813981	4_8789948_8813981	24.034	8	Eu	No
4	8819650	8826581	4_8819650_8826581	6.932	2	Eu	No
4	8857869	8899025	4_8857869_8899025	41.157	7	Eu	No
4	8941528	8955716	4_8941528_8955716	14.189	2	Eu	No
4	8957940	8961372	4_8957940_8961372	3.433	3	Eu	No
4	8963301	8970277	4_8963301_8970277	6.977	3	Eu	No
4	8985608	9019301	4_8985608_9019301	33.694	4	Eu	No
4	9028298	9031558	4_9028298_9031558	3.261	2	Eu	No
4	9060389	9077109	4_9060389_9077109	16.721	6	Eu	No
4	9083016	9090421	4_9083016_9090421	7.406	3	Eu	No
4	9112039	9117793	4_9112039_9117793	5.755	2	Eu	No
4	9161234	9168082	4_9161234_9168082	6.849	3	Eu	No
4	9185896	9217819	4_9185896_9217819	31.924	4	Eu	No
4	9241155	9242542	4_9241155_9242542	1.388	2	Eu	No
4	9268222	9340897	4_9268222_9340897	72.676	15	Eu	Yes
4	9355554	9442969	4_9355554_9442969	87.416	9	Eu	Yes
4	9471349	9476851	4_9471349_9476851	5.503	4	Eu	No
4	9508160	9513366	4_9508160_9513366	5.207	3	Eu	No
4	9548617	9553531	4_9548617_9553531	4.915	2	Eu	No
4	9557916	9592309	4_9557916_9592309	34.394	6	Eu	No
4	9617727	9713316	4_9617727_9713316	95.59	10	Eu	Yes
4	9772018	9789418	4_9772018_9789418	17.401	2	Eu	No
4	10297575	11077201	4_10297575_11077201	779.627	9	Het	Yes
4	11105639	11250773	4_11105639_11250773	145.135	4	Het	Yes
4	11531293	11936288	4_11531293_11936288	404.996	8	Het	Yes
4	12029025	12216645	4_12029025_12216645	187.621	5	Het	Yes
4	12362508	12630826	4_12362508_12630826	268.319	6	Het	Yes
4	12659965	13230353	4_12659965_13230353	570.389	8	Het	Yes
4	13317495	13943007	4_13317495_13943007	625.513	13	Het	Yes
4	14393315	14577107	4_14393315_14577107	183.793	6	Het	Yes
4	14875045	14961170	4_14875045_14961170	86.126	4	Het	No
4	15529152	16277046	4_15529152_16277046	747.895	13	Het	Yes
4	16392571	16786295	4_16392571_16786295	393.725	8	Het	Yes
4	16915085	17624712	4_16915085_17624712	709.628	16	Het	Yes
4	17801084	18574846	4_17801084_18574846	773.763	18	Het	Yes
4	18662050	18972723	4_18662050_18972723	310.674	8	Het	Yes
4	19107515	19667742	4_19107515_19667742	560.228	8	Het	Yes
4	19752129	20729591	4_19752129_20729591	977.463	8	Het	Yes
4	20921247	21921238	4_20921247_21921238	999.992	7	Het	Yes
4	22167552	23132742	4_22167552_23132742	965.191	6	Het	Yes
4	23251720	23968701	4_23251720_23968701	716.982	9	Het	Yes
4	24110594	25091089	4_24110594_25091089	980.496	12	Het	Yes
4	25121810	26119576	4_25121810_26119576	997.767	9	Het	Yes
4	26558203	27551524	4_26558203_27551524	993.322	9	Het	Yes
4	27610714	28018833	4_27610714_28018833	408.12	7	Het	Yes
4	28121297	29090719	4_28121297_29090719	969.423	11	Het	Yes
4	29745903	30739677	4_29745903_30739677	993.775	12	Het	Yes
4	30800512	31314192	4_30800512_31314192	513.681	7	Het	Yes
4	31436577	32430344	4_31436577_32430344	993.768	15	Het	Yes
4	32800373	33749217	4_32800373_33749217	948.845	14	Het	Yes
4	33810640	34690835	4_33810640_34690835	880.196	9	Het	Yes
4	34862415	35402336	4_34862415_35402336	539.922	7	Het	Yes
4	35532827	36529082	4_35532827_36529082	996.256	11	Het	Yes
4	37316318	37645341	4_37316318_37645341	329.024	9	Het	Yes
4	38306372	38465490	4_38306372_38465490	159.119	4	Het	Yes
4	39001105	39223704	4_39001105_39223704	222.6	6	Het	Yes
4	39471583	40245088	4_39471583_40245088	773.506	13	Het	Yes
4	40331816	40374565	4_40331816_40374565	42.75	6	Eu	No
4	40379901	40392587	4_40379901_40392587	12.687	2	Eu	No
4	40491114	40600326	4_40491114_40600326	109.213	9	Eu	Yes
4	40602154	40657115	4_40602154_40657115	54.962	6	Eu	Yes
4	40658796	40673500	4_40658796_40673500	14.705	5	Eu	No
4	40761349	40762326	4_40761349_40762326	0.978	2	Eu	No
4	40888732	40898844	4_40888732_40898844	10.113	2	Eu	No
4	40976985	41014079	4_40976985_41014079	37.095	5	Eu	No
4	41212934	41283800	4_41212934_41283800	70.867	10	Eu	Yes
4	41328216	41341092	4_41328216_41341092	12.877	2	Eu	No
4	41532298	41537794	4_41532298_41537794	5.497	2	Eu	No
4	41553696	41556640	4_41553696_41556640	2.945	2	Eu	No
4	41579713	42037255	4_41579713_42037255	457.543	41	Eu	Yes
4	42040810	42212704	4_42040810_42212704	171.895	20	Eu	Yes
4	42215069	42218954	4_42215069_42218954	3.886	2	Eu	No
4	42224524	42229437	4_42224524_42229437	4.914	4	Eu	No
4	42253132	42280188	4_42253132_42280188	27.057	3	Eu	No
4	42290567	42291476	4_42290567_42291476	0.91	2	Eu	No
4	42596538	42616933	4_42596538_42616933	20.396	3	Eu	No
4	42739828	42751030	4_42739828_42751030	11.203	2	Eu	No
4	42753473	42757194	4_42753473_42757194	3.722	3	Eu	No
4	42791016	42826448	4_42791016_42826448	35.433	5	Eu	No
4	42843069	42851207	4_42843069_42851207	8.139	5	Eu	No
4	42865261	42869586	4_42865261_42869586	4.326	4	Eu	No
4	42903125	42916872	4_42903125_42916872	13.748	2	Eu	No
4	42942268	42951376	4_42942268_42951376	9.109	3	Eu	No
4	42959842	42973695	4_42959842_42973695	13.854	2	Eu	No
4	42994918	43000790	4_42994918_43000790	5.873	2	Eu	No
4	43015118	43021413	4_43015118_43021413	6.296	5	Eu	No
4	43022268	43058492	4_43022268_43058492	36.225	5	Eu	No
4	43059665	43116317	4_43059665_43116317	56.653	8	Eu	Yes
4	43151022	43244835	4_43151022_43244835	93.814	6	Eu	Yes
4	43245862	43270390	4_43245862_43270390	24.529	4	Eu	No
4	43373987	43390997	4_43373987_43390997	17.011	2	Eu	No
4	43566801	43596770	4_43566801_43596770	29.97	4	Eu	No
4	43634772	43645980	4_43634772_43645980	11.209	2	Eu	No
4	43653965	43658727	4_43653965_43658727	4.763	2	Eu	No
4	43684652	43697579	4_43684652_43697579	12.928	2	Eu	No
4	43775595	43778667	4_43775595_43778667	3.073	4	Eu	No
4	43820980	43826618	4_43820980_43826618	5.639	3	Eu	No
4	43885291	43902736	4_43885291_43902736	17.446	6	Eu	No
4	43910571	43916265	4_43910571_43916265	5.695	3	Eu	No
4	43931484	43984485	4_43931484_43984485	53.002	6	Eu	Yes
4	44111139	44115983	4_44111139_44115983	4.845	3	Eu	No
4	44137242	44170480	4_44137242_44170480	33.239	4	Eu	No
4	44178127	44180597	4_44178127_44180597	2.471	2	Eu	No
4	44220515	44250459	4_44220515_44250459	29.945	8	Eu	No
4	44290827	44298601	4_44290827_44298601	7.775	4	Eu	No
4	44306173	44306900	4_44306173_44306900	0.728	2	Eu	No
4	44336130	44337597	4_44336130_44337597	1.468	2	Eu	No
4	44357112	44383936	4_44357112_44383936	26.825	3	Eu	No
4	44513862	44518121	4_44513862_44518121	4.26	2	Eu	No
4	44751336	44765666	4_44751336_44765666	14.331	3	Eu	No
4	44873112	44880601	4_44873112_44880601	7.49	2	Eu	No
4	44914084	44924553	4_44914084_44924553	10.47	2	Eu	No
4	45071139	45082892	4_45071139_45082892	11.754	2	Eu	No
4	45093386	45112712	4_45093386_45112712	19.327	3	Eu	No
4	45147931	45197083	4_45147931_45197083	49.153	6	Eu	No
4	45198787	45203599	4_45198787_45203599	4.813	2	Eu	No
4	45208892	45247049	4_45208892_45247049	38.158	5	Eu	No
4	45259620	45273010	4_45259620_45273010	13.391	2	Eu	No
4	45295638	45327708	4_45295638_45327708	32.071	6	Eu	No
4	45342116	45345420	4_45342116_45345420	3.305	2	Eu	No
4	45359007	45374300	4_45359007_45374300	15.294	2	Eu	No
4	45378453	45387146	4_45378453_45387146	8.694	3	Eu	No
4	45456476	45468665	4_45456476_45468665	12.19	2	Eu	No
4	45514250	45519121	4_45514250_45519121	4.872	3	Eu	No
4	45969821	45971650	4_45969821_45971650	1.83	2	Eu	No
4	45999196	46000185	4_45999196_46000185	0.99	2	Eu	No
4	46049853	46062587	4_46049853_46062587	12.735	2	Eu	No
4	46081378	46117259	4_46081378_46117259	35.882	4	Eu	No
4	46275840	46280438	4_46275840_46280438	4.599	2	Eu	No
4	46284257	46290117	4_46284257_46290117	5.861	2	Eu	No
4	46295631	46320127	4_46295631_46320127	24.497	3	Eu	No
4	46360783	46419778	4_46360783_46419778	58.996	11	Eu	Yes
4	46451658	46467312	4_46451658_46467312	15.655	2	Eu	No
4	46478825	46498562	4_46478825_46498562	19.738	2	Eu	No
4	46517129	46522330	4_46517129_46522330	5.202	2	Eu	No
4	46550218	46613466	4_46550218_46613466	63.249	7	Eu	Yes
4	46617299	46629911	4_46617299_46629911	12.613	2	Eu	No
4	46639884	46764147	4_46639884_46764147	124.264	20	Eu	Yes
4	46768837	46774083	4_46768837_46774083	5.247	2	Eu	No
4	46795922	46860607	4_46795922_46860607	64.686	9	Eu	Yes
4	46865709	46871388	4_46865709_46871388	5.68	2	Eu	No
4	46940182	46962997	4_46940182_46962997	22.816	4	Eu	No
4	46966383	47038734	4_46966383_47038734	72.352	5	Eu	Yes
4	47143380	47177164	4_47143380_47177164	33.785	7	Eu	No
4	47252608	47274595	4_47252608_47274595	21.988	3	Eu	No
4	47321023	47329974	4_47321023_47329974	8.952	2	Eu	No
4	47336623	47340149	4_47336623_47340149	3.527	2	Eu	No
4	47346053	47372289	4_47346053_47372289	26.237	6	Eu	No
4	47412879	47428034	4_47412879_47428034	15.156	3	Eu	No
4	47532588	47540792	4_47532588_47540792	8.205	2	Eu	No
4	47642228	47667031	4_47642228_47667031	24.804	3	Eu	No
4	47675549	47679944	4_47675549_47679944	4.396	2	Eu	No
4	47699898	47729194	4_47699898_47729194	29.297	7	Eu	No
4	47957714	47963952	4_47957714_47963952	6.239	2	Eu	No
4	47968323	48084261	4_47968323_48084261	115.939	10	Eu	Yes
4	48096130	48102991	4_48096130_48102991	6.862	3	Eu	No
4	48107635	48133004	4_48107635_48133004	25.37	3	Eu	No
4	48140577	48149373	4_48140577_48149373	8.797	2	Eu	No
4	48181522	48184191	4_48181522_48184191	2.67	2	Eu	No
4	48198636	48212374	4_48198636_48212374	13.739	2	Eu	No
4	48242486	48244118	4_48242486_48244118	1.633	2	Eu	No
4	48248982	48329448	4_48248982_48329448	80.467	5	Eu	Yes
4	48373716	48449076	4_48373716_48449076	75.361	11	Eu	Yes
4	48593967	48605996	4_48593967_48605996	12.03	3	Eu	No
4	48657781	48670188	4_48657781_48670188	12.408	2	Eu	No
4	48674318	48689318	4_48674318_48689318	15.001	2	Eu	No
4	48720560	48726831	4_48720560_48726831	6.272	2	Eu	No
4	48777740	48782140	4_48777740_48782140	4.401	2	Eu	No
4	48824937	48843785	4_48824937_48843785	18.849	2	Eu	No
4	48853932	48876985	4_48853932_48876985	23.054	6	Eu	No
4	48947393	48959148	4_48947393_48959148	11.756	2	Eu	No
4	48977363	48993297	4_48977363_48993297	15.935	2	Eu	No
4	49011776	49180833	4_49011776_49180833	169.058	5	Eu	Yes
5	141308	143911	5_141308_143911	2.604	2	Eu	No
5	265593	285672	5_265593_285672	20.08	5	Eu	No
5	394764	414236	5_394764_414236	19.473	3	Eu	No
5	649267	687413	5_649267_687413	38.147	8	Eu	No
5	688167	699599	5_688167_699599	11.433	6	Eu	No
5	749213	765761	5_749213_765761	16.549	2	Eu	No
5	888436	896313	5_888436_896313	7.878	2	Eu	No
5	905817	959878	5_905817_959878	54.062	7	Eu	Yes
5	1000479	1054444	5_1000479_1054444	53.966	17	Eu	Yes
5	1067197	1067682	5_1067197_1067682	0.486	2	Eu	No
5	1068534	1085185	5_1068534_1085185	16.652	8	Eu	No
5	1106905	1115139	5_1106905_1115139	8.235	2	Eu	No
5	1137633	1156799	5_1137633_1156799	19.167	2	Eu	No
5	1162409	1165518	5_1162409_1165518	3.11	2	Eu	No
5	1173973	1176875	5_1173973_1176875	2.903	4	Eu	No
5	1224068	1236013	5_1224068_1236013	11.946	6	Eu	No
5	1244324	1300665	5_1244324_1300665	56.342	16	Eu	Yes
5	1302210	1318642	5_1302210_1318642	16.433	2	Eu	No
5	1324331	1350615	5_1324331_1350615	26.285	10	Eu	No
5	1354247	1357223	5_1354247_1357223	2.977	3	Eu	No
5	1376538	1490457	5_1376538_1490457	113.92	20	Eu	Yes
5	1500111	1504329	5_1500111_1504329	4.219	3	Eu	No
5	1508388	1544287	5_1508388_1544287	35.9	8	Eu	No
5	1556719	1559396	5_1556719_1559396	2.678	2	Eu	No
5	1602402	1615174	5_1602402_1615174	12.773	2	Eu	No
5	1663667	1705308	5_1663667_1705308	41.642	4	Eu	No
5	1714555	1717646	5_1714555_1717646	3.092	2	Eu	No
5	1734044	1744708	5_1734044_1744708	10.665	6	Eu	No
5	1785881	1789177	5_1785881_1789177	3.297	2	Eu	No
5	1819575	1823453	5_1819575_1823453	3.879	2	Eu	No
5	1957569	1972871	5_1957569_1972871	15.303	3	Eu	No
5	1974915	2012649	5_1974915_2012649	37.735	9	Eu	No
5	2032662	2082746	5_2032662_2082746	50.085	7	Eu	Yes
5	2350471	2351303	5_2350471_2351303	0.833	2	Eu	No
5	2415950	2419175	5_2415950_2419175	3.226	2	Eu	No
5	2548644	2558192	5_2548644_2558192	9.549	3	Eu	No
5	2630283	2631538	5_2630283_2631538	1.256	3	Eu	No
5	2647363	2674662	5_2647363_2674662	27.3	3	Eu	No
5	2829838	2889929	5_2829838_2889929	60.092	6	Eu	Yes
5	2901369	3002041	5_2901369_3002041	100.673	9	Eu	Yes
5	3020767	3098330	5_3020767_3098330	77.564	5	Eu	Yes
5	3125231	3153422	5_3125231_3153422	28.192	4	Eu	No
5	3268626	3284858	5_3268626_3284858	16.233	2	Eu	No
5	3445816	3465189	5_3445816_3465189	19.374	2	Eu	No
5	3485480	3506085	5_3485480_3506085	20.606	5	Eu	No
5	3507622	3606888	5_3507622_3606888	99.267	10	Eu	Yes
5	3607077	3646868	5_3607077_3646868	39.792	9	Eu	No
5	3764264	3770657	5_3764264_3770657	6.394	5	Eu	No
5	3905135	3921865	5_3905135_3921865	16.731	3	Eu	No
5	4037530	4043899	5_4037530_4043899	6.37	2	Eu	No
5	7498335	7499958	5_7498335_7499958	1.624	2	Eu	No
5	7577195	7582047	5_7577195_7582047	4.853	4	Eu	No
5	7628516	7645653	5_7628516_7645653	17.138	2	Eu	No
5	7680313	7681969	5_7680313_7681969	1.657	2	Eu	No
5	7799197	7801161	5_7799197_7801161	1.965	2	Eu	No
5	7842055	7850061	5_7842055_7850061	8.007	2	Eu	No
5	8140171	8170257	5_8140171_8170257	30.087	4	Eu	No
5	8420915	8505879	5_8420915_8505879	84.965	5	Eu	Yes
5	8527286	8562208	5_8527286_8562208	34.923	4	Eu	No
5	8622309	8651481	5_8622309_8651481	29.173	8	Eu	No
5	8652655	8670259	5_8652655_8670259	17.605	4	Eu	No
5	8695812	8700803	5_8695812_8700803	4.992	3	Eu	No
5	8714882	8715355	5_8714882_8715355	0.474	2	Eu	No
5	8722628	8736763	5_8722628_8736763	14.136	2	Eu	No
5	8800108	8800879	5_8800108_8800879	0.772	2	Eu	No
5	8804837	8810126	5_8804837_8810126	5.29	2	Eu	No
5	8817375	8826076	5_8817375_8826076	8.702	3	Eu	No
5	8904128	8924896	5_8904128_8924896	20.769	5	Eu	No
5	8938632	8956994	5_8938632_8956994	18.363	2	Eu	No
5	8994312	9066302	5_8994312_9066302	71.991	5	Eu	Yes
5	9081936	9107146	5_9081936_9107146	25.211	4	Eu	No
5	24926048	25923512	5_24926048_25923512	997.465	8	Het	Yes
5	25934416	26685967	5_25934416_26685967	751.552	10	Het	Yes
5	27365188	27384800	5_27365188_27384800	19.613	2	Het	No
5	27460724	28226937	5_27460724_28226937	766.214	23	Het	Yes
5	28310838	28631053	5_28310838_28631053	320.216	13	Het	Yes
5	28681341	28840312	5_28681341_28840312	158.972	8	Het	Yes
5	28964008	29382695	5_28964008_29382695	418.688	4	Het	Yes
5	29642681	29660089	5_29642681_29660089	17.409	2	Eu	No
5	30663623	30727934	5_30663623_30727934	64.312	8	Eu	Yes
5	30753835	30755914	5_30753835_30755914	2.08	2	Eu	No
5	30931540	30966423	5_30931540_30966423	34.884	6	Eu	No
5	30976228	31034311	5_30976228_31034311	58.084	7	Eu	Yes
5	31048974	31049919	5_31048974_31049919	0.946	2	Eu	No
5	31055328	31065216	5_31055328_31065216	9.889	4	Eu	No
5	31110210	31121200	5_31110210_31121200	10.991	4	Eu	No
5	31128965	31166717	5_31128965_31166717	37.753	5	Eu	No
5	31192226	31292523	5_31192226_31292523	100.298	10	Eu	Yes
5	31298886	31300596	5_31298886_31300596	1.711	2	Eu	No
5	31321516	31372788	5_31321516_31372788	51.273	8	Eu	Yes
5	31385283	31396744	5_31385283_31396744	11.462	7	Eu	No
5	31415659	31452193	5_31415659_31452193	36.535	7	Eu	No
5	31466592	31488398	5_31466592_31488398	21.807	4	Eu	No
5	31506466	31509103	5_31506466_31509103	2.638	2	Eu	No
5	31545761	31585987	5_31545761_31585987	40.227	4	Eu	No
5	31659593	31665505	5_31659593_31665505	5.913	4	Eu	No
5	31678073	31683478	5_31678073_31683478	5.406	2	Eu	No
5	31684610	31691025	5_31684610_31691025	6.416	2	Eu	No
5	31692690	31693976	5_31692690_31693976	1.287	2	Eu	No
5	31769952	31772995	5_31769952_31772995	3.044	2	Eu	No
5	31856071	31935600	5_31856071_31935600	79.53	4	Eu	Yes
5	32043439	32057577	5_32043439_32057577	14.139	2	Eu	No
5	32121090	32130134	5_32121090_32130134	9.045	2	Eu	No
5	32327497	32334386	5_32327497_32334386	6.89	3	Eu	No
5	32580412	32656284	5_32580412_32656284	75.873	10	Eu	Yes
5	32730716	32734184	5_32730716_32734184	3.469	2	Eu	No
5	32747886	32748835	5_32747886_32748835	0.95	2	Eu	No
5	32942685	32944740	5_32942685_32944740	2.056	3	Eu	No
5	32961331	33023324	5_32961331_33023324	61.994	5	Eu	Yes
5	33049699	33050904	5_33049699_33050904	1.206	2	Eu	No
5	33057094	33066951	5_33057094_33066951	9.858	2	Eu	No
5	33075601	33120358	5_33075601_33120358	44.758	6	Eu	No
5	33171274	33176582	5_33171274_33176582	5.309	2	Eu	No
5	33192509	33283296	5_33192509_33283296	90.788	7	Eu	Yes
5	33290398	33458251	5_33290398_33458251	167.854	11	Eu	Yes
5	33490560	33501321	5_33490560_33501321	10.762	2	Eu	No
5	33506966	33601367	5_33506966_33601367	94.402	10	Eu	Yes
5	33602228	33603072	5_33602228_33603072	0.845	2	Eu	No
5	33603547	33616708	5_33603547_33616708	13.162	2	Eu	No
5	33651401	33672913	5_33651401_33672913	21.513	5	Eu	No
5	33680098	33690557	5_33680098_33690557	10.46	2	Eu	No
5	33695764	33737561	5_33695764_33737561	41.798	4	Eu	No
5	33738222	33792562	5_33738222_33792562	54.341	6	Eu	Yes
5	33796372	33800870	5_33796372_33800870	4.499	6	Eu	No
5	33801591	33843473	5_33801591_33843473	41.883	7	Eu	No
5	33863388	33865957	5_33863388_33865957	2.57	2	Eu	No
5	33920336	33929183	5_33920336_33929183	8.848	2	Eu	No
5	34034022	34056392	5_34034022_34056392	22.371	3	Eu	No
5	34064933	34067097	5_34064933_34067097	2.165	2	Eu	No
5	34087102	34115366	5_34087102_34115366	28.265	4	Eu	No
5	34187461	34190449	5_34187461_34190449	2.989	2	Eu	No
5	34192715	34234207	5_34192715_34234207	41.493	5	Eu	No
5	34300834	34305181	5_34300834_34305181	4.348	2	Eu	No
5	34406874	34421237	5_34406874_34421237	14.364	3	Eu	No
5	34424276	34447245	5_34424276_34447245	22.97	8	Eu	No
5	34462219	34474383	5_34462219_34474383	12.165	2	Eu	No
5	34536503	34570503	5_34536503_34570503	34.001	4	Eu	No
5	34610824	34618503	5_34610824_34618503	7.68	2	Eu	No
5	34676212	34684732	5_34676212_34684732	8.521	2	Eu	No
5	34692879	34698606	5_34692879_34698606	5.728	2	Eu	No
5	34765648	34770340	5_34765648_34770340	4.693	4	Eu	No
5	34776078	34798870	5_34776078_34798870	22.793	3	Eu	No
5	34801979	34816084	5_34801979_34816084	14.106	2	Eu	No
5	34830575	34833563	5_34830575_34833563	2.989	2	Eu	No
5	34849430	34886595	5_34849430_34886595	37.166	5	Eu	No
5	34899082	34910523	5_34899082_34910523	11.442	2	Eu	No
5	34927478	34939267	5_34927478_34939267	11.79	2	Eu	No
5	35196492	35207696	5_35196492_35207696	11.205	2	Eu	No
5	35237092	35238601	5_35237092_35238601	1.51	2	Eu	No
5	35343626	35373826	5_35343626_35373826	30.201	8	Eu	No
5	35450915	35457247	5_35450915_35457247	6.333	2	Eu	No
5	35508790	35613559	5_35508790_35613559	104.77	9	Eu	Yes
5	35633746	35650389	5_35633746_35650389	16.644	7	Eu	No
5	35654399	35690382	5_35654399_35690382	35.984	4	Eu	No
5	35723235	35746141	5_35723235_35746141	22.907	6	Eu	No
5	35788006	35798569	5_35788006_35798569	10.564	2	Eu	No
5	35860939	35912338	5_35860939_35912338	51.4	8	Eu	Yes
5	35971319	35983880	5_35971319_35983880	12.562	2	Eu	No
5	36012553	36012952	5_36012553_36012952	0.4	2	Eu	No
5	36115730	36116111	5_36115730_36116111	0.382	2	Eu	No
5	36196250	36249493	5_36196250_36249493	53.244	4	Eu	Yes
5	36386210	36387115	5_36386210_36387115	0.906	2	Eu	No
5	36392336	36393767	5_36392336_36393767	1.432	3	Eu	No
5	36413020	36418460	5_36413020_36418460	5.441	2	Eu	No
5	36429393	36448821	5_36429393_36448821	19.429	2	Eu	No
5	36496632	36571584	5_36496632_36571584	74.953	10	Eu	Yes
5	36612211	36613405	5_36612211_36613405	1.195	2	Eu	No
5	36671535	36683550	5_36671535_36683550	12.016	3	Eu	No
5	36687901	36749252	5_36687901_36749252	61.352	5	Eu	Yes
5	36762481	36780019	5_36762481_36780019	17.539	5	Eu	No
5	36948123	37027716	5_36948123_37027716	79.594	8	Eu	Yes
5	37038519	37057971	5_37038519_37057971	19.453	4	Eu	No
5	37071607	37113130	5_37071607_37113130	41.524	10	Eu	No
5	37156306	37247964	5_37156306_37247964	91.659	11	Eu	Yes
5	37260149	37273116	5_37260149_37273116	12.968	2	Eu	No
5	37275817	37376934	5_37275817_37376934	101.118	6	Eu	Yes
5	37392103	37469959	5_37392103_37469959	77.857	15	Eu	Yes
5	37481035	37595914	5_37481035_37595914	114.88	15	Eu	Yes
5	37611048	37633385	5_37611048_37633385	22.338	5	Eu	No
5	37696986	37699044	5_37696986_37699044	2.059	2	Eu	No
5	37717687	37781995	5_37717687_37781995	64.309	10	Eu	Yes
5	37809780	37834044	5_37809780_37834044	24.265	3	Eu	No
5	37839978	37983671	5_37839978_37983671	143.694	27	Eu	Yes
5	37990846	38006391	5_37990846_38006391	15.546	2	Eu	No
5	38011561	38026354	5_38011561_38026354	14.794	4	Eu	No
5	38098748	38099669	5_38098748_38099669	0.922	2	Eu	No
5	38259743	38278658	5_38259743_38278658	18.916	2	Eu	No
5	38425400	38453430	5_38425400_38453430	28.031	5	Eu	No
5	38457343	38569452	5_38457343_38569452	112.11	7	Eu	Yes
5	38631853	38673658	5_38631853_38673658	41.806	5	Eu	No
5	38696065	38703433	5_38696065_38703433	7.369	2	Eu	No
5	38707637	38972636	5_38707637_38972636	265	30	Eu	Yes
5	38994430	39021151	5_38994430_39021151	26.722	3	Eu	No
5	39054172	39083568	5_39054172_39083568	29.397	12	Eu	No
5	39090197	39284506	5_39090197_39284506	194.31	27	Eu	Yes
5	39295823	39365070	5_39295823_39365070	69.248	15	Eu	Yes
5	39415018	39548580	5_39415018_39548580	133.563	16	Eu	Yes
5	39550523	39585051	5_39550523_39585051	34.529	4	Eu	No
5	39644347	39824524	5_39644347_39824524	180.178	25	Eu	Yes
5	39834815	39857042	5_39834815_39857042	22.228	5	Eu	No
5	39924642	39939107	5_39924642_39939107	14.466	2	Eu	No
5	39994921	39995603	5_39994921_39995603	0.683	2	Eu	No
5	40012512	40012787	5_40012512_40012787	0.276	2	Eu	No
5	40016282	40019013	5_40016282_40019013	2.732	2	Eu	No
5	40032727	40049659	5_40032727_40049659	16.933	6	Eu	No
5	40143776	40147071	5_40143776_40147071	3.296	2	Eu	No
5	40169104	40246757	5_40169104_40246757	77.654	11	Eu	Yes
5	40287916	40341263	5_40287916_40341263	53.348	8	Eu	Yes
5	40374204	40452052	5_40374204_40452052	77.849	13	Eu	Yes
5	40471169	40517408	5_40471169_40517408	46.24	10	Eu	No
5	40527827	40579037	5_40527827_40579037	51.211	8	Eu	Yes
5	40614703	40767509	5_40614703_40767509	152.807	17	Eu	Yes
5	40777139	40815444	5_40777139_40815444	38.306	7	Eu	No
5	40824039	40825331	5_40824039_40825331	1.293	3	Eu	No
5	40832017	40920211	5_40832017_40920211	88.195	16	Eu	Yes
5	40942868	40945396	5_40942868_40945396	2.529	2	Eu	No
5	40958131	41090333	5_40958131_41090333	132.203	22	Eu	Yes
5	41091354	41135582	5_41091354_41135582	44.229	6	Eu	No
5	41151290	41158202	5_41151290_41158202	6.913	2	Eu	No
5	41170717	41175747	5_41170717_41175747	5.031	2	Eu	No
5	41186986	41196889	5_41186986_41196889	9.904	4	Eu	No
5	41207601	41238985	5_41207601_41238985	31.385	5	Eu	No
5	41240881	41250157	5_41240881_41250157	9.277	2	Eu	No
5	41253368	41254032	5_41253368_41254032	0.665	2	Eu	No
5	41255280	41261110	5_41255280_41261110	5.831	3	Eu	No
5	41265569	41270650	5_41265569_41270650	5.082	2	Eu	No
5	41272586	41329275	5_41272586_41329275	56.69	19	Eu	Yes
5	41352693	41397197	5_41352693_41397197	44.505	13	Eu	No
5	41401365	41405360	5_41401365_41405360	3.996	2	Eu	No
5	41405700	41419017	5_41405700_41419017	13.318	7	Eu	No
5	41445765	41455888	5_41445765_41455888	10.124	5	Eu	No
5	41481303	41550259	5_41481303_41550259	68.957	6	Eu	Yes
5	41582371	41649451	5_41582371_41649451	67.081	14	Eu	Yes
5	41738004	41792402	5_41738004_41792402	54.399	8	Eu	Yes
5	41866018	41917577	5_41866018_41917577	51.56	4	Eu	Yes
6	27969	114783	6_27969_114783	86.815	7	Eu	Yes
6	496825	597927	6_496825_597927	101.103	4	Eu	Yes
6	778138	790146	6_778138_790146	12.009	2	Eu	No
6	824689	825788	6_824689_825788	1.1	2	Eu	No
6	857567	883049	6_857567_883049	25.483	3	Eu	No
6	909751	914219	6_909751_914219	4.469	2	Eu	No
6	984406	1086891	6_984406_1086891	102.486	4	Eu	Yes
6	1139745	1142525	6_1139745_1142525	2.781	2	Eu	No
6	1183344	1253208	6_1183344_1253208	69.865	7	Eu	Yes
6	1428270	1450297	6_1428270_1450297	22.028	5	Eu	No
6	1452457	1458046	6_1452457_1458046	5.59	3	Eu	No
6	1547282	1609551	6_1547282_1609551	62.27	6	Eu	Yes
6	1737718	1738465	6_1737718_1738465	0.748	2	Eu	No
6	1767951	1773979	6_1767951_1773979	6.029	4	Eu	No
6	2021079	2022950	6_2021079_2022950	1.872	3	Eu	No
6	2086304	2111091	6_2086304_2111091	24.788	4	Eu	No
6	2313553	2325487	6_2313553_2325487	11.935	2	Eu	No
6	2454287	2524602	6_2454287_2524602	70.316	5	Eu	Yes
6	2596995	2598344	6_2596995_2598344	1.35	2	Eu	No
6	2721009	2722611	6_2721009_2722611	1.603	2	Eu	No
6	2978870	2996393	6_2978870_2996393	17.524	5	Eu	No
6	3113029	3131181	6_3113029_3131181	18.153	2	Eu	No
6	3136871	3143746	6_3136871_3143746	6.876	3	Eu	No
6	3199521	3199735	6_3199521_3199735	0.215	2	Eu	No
6	3286279	3361035	6_3286279_3361035	74.757	4	Eu	Yes
6	3365330	3369176	6_3365330_3369176	3.847	3	Eu	No
6	3370143	3427139	6_3370143_3427139	56.997	5	Eu	Yes
6	3432334	3454822	6_3432334_3454822	22.489	4	Eu	No
6	3501460	3516687	6_3501460_3516687	15.228	2	Eu	No
6	3580815	3584938	6_3580815_3584938	4.124	2	Eu	No
6	3594475	3627446	6_3594475_3627446	32.972	8	Eu	No
6	4122927	4124078	6_4122927_4124078	1.152	2	Eu	No
6	4302100	4391481	6_4302100_4391481	89.382	5	Eu	Yes
6	4783982	4829339	6_4783982_4829339	45.358	4	Eu	No
6	5034428	5058345	6_5034428_5058345	23.918	3	Eu	No
6	5134673	5135025	6_5134673_5135025	0.353	2	Eu	No
6	5205952	5297183	6_5205952_5297183	91.232	4	Eu	Yes
6	5400860	5430089	6_5400860_5430089	29.23	4	Eu	No
6	5519683	5538645	6_5519683_5538645	18.963	5	Eu	No
6	5693138	5836295	6_5693138_5836295	143.158	8	Eu	Yes
6	6079840	6080185	6_6079840_6080185	0.346	2	Eu	No
6	6367274	6399055	6_6367274_6399055	31.782	5	Eu	No
6	6462131	6481895	6_6462131_6481895	19.765	3	Eu	No
6	6541348	6543536	6_6541348_6543536	2.189	2	Eu	No
6	6609077	6611885	6_6609077_6611885	2.809	4	Eu	No
6	6778577	6797764	6_6778577_6797764	19.188	3	Eu	No
6	6838468	6855659	6_6838468_6855659	17.192	3	Eu	No
6	6913286	6914278	6_6913286_6914278	0.993	2	Eu	No
6	6977383	6980030	6_6977383_6980030	2.648	2	Eu	No
6	7003339	7076049	6_7003339_7076049	72.711	5	Eu	Yes
6	7523395	7531746	6_7523395_7531746	8.352	2	Eu	No
6	7615106	7632126	6_7615106_7632126	17.021	2	Eu	No
6	7683418	7686485	6_7683418_7686485	3.068	2	Eu	No
6	7696038	7780394	6_7696038_7780394	84.357	10	Eu	Yes
6	7822211	7891114	6_7822211_7891114	68.904	10	Eu	Yes
6	7910548	7918219	6_7910548_7918219	7.672	3	Eu	No
6	7941933	7976571	6_7941933_7976571	34.639	4	Eu	No
6	8062815	8079300	6_8062815_8079300	16.486	2	Eu	No
6	8359872	8365897	6_8359872_8365897	6.026	2	Eu	No
6	8480682	8483050	6_8480682_8483050	2.369	2	Eu	No
6	8630236	8642294	6_8630236_8642294	12.059	2	Eu	No
6	8673090	8803029	6_8673090_8803029	129.94	4	Eu	Yes
6	8926650	8941510	6_8926650_8941510	14.861	2	Eu	No
6	9081030	9083723	6_9081030_9083723	2.694	2	Eu	No
6	9208327	9223003	6_9208327_9223003	14.677	3	Eu	No
6	9440436	9442481	6_9440436_9442481	2.046	2	Eu	No
6	9673535	9686720	6_9673535_9686720	13.186	2	Eu	No
6	9752252	9761455	6_9752252_9761455	9.204	6	Eu	No
6	10231292	10263943	6_10231292_10263943	32.652	4	Eu	No
6	10463181	10464340	6_10463181_10464340	1.16	2	Eu	No
6	10648416	10704922	6_10648416_10704922	56.507	6	Eu	Yes
6	10829160	10835420	6_10829160_10835420	6.261	2	Eu	No
6	10864751	10934424	6_10864751_10934424	69.674	7	Eu	Yes
6	10958715	10974626	6_10958715_10974626	15.912	5	Eu	No
6	11067973	11074697	6_11067973_11074697	6.725	3	Eu	No
6	11098210	11100611	6_11098210_11100611	2.402	2	Eu	No
6	11288873	11350207	6_11288873_11350207	61.335	7	Eu	Yes
6	11353539	11356310	6_11353539_11356310	2.772	2	Eu	No
6	11470041	11479872	6_11470041_11479872	9.832	2	Eu	No
6	11630759	11700231	6_11630759_11700231	69.473	5	Eu	Yes
6	11706166	11706768	6_11706166_11706768	0.603	3	Eu	No
6	11786346	11786580	6_11786346_11786580	0.235	2	Eu	No
6	11824346	11827371	6_11824346_11827371	3.026	2	Eu	No
6	11884537	11898595	6_11884537_11898595	14.059	4	Eu	No
6	11905970	11917134	6_11905970_11917134	11.165	3	Eu	No
6	11917606	11948808	6_11917606_11948808	31.203	5	Eu	No
6	11950141	11950389	6_11950141_11950389	0.249	2	Eu	No
6	11996402	12020987	6_11996402_12020987	24.586	3	Eu	No
6	12263022	12268679	6_12263022_12268679	5.658	3	Eu	No
6	12334352	12339197	6_12334352_12339197	4.846	2	Eu	No
6	12357292	12462248	6_12357292_12462248	104.957	11	Eu	Yes
6	12463270	12468653	6_12463270_12468653	5.384	2	Eu	No
6	12544455	12557649	6_12544455_12557649	13.195	2	Eu	No
6	12816666	12818191	6_12816666_12818191	1.526	2	Eu	No
6	12953796	12953944	6_12953796_12953944	0.149	2	Eu	No
6	12957305	12957875	6_12957305_12957875	0.571	2	Eu	No
6	12963850	12972995	6_12963850_12972995	9.146	2	Eu	No
6	12986463	13096909	6_12986463_13096909	110.447	14	Eu	Yes
6	13100582	13107584	6_13100582_13107584	7.003	2	Eu	No
6	13157774	13222125	6_13157774_13222125	64.352	8	Eu	Yes
6	13281286	13296559	6_13281286_13296559	15.274	2	Eu	No
6	13304865	13342122	6_13304865_13342122	37.258	9	Eu	No
6	13357061	13432395	6_13357061_13432395	75.335	9	Eu	Yes
6	13459388	13472328	6_13459388_13472328	12.941	4	Eu	No
6	13488716	13538701	6_13488716_13538701	49.986	8	Eu	No
6	13539126	13544755	6_13539126_13544755	5.63	2	Eu	No
6	13584239	13616641	6_13584239_13616641	32.403	5	Eu	No
6	13621986	13625994	6_13621986_13625994	4.009	2	Eu	No
6	13631038	13643516	6_13631038_13643516	12.479	2	Eu	No
6	13648475	13650752	6_13648475_13650752	2.278	3	Eu	No
6	13660974	13681549	6_13660974_13681549	20.576	5	Eu	No
6	13726861	13768528	6_13726861_13768528	41.668	5	Eu	No
6	13808510	13821509	6_13808510_13821509	13	5	Eu	No
6	13821850	13832047	6_13821850_13832047	10.198	2	Eu	No
6	13861523	13861706	6_13861523_13861706	0.184	2	Eu	No
6	13870615	13885002	6_13870615_13885002	14.388	3	Eu	No
6	13893392	13913148	6_13893392_13913148	19.757	3	Eu	No
6	13968385	13990118	6_13968385_13990118	21.734	4	Eu	No
6	14037538	14038126	6_14037538_14038126	0.589	2	Eu	No
6	14050366	14077216	6_14050366_14077216	26.851	3	Eu	No
6	14084051	14095044	6_14084051_14095044	10.994	4	Eu	No
6	14105376	14139415	6_14105376_14139415	34.04	9	Eu	No
6	14169166	14178411	6_14169166_14178411	9.246	4	Eu	No
6	14224497	14234964	6_14224497_14234964	10.468	2	Eu	No
6	14238413	14245084	6_14238413_14245084	6.672	3	Eu	No
6	14247597	14248059	6_14247597_14248059	0.463	2	Eu	No
6	14271227	14276118	6_14271227_14276118	4.892	3	Eu	No
6	14296839	14306409	6_14296839_14306409	9.571	3	Eu	No
6	14311032	14321140	6_14311032_14321140	10.109	2	Eu	No
6	14326160	14338435	6_14326160_14338435	12.276	2	Eu	No
6	14359116	14424803	6_14359116_14424803	65.688	6	Eu	Yes
6	14452528	14464442	6_14452528_14464442	11.915	2	Eu	No
6	14490367	14511997	6_14490367_14511997	21.631	5	Eu	No
6	14557877	14573229	6_14557877_14573229	15.353	2	Eu	No
6	14606511	14626484	6_14606511_14626484	19.974	3	Eu	No
6	14680241	14682231	6_14680241_14682231	1.991	2	Eu	No
6	14699019	14708221	6_14699019_14708221	9.203	2	Eu	No
6	14729028	14737106	6_14729028_14737106	8.079	2	Eu	No
6	14737902	14743864	6_14737902_14743864	5.963	2	Eu	No
6	14843508	14857442	6_14843508_14857442	13.935	4	Eu	No
6	14889674	14895137	6_14889674_14895137	5.464	3	Eu	No
6	15028551	15061853	6_15028551_15061853	33.303	7	Eu	No
6	15189169	15200984	6_15189169_15200984	11.816	2	Eu	No
6	15223036	15230221	6_15223036_15230221	7.186	2	Eu	No
6	15318414	15331958	6_15318414_15331958	13.545	2	Eu	No
6	15377154	15479835	6_15377154_15479835	102.682	9	Eu	Yes
6	15533367	15537060	6_15533367_15537060	3.694	2	Eu	No
6	15566600	15576695	6_15566600_15576695	10.096	4	Eu	No
6	15596894	15640623	6_15596894_15640623	43.73	5	Eu	No
6	15793016	15798909	6_15793016_15798909	5.894	4	Eu	No
6	15816796	15848177	6_15816796_15848177	31.382	4	Eu	No
6	15852504	15859576	6_15852504_15859576	7.073	2	Eu	No
6	15936546	16037719	6_15936546_16037719	101.174	13	Eu	Yes
6	16108280	16126197	6_16108280_16126197	17.918	5	Eu	No
6	16133328	16143140	6_16133328_16143140	9.813	5	Eu	No
6	16178505	16197443	6_16178505_16197443	18.939	2	Eu	No
6	16294734	16315206	6_16294734_16315206	20.473	4	Eu	No
6	16353972	16372276	6_16353972_16372276	18.305	6	Eu	No
6	16390152	16548439	6_16390152_16548439	158.288	44	Eu	Yes
6	16566894	16567621	6_16566894_16567621	0.728	3	Eu	No
6	16629379	16634790	6_16629379_16634790	5.412	2	Eu	No
6	16659977	16670806	6_16659977_16670806	10.83	5	Eu	No
6	16707110	16708603	6_16707110_16708603	1.494	2	Eu	No
6	16733007	16745340	6_16733007_16745340	12.334	14	Eu	No
6	16790312	16791828	6_16790312_16791828	1.517	2	Eu	No
6	16792980	16889830	6_16792980_16889830	96.851	11	Eu	Yes
6	16913924	17133323	6_16913924_17133323	219.4	12	Eu	Yes
6	17157267	17169896	6_17157267_17169896	12.63	6	Eu	No
6	17184795	17188962	6_17184795_17188962	4.168	3	Eu	No
6	17219571	17230927	6_17219571_17230927	11.357	5	Eu	No
6	17319227	17323202	6_17319227_17323202	3.976	2	Eu	No
6	17343960	17356033	6_17343960_17356033	12.074	5	Eu	No
6	17379199	17399306	6_17379199_17399306	20.108	5	Eu	No
6	17413006	17417552	6_17413006_17417552	4.547	3	Eu	No
6	17423011	17439782	6_17423011_17439782	16.772	2	Eu	No
6	18072886	18287848	6_18072886_18287848	214.963	5	Het	Yes
6	18509466	18690983	6_18509466_18690983	181.518	4	Het	Yes
6	19116691	19316184	6_19116691_19316184	199.494	5	Het	Yes
6	20219894	20370075	6_20219894_20370075	150.182	5	Het	Yes
6	20396381	20716440	6_20396381_20716440	320.06	5	Het	Yes
6	20913952	21299789	6_20913952_21299789	385.838	8	Het	Yes
6	21426047	21825903	6_21426047_21825903	399.857	7	Het	Yes
6	21908996	22851651	6_21908996_22851651	942.656	16	Het	Yes
6	22914395	23909752	6_22914395_23909752	995.358	15	Het	Yes
6	24082268	25061883	6_24082268_25061883	979.616	15	Het	Yes
6	25233877	25704938	6_25233877_25704938	471.062	6	Het	Yes
6	25963987	26933523	6_25963987_26933523	969.537	4	Het	Yes
6	27210843	28205616	6_27210843_28205616	994.774	15	Het	Yes
6	28264147	28741703	6_28264147_28741703	477.557	8	Het	Yes
6	28892900	29875655	6_28892900_29875655	982.756	7	Het	Yes
6	32463535	33429108	6_32463535_33429108	965.574	4	Het	Yes
6	33479085	33846769	6_33479085_33846769	367.685	5	Het	Yes
6	34080655	34889635	6_34080655_34889635	808.981	5	Het	Yes
6	34966793	35961125	6_34966793_35961125	994.333	12	Het	Yes
6	36128279	36923164	6_36128279_36923164	794.886	7	Het	Yes
6	37395718	37680824	6_37395718_37680824	285.107	5	Het	Yes
6	37823440	38187754	6_37823440_38187754	364.315	7	Het	Yes
6	38343256	38559531	6_38343256_38559531	216.276	4	Het	Yes
6	38842713	39210184	6_38842713_39210184	367.472	6	Het	Yes
6	39575157	40548227	6_39575157_40548227	973.071	11	Het	Yes
6	41590461	42308631	6_41590461_42308631	718.171	5	Het	Yes
6	42572648	42707931	6_42572648_42707931	135.284	4	Het	Yes
6	42964401	43324763	6_42964401_43324763	360.363	7	Het	Yes
6	45820550	46117516	6_45820550_46117516	296.967	12	Het	Yes
6	46120240	46124997	6_46120240_46124997	4.758	2	Eu	No
6	46173050	46186757	6_46173050_46186757	13.708	2	Eu	No
6	46271407	46285531	6_46271407_46285531	14.125	2	Eu	No
6	46316646	46320529	6_46316646_46320529	3.884	7	Eu	No
6	46321244	46323078	6_46321244_46323078	1.835	3	Eu	No
6	46354660	46370804	6_46354660_46370804	16.145	3	Eu	No
6	46388859	46418484	6_46388859_46418484	29.626	5	Eu	No
6	46425973	46433024	6_46425973_46433024	7.052	3	Eu	No
6	46586659	46587654	6_46586659_46587654	0.996	2	Eu	No
6	46598613	46617369	6_46598613_46617369	18.757	2	Eu	No
6	46658776	46681622	6_46658776_46681622	22.847	4	Eu	No
6	46717123	46729835	6_46717123_46729835	12.713	3	Eu	No
6	46768184	46796149	6_46768184_46796149	27.966	4	Eu	No
6	46809907	46816569	6_46809907_46816569	6.663	2	Eu	No
6	46818212	46849037	6_46818212_46849037	30.826	5	Eu	No
6	46884495	46901447	6_46884495_46901447	16.953	4	Eu	No
6	46906384	46921077	6_46906384_46921077	14.694	4	Eu	No
6	46921229	46926656	6_46921229_46926656	5.428	3	Eu	No
6	46979780	47053637	6_46979780_47053637	73.858	10	Eu	Yes
6	47071212	47191346	6_47071212_47191346	120.135	6	Eu	Yes
6	47195854	47209861	6_47195854_47209861	14.008	3	Eu	No
6	47211656	47232221	6_47211656_47232221	20.566	8	Eu	No
6	47238226	47247115	6_47238226_47247115	8.89	3	Eu	No
6	47281088	47283151	6_47281088_47283151	2.064	2	Eu	No
6	47295780	47314884	6_47295780_47314884	19.105	4	Eu	No
6	47315808	47328062	6_47315808_47328062	12.255	2	Eu	No
6	47334149	47343805	6_47334149_47343805	9.657	3	Eu	No
6	47354094	47367499	6_47354094_47367499	13.406	7	Eu	No
6	47398610	47402504	6_47398610_47402504	3.895	2	Eu	No
6	47413459	47468026	6_47413459_47468026	54.568	7	Eu	Yes
6	47511131	47517011	6_47511131_47517011	5.881	2	Eu	No
6	47564735	47605832	6_47564735_47605832	41.098	11	Eu	No
6	47714092	47727199	6_47714092_47727199	13.108	3	Eu	No
6	47740380	47742955	6_47740380_47742955	2.576	2	Eu	No
6	47758592	47774923	6_47758592_47774923	16.332	6	Eu	No
6	47829913	47844958	6_47829913_47844958	15.046	3	Eu	No
6	47918999	47975420	6_47918999_47975420	56.422	6	Eu	Yes
6	48037370	48037558	6_48037370_48037558	0.189	2	Eu	No
6	48099102	48104893	6_48099102_48104893	5.792	2	Eu	No
6	48119410	48180395	6_48119410_48180395	60.986	7	Eu	Yes
6	48188617	48212917	6_48188617_48212917	24.301	4	Eu	No
6	48252786	48259036	6_48252786_48259036	6.251	4	Eu	No
6	48260089	48261084	6_48260089_48261084	0.996	2	Eu	No
6	48435306	48475049	6_48435306_48475049	39.744	5	Eu	No
6	48478287	48481740	6_48478287_48481740	3.454	2	Eu	No
6	48524322	48528885	6_48524322_48528885	4.564	3	Eu	No
6	48544061	48548021	6_48544061_48548021	3.961	4	Eu	No
6	48582951	48592172	6_48582951_48592172	9.222	2	Eu	No
6	48608217	48608972	6_48608217_48608972	0.756	2	Eu	No
6	48622010	48635068	6_48622010_48635068	13.059	3	Eu	No
6	48706698	48710528	6_48706698_48710528	3.831	2	Eu	No
6	48713119	48715252	6_48713119_48715252	2.134	2	Eu	No
6	48813094	48829470	6_48813094_48829470	16.377	2	Eu	No
6	48865492	48890479	6_48865492_48890479	24.988	5	Eu	No
6	48917503	48937050	6_48917503_48937050	19.548	2	Eu	No
6	48988513	48992462	6_48988513_48992462	3.95	2	Eu	No
6	49080392	49089342	6_49080392_49089342	8.951	5	Eu	No
6	49102970	49103771	6_49102970_49103771	0.802	2	Eu	No
6	49106015	49109453	6_49106015_49109453	3.439	2	Eu	No
6	49111229	49112205	6_49111229_49112205	0.977	3	Eu	No
6	49267656	49269862	6_49267656_49269862	2.207	3	Eu	No
6	49339048	49418307	6_49339048_49418307	79.26	8	Eu	Yes
6	49560631	49579919	6_49560631_49579919	19.289	9	Eu	No
6	49595222	49623740	6_49595222_49623740	28.519	4	Eu	No
6	49643463	49654558	6_49643463_49654558	11.096	2	Eu	No
6	49722118	49737570	6_49722118_49737570	15.453	3	Eu	No
6	49792083	49792596	6_49792083_49792596	0.514	2	Eu	No
6	49868054	49895818	6_49868054_49895818	27.765	6	Eu	No
6	49897802	49907577	6_49897802_49907577	9.776	3	Eu	No
6	49907752	49915592	6_49907752_49915592	7.841	3	Eu	No
6	49930461	49933404	6_49930461_49933404	2.944	2	Eu	No
6	49975231	49978378	6_49975231_49978378	3.148	2	Eu	No
6	49983681	49998082	6_49983681_49998082	14.402	5	Eu	No
6	50004033	50010472	6_50004033_50010472	6.44	2	Eu	No
6	50217611	50236468	6_50217611_50236468	18.858	3	Eu	No
6	50278247	50295201	6_50278247_50295201	16.955	2	Eu	No
6	50295402	50300562	6_50295402_50300562	5.161	4	Eu	No
6	50305091	50311265	6_50305091_50311265	6.175	2	Eu	No
6	50397370	50401247	6_50397370_50401247	3.878	3	Eu	No
6	50443532	50453859	6_50443532_50453859	10.328	2	Eu	No
6	50593128	50617554	6_50593128_50617554	24.427	4	Eu	No
6	50625617	50641085	6_50625617_50641085	15.469	3	Eu	No
7	38463	125259	7_38463_125259	86.797	9	Eu	Yes
7	147881	149664	7_147881_149664	1.784	2	Eu	No
7	151038	167446	7_151038_167446	16.409	2	Eu	No
7	185603	193389	7_185603_193389	7.787	2	Eu	No
7	213109	274106	7_213109_274106	60.998	5	Eu	Yes
7	308906	321723	7_308906_321723	12.818	2	Eu	No
7	527869	539170	7_527869_539170	11.302	4	Eu	No
7	559411	659358	7_559411_659358	99.948	5	Eu	Yes
7	675190	697980	7_675190_697980	22.791	3	Eu	No
7	954565	980933	7_954565_980933	26.369	4	Eu	No
7	1076879	1157466	7_1076879_1157466	80.588	7	Eu	Yes
7	1246890	1258149	7_1246890_1258149	11.26	2	Eu	No
7	1363941	1370736	7_1363941_1370736	6.796	2	Eu	No
7	1421810	1441759	7_1421810_1441759	19.95	2	Eu	No
7	1626681	1630335	7_1626681_1630335	3.655	2	Eu	No
7	1787069	1789362	7_1787069_1789362	2.294	2	Eu	No
7	1923674	2100072	7_1923674_2100072	176.399	8	Eu	Yes
7	2199531	2203449	7_2199531_2203449	3.919	2	Eu	No
7	2341725	2418465	7_2341725_2418465	76.741	5	Eu	Yes
7	2444385	2471949	7_2444385_2471949	27.565	5	Eu	No
7	2512664	2515284	7_2512664_2515284	2.621	2	Eu	No
7	2592619	2623923	7_2592619_2623923	31.305	4	Eu	No
7	2648133	2704982	7_2648133_2704982	56.85	10	Eu	Yes
7	2706725	2710589	7_2706725_2710589	3.865	2	Eu	No
7	2721689	2765776	7_2721689_2765776	44.088	10	Eu	No
7	2772442	2784908	7_2772442_2784908	12.467	2	Eu	No
7	2797712	2912631	7_2797712_2912631	114.92	15	Eu	Yes
7	2958652	2964974	7_2958652_2964974	6.323	2	Eu	No
7	2982440	3107698	7_2982440_3107698	125.259	19	Eu	Yes
7	3143196	3146100	7_3143196_3146100	2.905	2	Eu	No
7	3147674	3221981	7_3147674_3221981	74.308	11	Eu	Yes
7	3254342	3264089	7_3254342_3264089	9.748	3	Eu	No
7	3269836	3285114	7_3269836_3285114	15.279	3	Eu	No
7	3297085	3302989	7_3297085_3302989	5.905	4	Eu	No
7	3318193	3320573	7_3318193_3320573	2.381	2	Eu	No
7	3344439	3381802	7_3344439_3381802	37.364	5	Eu	No
7	3867676	3896319	7_3867676_3896319	28.644	5	Eu	No
7	3947131	3953270	7_3947131_3953270	6.14	2	Eu	No
7	3989132	4086744	7_3989132_4086744	97.613	7	Eu	Yes
7	4195182	4211337	7_4195182_4211337	16.156	4	Eu	No
7	4229185	4254852	7_4229185_4254852	25.668	3	Eu	No
7	4380385	4380969	7_4380385_4380969	0.585	2	Eu	No
7	4487138	4488388	7_4487138_4488388	1.251	2	Eu	No
7	4519807	4522120	7_4519807_4522120	2.314	2	Eu	No
7	4837493	4880524	7_4837493_4880524	43.032	5	Eu	No
7	5016115	5030149	7_5016115_5030149	14.035	2	Eu	No
7	5035046	5042111	7_5035046_5042111	7.066	3	Eu	No
7	5365215	5382683	7_5365215_5382683	17.469	2	Eu	No
7	5413082	5418564	7_5413082_5418564	5.483	3	Eu	No
7	5457696	5458693	7_5457696_5458693	0.998	2	Eu	No
7	5480577	5481829	7_5480577_5481829	1.253	2	Eu	No
7	5490895	5504994	7_5490895_5504994	14.1	4	Eu	No
7	5602544	5603810	7_5602544_5603810	1.267	2	Eu	No
7	5609012	5627172	7_5609012_5627172	18.161	2	Eu	No
7	5885335	5899227	7_5885335_5899227	13.893	2	Eu	No
7	5900018	5902474	7_5900018_5902474	2.457	2	Eu	No
7	5922572	5923776	7_5922572_5923776	1.205	2	Eu	No
7	5944283	5951000	7_5944283_5951000	6.718	3	Eu	No
7	5974721	6015318	7_5974721_6015318	40.598	4	Eu	No
7	6108702	6124850	7_6108702_6124850	16.149	3	Eu	No
7	6148649	6154255	7_6148649_6154255	5.607	2	Eu	No
7	6161800	6167088	7_6161800_6167088	5.289	2	Eu	No
7	6253050	6254353	7_6253050_6254353	1.304	2	Eu	No
7	6267641	6282026	7_6267641_6282026	14.386	2	Eu	No
7	6316637	6323738	7_6316637_6323738	7.102	3	Eu	No
7	6375509	6390470	7_6375509_6390470	14.962	2	Eu	No
7	6436375	6451421	7_6436375_6451421	15.047	5	Eu	No
7	6491030	6491906	7_6491030_6491906	0.877	2	Eu	No
7	6523718	6533452	7_6523718_6533452	9.735	2	Eu	No
7	6540541	6561280	7_6540541_6561280	20.74	3	Eu	No
7	6602734	6604493	7_6602734_6604493	1.76	2	Eu	No
7	6692078	6716243	7_6692078_6716243	24.166	3	Eu	No
7	6718859	6726514	7_6718859_6726514	7.656	2	Eu	No
7	6814010	6826804	7_6814010_6826804	12.795	2	Eu	No
7	6844267	6867783	7_6844267_6867783	23.517	3	Eu	No
7	6892182	6896963	7_6892182_6896963	4.782	2	Eu	No
7	6923886	6925697	7_6923886_6925697	1.812	2	Eu	No
7	6972378	6979852	7_6972378_6979852	7.475	2	Eu	No
7	6986674	6993655	7_6986674_6993655	6.982	3	Eu	No
7	7143383	7146116	7_7143383_7146116	2.734	2	Eu	No
7	7147613	7176245	7_7147613_7176245	28.633	5	Eu	No
7	7207534	7220695	7_7207534_7220695	13.162	2	Eu	No
7	7265494	7284474	7_7265494_7284474	18.981	2	Eu	No
7	7286690	7291958	7_7286690_7291958	5.269	2	Eu	No
7	7309830	7316360	7_7309830_7316360	6.531	3	Eu	No
7	7389027	7394287	7_7389027_7394287	5.261	2	Eu	No
7	7456209	7457290	7_7456209_7457290	1.082	2	Eu	No
7	7496788	7548058	7_7496788_7548058	51.271	8	Eu	Yes
7	7576531	7582154	7_7576531_7582154	5.624	4	Eu	No
7	7597341	7612568	7_7597341_7612568	15.228	5	Eu	No
7	7618698	7624293	7_7618698_7624293	5.596	2	Eu	No
7	7639477	7647721	7_7639477_7647721	8.245	3	Eu	No
7	7650315	7651422	7_7650315_7651422	1.108	2	Eu	No
7	7652593	7654705	7_7652593_7654705	2.113	3	Eu	No
7	7665508	7666127	7_7665508_7666127	0.62	2	Eu	No
7	7694920	7706264	7_7694920_7706264	11.345	2	Eu	No
7	7713915	7732175	7_7713915_7732175	18.261	2	Eu	No
7	7742651	7756481	7_7742651_7756481	13.831	2	Eu	No
7	7785061	7821144	7_7785061_7821144	36.084	6	Eu	No
7	7823307	7829489	7_7823307_7829489	6.183	2	Eu	No
7	7832184	7848017	7_7832184_7848017	15.834	5	Eu	No
7	7871720	7873314	7_7871720_7873314	1.595	2	Eu	No
7	7887090	7913364	7_7887090_7913364	26.275	3	Eu	No
7	7973404	7981773	7_7973404_7981773	8.37	2	Eu	No
7	7984980	7989635	7_7984980_7989635	4.656	2	Eu	No
7	7992331	8045005	7_7992331_8045005	52.675	8	Eu	Yes
7	8084545	8086329	7_8084545_8086329	1.785	2	Eu	No
7	8091653	8123743	7_8091653_8123743	32.091	5	Eu	No
7	8153872	8177929	7_8153872_8177929	24.058	4	Eu	No
7	8220895	8246496	7_8220895_8246496	25.602	3	Eu	No
7	8256950	8267191	7_8256950_8267191	10.242	2	Eu	No
7	8267726	8270118	7_8267726_8270118	2.393	3	Eu	No
7	8279442	8283067	7_8279442_8283067	3.626	2	Eu	No
7	8288733	8291594	7_8288733_8291594	2.862	2	Eu	No
7	8295172	8300586	7_8295172_8300586	5.415	2	Eu	No
7	8341526	8410531	7_8341526_8410531	69.006	7	Eu	Yes
7	8416944	8421039	7_8416944_8421039	4.096	3	Eu	No
7	8452526	8522871	7_8452526_8522871	70.346	10	Eu	Yes
7	8524750	8535939	7_8524750_8535939	11.19	2	Eu	No
7	8591371	8635449	7_8591371_8635449	44.079	6	Eu	No
7	8657083	8678118	7_8657083_8678118	21.036	3	Eu	No
7	8711549	8722858	7_8711549_8722858	11.31	2	Eu	No
7	8746600	8748742	7_8746600_8748742	2.143	3	Eu	No
7	8822392	8887938	7_8822392_8887938	65.547	11	Eu	Yes
7	8901473	8946897	7_8901473_8946897	45.425	9	Eu	No
7	8948075	8950431	7_8948075_8950431	2.357	2	Eu	No
7	8966079	8967078	7_8966079_8967078	1	2	Eu	No
7	8985058	9006025	7_8985058_9006025	20.968	3	Eu	No
7	9043624	9062993	7_9043624_9062993	19.37	4	Eu	No
7	9077564	9142813	7_9077564_9142813	65.25	10	Eu	Yes
7	9176448	9181548	7_9176448_9181548	5.101	3	Eu	No
7	9259125	9305234	7_9259125_9305234	46.11	6	Eu	No
7	9306819	9382414	7_9306819_9382414	75.596	4	Eu	Yes
7	9401697	9429774	7_9401697_9429774	28.078	7	Eu	No
7	9448103	9480180	7_9448103_9480180	32.078	7	Eu	No
7	9512225	9515328	7_9512225_9515328	3.104	2	Eu	No
7	9531815	9535678	7_9531815_9535678	3.864	2	Eu	No
7	9565083	9569563	7_9565083_9569563	4.481	2	Eu	No
7	9615325	9628835	7_9615325_9628835	13.511	2	Eu	No
7	9658650	9691992	7_9658650_9691992	33.343	5	Eu	No
7	9765851	9769602	7_9765851_9769602	3.752	3	Eu	No
7	9771696	9778273	7_9771696_9778273	6.578	3	Eu	No
7	9790883	9856054	7_9790883_9856054	65.172	6	Eu	Yes
7	9868391	9884963	7_9868391_9884963	16.573	3	Eu	No
7	9907913	10035701	7_9907913_10035701	127.789	7	Eu	Yes
7	10039459	10117575	7_10039459_10117575	78.117	8	Eu	Yes
7	10120047	10193199	7_10120047_10193199	73.153	5	Eu	Yes
7	10194371	10236359	7_10194371_10236359	41.989	6	Eu	No
7	10364915	10375494	7_10364915_10375494	10.58	2	Eu	No
7	10399192	10408705	7_10399192_10408705	9.514	4	Eu	No
7	10806729	10824330	7_10806729_10824330	17.602	2	Eu	No
7	10969809	10985107	7_10969809_10985107	15.299	2	Eu	No
7	11007176	11155084	7_11007176_11155084	147.909	18	Eu	Yes
7	11205216	11218843	7_11205216_11218843	13.628	3	Eu	No
7	11696663	11712175	7_11696663_11712175	15.513	5	Eu	No
7	11772974	11778534	7_11772974_11778534	5.561	2	Eu	No
7	11817464	12209674	7_11817464_12209674	392.211	10	Eu	Yes
7	12215314	13215212	7_12215314_13215212	999.899	42	Eu	Yes
7	13230803	14230590	7_13230803_14230590	999.788	98	Eu	Yes
7	14268116	14699589	7_14268116_14699589	431.474	50	Eu	Yes
7	14717176	14719167	7_14717176_14719167	1.992	2	Eu	No
7	14720742	14746436	7_14720742_14746436	25.695	6	Eu	No
7	14748407	14750838	7_14748407_14750838	2.432	2	Eu	No
7	14833829	14837336	7_14833829_14837336	3.508	2	Eu	No
7	14838720	14949221	7_14838720_14949221	110.502	18	Eu	Yes
7	14978487	14992648	7_14978487_14992648	14.162	4	Eu	No
7	15045724	15088738	7_15045724_15088738	43.015	11	Eu	No
7	15103596	15151792	7_15103596_15151792	48.197	6	Eu	No
7	15172709	15251410	7_15172709_15251410	78.702	7	Eu	Yes
7	15256648	15305813	7_15256648_15305813	49.166	6	Eu	No
7	15340513	15376396	7_15340513_15376396	35.884	6	Eu	No
7	15394475	15460638	7_15394475_15460638	66.164	9	Eu	Yes
7	15462042	15465404	7_15462042_15465404	3.363	2	Eu	No
7	15468829	15491574	7_15468829_15491574	22.746	4	Eu	No
7	15494407	15527207	7_15494407_15527207	32.801	5	Eu	No
7	15571775	15602038	7_15571775_15602038	30.264	5	Eu	No
7	15638739	15642421	7_15638739_15642421	3.683	2	Eu	No
7	15654480	15667842	7_15654480_15667842	13.363	4	Eu	No
7	15694667	15717199	7_15694667_15717199	22.533	5	Eu	No
7	15736416	15792677	7_15736416_15792677	56.262	5	Eu	Yes
7	15799031	15831823	7_15799031_15831823	32.793	4	Eu	No
7	15832426	15862402	7_15832426_15862402	29.977	3	Eu	No
7	15870753	15871279	7_15870753_15871279	0.527	2	Eu	No
7	15911124	15951021	7_15911124_15951021	39.898	5	Eu	No
7	15966410	15985190	7_15966410_15985190	18.781	2	Eu	No
7	16031010	16084007	7_16031010_16084007	52.998	9	Eu	Yes
7	16098433	16129377	7_16098433_16129377	30.945	5	Eu	No
7	16155436	16202152	7_16155436_16202152	46.717	5	Eu	No
7	16381823	16393117	7_16381823_16393117	11.295	2	Eu	No
7	16434097	16438076	7_16434097_16438076	3.98	2	Eu	No
7	16469645	16475155	7_16469645_16475155	5.511	2	Eu	No
7	16516614	16615822	7_16516614_16615822	99.209	12	Eu	Yes
7	16722818	16889477	7_16722818_16889477	166.66	13	Eu	Yes
7	16957913	17009168	7_16957913_17009168	51.256	6	Eu	Yes
7	17030454	17052827	7_17030454_17052827	22.374	5	Eu	No
7	17615932	17733521	7_17615932_17733521	117.59	5	Het	Yes
7	18293045	18594574	7_18293045_18594574	301.53	5	Het	Yes
7	19278071	19361456	7_19278071_19361456	83.386	4	Het	No
7	19618539	20155606	7_19618539_20155606	537.068	13	Het	Yes
7	20174448	21171241	7_20174448_21171241	996.794	16	Het	Yes
7	21217603	22211937	7_21217603_22211937	994.335	8	Het	Yes
7	22686796	23669984	7_22686796_23669984	983.189	12	Het	Yes
7	24029443	24877077	7_24029443_24877077	847.635	11	Het	Yes
7	24937537	25923416	7_24937537_25923416	985.88	13	Het	Yes
7	26005837	26960074	7_26005837_26960074	954.238	4	Het	Yes
7	27088150	27791291	7_27088150_27791291	703.142	11	Het	Yes
7	28057567	29055759	7_28057567_29055759	998.193	10	Het	Yes
7	29413176	30398489	7_29413176_30398489	985.314	10	Het	Yes
7	30471642	31078100	7_30471642_31078100	606.459	6	Het	Yes
7	31175827	32166621	7_31175827_32166621	990.795	7	Het	Yes
7	32622237	33622237	7_32622237_33622237	1000	9	Het	Yes
7	33643206	33829866	7_33643206_33829866	186.661	4	Het	Yes
7	34297181	35103803	7_34297181_35103803	806.623	27	Het	Yes
7	35396188	35402439	7_35396188_35402439	6.252	3	Eu	No
7	35537437	35547398	7_35537437_35547398	9.962	2	Eu	No
7	35615729	35619623	7_35615729_35619623	3.895	2	Eu	No
7	35760332	35767065	7_35760332_35767065	6.734	2	Eu	No
7	35876786	35917576	7_35876786_35917576	40.791	6	Eu	No
7	35949205	35953531	7_35949205_35953531	4.327	2	Eu	No
7	36285014	36293327	7_36285014_36293327	8.314	2	Eu	No
7	36480188	36551753	7_36480188_36551753	71.566	8	Eu	Yes
7	36605671	36652025	7_36605671_36652025	46.355	6	Eu	No
7	36678744	36687397	7_36678744_36687397	8.654	2	Eu	No
7	36740924	36782624	7_36740924_36782624	41.701	4	Eu	No
7	36805218	36814162	7_36805218_36814162	8.945	2	Eu	No
7	36838943	36843590	7_36838943_36843590	4.648	2	Eu	No
7	36886320	36959086	7_36886320_36959086	72.767	4	Eu	Yes
7	37004596	37010895	7_37004596_37010895	6.3	2	Eu	No
7	37028562	37040225	7_37028562_37040225	11.664	4	Eu	No
7	37096617	37123552	7_37096617_37123552	26.936	7	Eu	No
7	37141494	37148510	7_37141494_37148510	7.017	3	Eu	No
7	37175863	37185084	7_37175863_37185084	9.222	2	Eu	No
7	37193303	37211023	7_37193303_37211023	17.721	2	Eu	No
7	37237187	37260926	7_37237187_37260926	23.74	6	Eu	No
7	37266686	37267433	7_37266686_37267433	0.748	2	Eu	No
7	37272144	37337208	7_37272144_37337208	65.065	11	Eu	Yes
7	37370754	37374894	7_37370754_37374894	4.141	2	Eu	No
7	37394702	37399287	7_37394702_37399287	4.586	3	Eu	No
7	37400359	37495945	7_37400359_37495945	95.587	6	Eu	Yes
7	37548845	37576645	7_37548845_37576645	27.801	6	Eu	No
7	37610570	37751796	7_37610570_37751796	141.227	17	Eu	Yes
7	37757522	37766210	7_37757522_37766210	8.689	3	Eu	No
7	37780400	37811342	7_37780400_37811342	30.943	4	Eu	No
7	37812356	37813170	7_37812356_37813170	0.815	2	Eu	No
7	37813869	37842156	7_37813869_37842156	28.288	3	Eu	No
7	37874462	37898959	7_37874462_37898959	24.498	5	Eu	No
7	37905891	38092394	7_37905891_38092394	186.504	27	Eu	Yes
7	38100488	38106438	7_38100488_38106438	5.951	2	Eu	No
7	38114664	38162764	7_38114664_38162764	48.101	8	Eu	No
7	38165678	38182939	7_38165678_38182939	17.262	4	Eu	No
7	38218022	38245951	7_38218022_38245951	27.93	7	Eu	No
7	38254017	38289026	7_38254017_38289026	35.01	7	Eu	No
7	38310801	38365867	7_38310801_38365867	55.067	5	Eu	Yes
7	38429072	38535402	7_38429072_38535402	106.331	8	Eu	Yes
7	38540257	38552511	7_38540257_38552511	12.255	5	Eu	No
7	38614938	38631457	7_38614938_38631457	16.52	2	Eu	No
7	38645691	38729788	7_38645691_38729788	84.098	10	Eu	Yes
7	38802808	38811817	7_38802808_38811817	9.01	2	Eu	No
7	39213754	39232884	7_39213754_39232884	19.131	3	Eu	No
7	39819949	39824003	7_39819949_39824003	4.055	2	Eu	No
7	40348942	40381100	7_40348942_40381100	32.159	5	Eu	No
7	40616399	40621014	7_40616399_40621014	4.616	2	Eu	No
7	41294188	41359529	7_41294188_41359529	65.342	4	Eu	Yes
7	41485288	41736459	7_41485288_41736459	251.172	7	Eu	Yes
7	41746499	41769344	7_41746499_41769344	22.846	3	Eu	No
7	42101622	42111727	7_42101622_42111727	10.106	3	Eu	No
7	42275940	42283879	7_42275940_42283879	7.94	2	Eu	No
7	42377015	42396378	7_42377015_42396378	19.364	3	Eu	No
7	42623527	42643191	7_42623527_42643191	19.665	2	Eu	No
7	42750297	42829639	7_42750297_42829639	79.343	4	Eu	Yes
7	42851461	42851995	7_42851461_42851995	0.535	2	Eu	No
7	42923420	42931751	7_42923420_42931751	8.332	3	Eu	No
7	43067274	43068739	7_43067274_43068739	1.466	2	Eu	No
7	43187484	43243334	7_43187484_43243334	55.851	4	Eu	Yes
7	43590145	43594669	7_43590145_43594669	4.525	2	Eu	No
7	43684362	43695225	7_43684362_43695225	10.864	2	Eu	No
7	44440550	44461064	7_44440550_44461064	20.515	3	Eu	No
7	44551009	44662060	7_44551009_44662060	111.052	8	Eu	Yes
8	783746	794465	8_783746_794465	10.72	3	Eu	No
8	1466231	1536378	8_1466231_1536378	70.148	7	Eu	Yes
8	1550356	1550439	8_1550356_1550439	0.084	2	Eu	No
8	1554149	1698289	8_1554149_1698289	144.141	23	Eu	Yes
8	1817703	1828626	8_1817703_1828626	10.924	3	Eu	No
8	1910776	1923992	8_1910776_1923992	13.217	2	Eu	No
8	1966701	1979440	8_1966701_1979440	12.74	5	Eu	No
8	2020964	2049705	8_2020964_2049705	28.742	9	Eu	No
8	2052553	2056142	8_2052553_2056142	3.59	2	Eu	No
8	2093141	2203857	8_2093141_2203857	110.717	18	Eu	Yes
8	2280054	2296938	8_2280054_2296938	16.885	5	Eu	No
8	2309604	2315228	8_2309604_2315228	5.625	2	Eu	No
8	2320620	2347283	8_2320620_2347283	26.664	8	Eu	No
8	2372089	2379390	8_2372089_2379390	7.302	2	Eu	No
8	2394647	2438183	8_2394647_2438183	43.537	6	Eu	No
8	2467367	2467547	8_2467367_2467547	0.181	2	Eu	No
8	2486770	2487785	8_2486770_2487785	1.016	3	Eu	No
8	2535917	2537766	8_2535917_2537766	1.85	2	Eu	No
8	2547226	2568894	8_2547226_2568894	21.669	3	Eu	No
8	2622664	2632229	8_2622664_2632229	9.566	3	Eu	No
8	2636067	2697836	8_2636067_2697836	61.77	10	Eu	Yes
8	2723210	2837248	8_2723210_2837248	114.039	8	Eu	Yes
8	2845374	2940121	8_2845374_2940121	94.748	9	Eu	Yes
8	2961641	2969485	8_2961641_2969485	7.845	2	Eu	No
8	2987552	3014252	8_2987552_3014252	26.701	3	Eu	No
8	3015242	3018731	8_3015242_3018731	3.49	2	Eu	No
8	3029556	3033770	8_3029556_3033770	4.215	2	Eu	No
8	3049284	3148561	8_3049284_3148561	99.278	9	Eu	Yes
8	3175048	3178655	8_3175048_3178655	3.608	2	Eu	No
8	3282322	3338629	8_3282322_3338629	56.308	7	Eu	Yes
8	3503200	3519477	8_3503200_3519477	16.278	2	Eu	No
8	3591053	3659074	8_3591053_3659074	68.022	5	Eu	Yes
8	3780594	3820272	8_3780594_3820272	39.679	4	Eu	No
8	4800584	4873149	8_4800584_4873149	72.566	4	Eu	Yes
8	4951994	4959623	8_4951994_4959623	7.63	2	Eu	No
8	4982359	5054940	8_4982359_5054940	72.582	5	Eu	Yes
8	5082382	5125637	8_5082382_5125637	43.256	5	Eu	No
8	5234244	5369889	8_5234244_5369889	135.646	9	Eu	Yes
8	5631721	5702524	8_5631721_5702524	70.804	4	Eu	Yes
8	5717188	5814021	8_5717188_5814021	96.834	5	Eu	Yes
8	6366846	6371819	8_6366846_6371819	4.974	2	Eu	No
8	7463872	7520581	8_7463872_7520581	56.71	10	Eu	Yes
8	7571195	7648192	8_7571195_7648192	76.998	4	Eu	Yes
8	7714968	7715105	8_7714968_7715105	0.138	2	Eu	No
8	7786520	7792839	8_7786520_7792839	6.32	2	Eu	No
8	7837322	7856393	8_7837322_7856393	19.072	3	Eu	No
8	7876754	7889780	8_7876754_7889780	13.027	2	Eu	No
8	8043785	8044566	8_8043785_8044566	0.782	2	Eu	No
8	8185799	8268861	8_8185799_8268861	83.063	6	Eu	Yes
8	8272057	8281564	8_8272057_8281564	9.508	2	Eu	No
8	8286721	8305965	8_8286721_8305965	19.245	2	Eu	No
8	8541523	8582955	8_8541523_8582955	41.433	5	Eu	No
8	8599141	8605601	8_8599141_8605601	6.461	2	Eu	No
8	8823132	8836971	8_8823132_8836971	13.84	2	Eu	No
8	9111316	9120830	8_9111316_9120830	9.515	5	Eu	No
8	9145385	9146137	8_9145385_9146137	0.753	2	Eu	No
8	9196431	9252707	8_9196431_9252707	56.277	4	Eu	Yes
8	9271761	9274855	8_9271761_9274855	3.095	4	Eu	No
8	9330513	9339433	8_9330513_9339433	8.921	2	Eu	No
8	9406939	9407170	8_9406939_9407170	0.232	2	Eu	No
8	9484695	9489665	8_9484695_9489665	4.971	2	Eu	No
8	9528526	9534560	8_9528526_9534560	6.035	2	Eu	No
8	9683120	9689100	8_9683120_9689100	5.981	3	Eu	No
8	9741542	9750126	8_9741542_9750126	8.585	2	Eu	No
8	9901711	9906095	8_9901711_9906095	4.385	2	Eu	No
8	9915199	9917151	8_9915199_9917151	1.953	2	Eu	No
8	9920260	9924487	8_9920260_9924487	4.228	3	Eu	No
8	9936140	9970013	8_9936140_9970013	33.874	5	Eu	No
8	9997559	10048490	8_9997559_10048490	50.932	4	Eu	Yes
8	10066639	10070472	8_10066639_10070472	3.834	2	Eu	No
8	10073125	10073545	8_10073125_10073545	0.421	2	Eu	No
8	10165966	10203865	8_10165966_10203865	37.9	9	Eu	No
8	10207790	10310275	8_10207790_10310275	102.486	6	Eu	Yes
8	10314969	10330658	8_10314969_10330658	15.69	4	Eu	No
8	10397932	10480319	8_10397932_10480319	82.388	11	Eu	Yes
8	10507567	10518775	8_10507567_10518775	11.209	2	Eu	No
8	10553639	10561818	8_10553639_10561818	8.18	3	Eu	No
8	10562473	10570097	8_10562473_10570097	7.625	2	Eu	No
8	10600559	10604853	8_10600559_10604853	4.295	2	Eu	No
8	10663704	10670190	8_10663704_10670190	6.487	2	Eu	No
8	10725512	10735245	8_10725512_10735245	9.734	3	Eu	No
8	10947242	10954450	8_10947242_10954450	7.209	2	Eu	No
8	11073425	11152151	8_11073425_11152151	78.727	4	Eu	Yes
8	11215154	11228137	8_11215154_11228137	12.984	2	Eu	No
8	11266245	11267606	8_11266245_11267606	1.362	2	Eu	No
8	11348378	11359720	8_11348378_11359720	11.343	3	Eu	No
8	11385091	11471095	8_11385091_11471095	86.005	14	Eu	Yes
8	11643406	11654371	8_11643406_11654371	10.966	2	Eu	No
8	11719916	11730256	8_11719916_11730256	10.341	2	Eu	No
8	11750012	11844914	8_11750012_11844914	94.903	10	Eu	Yes
8	11908085	11914363	8_11908085_11914363	6.279	3	Eu	No
8	11922354	11942297	8_11922354_11942297	19.944	8	Eu	No
8	11971276	12011277	8_11971276_12011277	40.002	4	Eu	No
8	12039130	12057352	8_12039130_12057352	18.223	3	Eu	No
8	12158481	12198971	8_12158481_12198971	40.491	4	Eu	No
8	12250283	12302382	8_12250283_12302382	52.1	9	Eu	Yes
8	12309919	12321160	8_12309919_12321160	11.242	2	Eu	No
8	12358341	12392887	8_12358341_12392887	34.547	5	Eu	No
8	12398961	12402407	8_12398961_12402407	3.447	2	Eu	No
8	12458945	12472279	8_12458945_12472279	13.335	3	Eu	No
8	12475844	12488902	8_12475844_12488902	13.059	2	Eu	No
8	13021629	13040141	8_13021629_13040141	18.513	2	Eu	No
8	13109130	13109313	8_13109130_13109313	0.184	2	Eu	No
8	13345656	13348835	8_13345656_13348835	3.18	2	Eu	No
8	13444545	13509852	8_13444545_13509852	65.308	7	Eu	Yes
8	13763372	13782412	8_13763372_13782412	19.041	3	Eu	No
8	13880758	13880997	8_13880758_13880997	0.24	2	Eu	No
8	13965207	13975821	8_13965207_13975821	10.615	2	Eu	No
8	14005956	14028508	8_14005956_14028508	22.553	3	Eu	No
8	14033412	14170147	8_14033412_14170147	136.736	8	Eu	Yes
8	14179992	14218555	8_14179992_14218555	38.564	5	Eu	No
8	14223843	14265356	8_14223843_14265356	41.514	7	Eu	No
8	14294897	14307058	8_14294897_14307058	12.162	3	Eu	No
8	14341608	14353179	8_14341608_14353179	11.572	2	Eu	No
8	14375606	14431777	8_14375606_14431777	56.172	5	Eu	Yes
8	14497484	14514573	8_14497484_14514573	17.09	2	Eu	No
8	14593622	14646649	8_14593622_14646649	53.028	5	Eu	Yes
8	14688064	14706213	8_14688064_14706213	18.15	2	Eu	No
8	14717072	14718634	8_14717072_14718634	1.563	2	Eu	No
8	14822801	14853255	8_14822801_14853255	30.455	9	Eu	No
8	14986932	15131577	8_14986932_15131577	144.646	6	Eu	Yes
8	15153503	15154841	8_15153503_15154841	1.339	2	Eu	No
8	15180038	15237970	8_15180038_15237970	57.933	13	Eu	Yes
[truncated: 3,609 more rows]
