# Supplementary material for: Soybean BARCSoySNP6K: An assay for soybean genetics and breeding research
Source: Plant J. 2020 Sep 23;104(3):800–11. doi: 10.1111/tpj.14960 (PMC7702105; doi:10.1111/tpj.14960)
Supplement: Supplementary file 2 — Table S2. Detailed information of the SNPs in the BARCSoySNP6K assay. [file TPJ-104-800-s002.xlsx]

## Sheet: selected_6000_snps_with_distanc
Supplementary Table 2. SNP IDs, SNP position in Glyma1.01 and Wm82.a2v1 assemblies, inferred linkage map position,SNP corresponding haplotype block, SNP genomic regions, and the 200 bp sequence flanking the SNP.
SNP ID	ss ID (Song et al 2016)*	Glyma1.01 Chromosome*	Glyma1.01 Coordinate*	Wm82.a2.v1 Chromosome*	Wm82.a2.v1 Coordinate*	Linkage Group	Inferred linkage map position (cM) based on physical position of the SNPs and linkage maps constructed in Williams 82 x PI479752 population	Haplotype Block ID	Region (Eu: euchromatic region; Het: heterochromatic region)*	200bp sequence flanking SNP*
BARC_1.01_Gm01_138835_A_G	715578496	Gm01	138835	Chr01	138690	1	0	1_24939_237375	Eu	TGCGAAGTATGCCACCAACATGTTTCACCGCATAACCTTGATCACCTTGGACATTCTGCCACAAGCAGACGACGAGTTCCTCAGAAAATTCATGGACAAATTTGGGCGCACGACCATCTAGATCGAAAATCTTAATCCCGAGCTAGTGTTGCATTCCATGCTCCTCGTCTTACACTCCAACAAGTTTGCAGAAAGTTTGT[A/G]CAAAAATCCACTCGGTAGCATGGACGAGCTGCACGAGTGAGCCAAGGGTTACATATAGATGGAAGAAATGTCCAAATTCTGGAAAGAAGTCCGTCAAGCCGAACACAAGCACGAAAAGTGCAAAGCAAACTCCAAGGCCGACTTGCACAAGTCAAACAAGAGGCCCAATTCAGACAAGCGCTAACCTCTCCCCA…
BARC_1.01_Gm01_281790_T_C	715578887	Gm01	281790	Chr01	281645	1	0.351		Eu	CATCTATCTATTGCTTCAACCATGAAAATAATTATTTTCAAAGGCTTGAGTAATAATGTTTACCAATATAATGCCTATAATAATGTTACAAAATTCTAGTTTATATACCAAGTTTGATCGATGTTTGTAAAATTTAGCATATTCTTGCCTTGAATATCCTTTTGACACACACAAATACCATATAACTAACCCACAATATT[T/C]CTGACTTATATGGGTGCAGCGGATCATTTGAGCGAAGCTGTGGGCGACAACGAATCCAAGGAACTTTTTGAATCATTTCGAGTCTTCTGCAATAGAAAAAGTGTTAGTACTAATGCATTTTCATCATTCAACAATTAATATAAATATATATATATATAGAGAGAGAGAGAGAGAGAGAAGTGCACTCATGAACA…
BARC_1.01_Gm01_334575_A_G	715579048	Gm01	334575	Chr01	334437	1	0.624		Eu	ATTTTCTTAGTCCGCAAAAGTTAAACAGTATGTTAAGAATATAGGTTAAGAAACTTAAAAGTAAAAATATTTTTATTAAGAGGTGAAAAATTTTGTACAATAACTTGACTTGGAAAATTCTGCAGTTCCTGTTCTTCCAAATGTAATCTATGGACTATGGCAACAACAAAACTCAGAGACGCTACGTCCATTACACTTCA[A/G]CTTGGACAGTAAGTTAGACATCAACCAGGGGCCAAATTCTTGATGAAAAAAGCCTGCACGAACAGCATCTGGGATTAAAACATTCCAGACCTCCTTAGCCGCATAACATTTGGATGGATCATATAATTATATGGATAGATAACTATATGGATCATAATTAATTCAGCATAATTTTTTTTAATACTCTCTAAGCG…
BARC_1.01_Gm01_402061_A_C	715579337	Gm01	402061	Chr01	401923	1	0.919		Eu	CATAACCTGATAATATATTTTATATATCTACTATGAAAATAAATAGAATATCATATATACTAAGTAAGAAACGATCTGGTGTGTATCAAACAATGAATAATAAAATGTTGTTATCCAATTCTTATATAATATCTTATTTTAAGCAACAATCAAACAATGAATATTTTAAGAACTTATTTATCATGTTCTTATGGAGGCCT[A/C]CTAGGGTAAGTCGTGACTGTATAGCATAGAAAATAAAGCTGCAGGAGCGTGGTATATCTTGTCAGAGCATGTATGTGTCTTGAGTGTGAAAGAGGGTTGGAGAAAGCAAAGGAATGTTGGAGGTCATTATTGGCTTCAAGCAGAGAGTGCTTACGAACCTATTAAAGTTGGAGCAGTGAGATATATAGTATAGT…
BARC_1.01_Gm01_510342_G_A	715580182	Gm01	510342	Chr01	510643	1	1.74544		Eu	ATGTAATTTGAACGATTGATTTTGTCTGTGTAACCTTGGTCACTACTCATTATGGACTCACGAGAGAACAATACAAGATAATAATGAATATGAGTAGTCTAAGGAAGCTTAATGCATTGTGTTGAACAATATCTTTTGCTATGGTTGTGGTTGTGTCTCTGCCTTTGGTTGTGGATGTGTCGGTGCATATGGCTTTGGTT[G/A]TGCCTCTGCCTCTACCCCTGCTACATGTGGTTGTTGCGTCGAGCCAAGTCTGCATCACGACATGCTGATGCAATCACACGTCGCCTTTGTGCCTCAACATCTAAGACATATGCAATACGCTTTGTGTGAGCCATCTAAAAAAAACAAATAAAATTAAAAAAAACAAAAAATCATTTCACAACAAAAATATGATT…
BARC_1.01_Gm01_565991_A_C	715580737	Gm01	565991	Chr01	566240	1	2.226		Eu	TATTAGAGTGCTTTGAGAAGTGTCTTTTCTCCTTGACTTGTCTCTCTTTTTATAGTTGCTGGAGTGGATTTGGGCTGCATACTCGTGCTTAGCGCGAGTGCCTGTATTTGCGCTTAGCACACCCTCTGCATTATGCGCGTATTGGGCTGGGTCTTTTTCAATGTTTACTGTTTTCTTGAGCTTTAAGTCTCTTAATCCCT[A/C]CCTTTTATAATTGCAAGTCATGAATAGAAAAAACATCAATTCTTAACAATTAAGCGTGAATAACGGCTAAATAATTATTCTTAAAGATATTTTTACTTTATTTTCATTGTAAAAACAACTCATATTTAATCATTATCACTAATATTTGCCGATTAAAAAAAATAAACTATAATAATATGAGTAATTGTTTTAAC…
BARC_1.01_Gm01_688663_A_G	715580778	Gm01	688663	Chr01	688904	1	3.07736		Eu	AAATATTATTACATTTAAGGGAAAATCAATATGGAATTTGATACCTAATTCCATTTATTAATTGAATTTTCACAAGTTTTTCTTAGTGTTTTTTTTCTTCAATTAAATAGAAAAATACAAAAATTAAGCCCTCAACCTTTTTTTAATTATCAAATCAAAAGGTTAATTAATTGGTTGTTGAGTTAATTTGTACATTAAAC[A/G]AACATTTCCCACGGAAACTGTCCTGTTCGGGGTCTCGTAGACAAGAATTTATCTTTCCCGTGGGTACGGGGATCATTCCCCTCGCCCAGTGGGTCCTCAGTATAAGGAAATTATAAAATTTCTCTTATATTTGAAGAAACCCTAACGACTTAGTCCTCCTTAAAGCTTAAATCCTTAAATAACTTATTCACTTC…
BARC_1.01_Gm01_822979_A_G	715580823	Gm01	822979	Chr01	823278	1	4.01		Eu	ATTAGTATTTTGCTTTCATCTCTTGTTTCTAGCCAATATGACTTACGAGAATAAAAGTTTTATGTTTTATGTACCTTTATAAGGACGTTTGTATTTCTCCAAACGTTTCATAGTATTCTTTTTAGAGCTCTGATTAACATCTTACTGGGTTTGTCCATCAAATGTCCACCCAAACATATGGTTGATTATGTTTTATAAAT[A/G]ATTAAAAGAAAATAAATATAATTGTATACAAGTATAGATATAGATGCGGCTAATGTTAATCTATTTATAATATATAAATTCTGAGCTGGACAAATCATATGCTGTGACAACATTTTATTATTTTTGCCACATCAATATATGCACTTATGTGTCAATTTCTCTACATTTCTAGCTTCTTCTACTACATCTTTCCT…
BARC_1.01_Gm01_901691_C_T	715580851	Gm01	901691	Chr01	901990	1	4.54607		Eu	TATACATTTCATATACCTTGTGTTTGTATAGCATATATTCCTAGTTGATATTATCTATAGATGGAGCCAATTGAACAAGGAAGCCAACCTGAAAAGGAAAAATGGAAGGGCAAGGCCACAACAGAAGTAAAAGGAGCCAAAGCAGAACAAGTTTGGCCTCTTTTGGAGGATTTCTTTGGCCTTGACAAGTGGTTCCCCAC[C/T]CTCTCTACATGCATTCCAGTTGAAGGTATCTCTGGCCAACCTGGGTGTGTTCGCTTCTGCGCTGGTTTCAAGACCCCTGTGGATGATGGCAAACAAACTGTGAATTGGACTAAGCAGAAACTGCTATCCATTGACCCAACTCAACGGGTTTTTAGCTATTCGATCGTGGATGGGAATGTAGGATTTCACTCCTA…
BARC_1.01_Gm01_963847_T_C	715580875	Gm01	963847	Chr01	964146	1	5.05205		Eu	CAAAAATTTATGTTCATCGACTAACTTACCAAAAAGTTATTATAATTTTTAATTATTCATTTACTTTCCAAATTTTACTTTCTTTTCTCTAATAAGATTTTGGTAGCAACTTTCATACAAAATTTTGACGACCAAAAAATTATGAAGTTTTCAATACTTATTTAGCAACTTTAATGGTAAAGCCAATTAATTAAAAATAG[T/C]GAAATTACAAAATCAAACTAAAAATGAAACAGGGATGCATTGGATATATAAATCAATACAACAAATGTCAATTGAAGAACATGAGTTAAATGTAAATCTCTATATCTTGTGATTGTGCAAAAGGTAGGGCTTGGAGTAGAAAAATGCGGTGGAAGTGGCGTGGATGAGTATAATTTTCATTAGTTAGTGTAAAC…
BARC_1.01_Gm01_1013695_A_G	715578407	Gm01	1013695	Chr01	1013994	1	5.42498		Eu	CATTAATTCTGTAACCATAACTATGCTTGTTATACCAATTTATGTGGATTGTTAATGAGGATGGTGTTATTATTTTTTTATTTTTTTTTGCGTTAGCTGGAATCTGTATTATATATAGTAGGGATCTTTCAATTGAGAAGATCCCCTTCAGTGTTATTGTCTCCAGTTCCGTCGTGAGGTTATAATACCTGCACATGAAA[A/G]GATATTTTAACATAAGGTCCACTTTGAGCTGTTTAGCCATGTGATTTTGCCCATTATGACTATCAAACTCTTGAGTTAATTCGTTAAGTTTATGAGTTCACTTATGAGTTGACTTGTATGCAAACTCTCAATTGCAAACTCTGTAGTTTTTGGGTAGATTTTATAAATCTGGTGCAAAGTTGGTAGACTCTTTA…
BARC_1.01_Gm01_1059407_T_C	715578418	Gm01	1059407	Chr01	1059707	1	5.74027	1_1059407_1241762	Eu	AATGCTCTATTTCTTGTGATTTGTTAGGATCTGGCATTTGATTTGTCCCTCTCTGCCCTTCTTGGGGATAACATCTACAACTTCGGAGAGCTACTTGCCCATCCTATAGTGAGTAATTATATCAAAAATTTTGGAGCACCTATCCTTTGAAATTTCTTTACTTCATTCATCCATCTTCTTACTATGTTGGTTGACATAGT[T/C]TAATAATATCATGAACAGATTAAGAGCCTTATGGGGACAAAGGTGGAATGGCTTTACTACATTCTGCAGGCATTCAATGCTGGTGATTTATTACAATATCAAGAATTATGTCGGGTGCATAATGCTGCTTTAAGAGCCCAACCAGCACTAGTTCAAAATGAGCAAAAGTTGTCGGAAAAGATCAACATTCTGTG…
BARC_1.01_Gm01_1279146_C_T	715578463	Gm01	1279146	Chr01	1273914	1	7.21768		Eu	GACGCGTTTGGCAACAACCTCTTGCACTTGGCAGCATATTTAGGGCCTTCATCCGATCTCGATCGTAGATCCGGTGCTGCTCTTCAATTGCAAAGGGAACTTCAATGGTTCAAGGTTATATATTCATCTTTTCTCATCATATATGAAATATATCATATCATTGTAGAAGAAGGTTTTAAATATTGGTCGTGCTTGTGTTG[C/T]AATTTTGTCGTGTTTGTTTGTGACAAATTGCAAACAAATGCGATTGACACAATCCCAATTGCATGCGTGGATGGTTGAAAAAAAACCTTATTTTGTGGGTAAAATCATGGTCGCCGACTGATTTTTAAAACCTTATACAAGATGTATGAGCAATTTATGAAATCACTGCAGGCTGTTGAGAATATAGTGCATCC…
BARC_1.01_Gm01_1344976_A_G	715578484	Gm01	1344976	Chr01	1339744	1	7.67172		Eu	ACAAGCATAGGAAGACGAATATCAACTTCACTGAAATCCAAGGCATTTGAATCTGATGTTTTGCCAGTCAGTGGTTCATCACTTGGGGGTTGTAACATTACCTACATTTGAAAGAAGACAAATCATTAGCAAGTTCAATGTTTATTCCAAACTATGACAACGTTGTAAGTCAAAGTACACAAAAAAAAATGTATAAAAAT[A/G]AATGTGCTAGGCTAATGAACAATGAGAGTTTTAACCACTGAGAACCTGAAGTTTAGCAATACCCCTAACCAAACTCAGATGAATATTGAATACTAATGAATAATGAGACTGATAAAGATTGATAATTACCTGTATGATACTGGCATGATCACCCCTGGAATGTTCCGGTGCAGCAGTTGTCCAGGTACCAGGCC…
BARC_1.01_Gm01_1428598_T_G	715578509	Gm01	1428598	Chr01	1423756	1	8.25116		Eu	TCTAAATTCTTCTATTTTGTAAGATAATTTTTATAATCATTAACTATAAAATATTAAATAATTCTTCTATGTTTCAAATGCTATTTATTTATAAATTTTATATAATTATTTATTAATAAGATTTTTTTAAATAAAAATTGGAGATATGTCAAACCTTTTTTTTTAAATCATCTTCATTAACTCATACCCATCCGAACTAT[T/G]AGCATATTACGATTGTCAACGGGTTTTGTTTTGCCATTGACGCACTGTGTGACACCTAAGAACATTGGTCAATAATCGATTTGCCTCTTAATGCTCGGATGTTGCAGCCACATGATCATTTCCTAATCCAATTTCCCCATTCACGTCACTTGTTTAATCATTTTTGTTTTATTTATTCAAATATGGACTTACGG…
BARC_1.01_Gm01_1502816_G_A	715578533	Gm01	1502816	Chr01	1498823	1	9.002		Eu	TAGCCGCGGGAAGATTGCCTTTGTTGAAGGTGGACAAGATTACACAAACAATTGATACTAGTAGCTCCACTATTATAAACTCCACAACATTGTCTAGCCCTTTTGCATCCTTGTCTTTCAGTGCATCTGCCTCATTTGAAGTTCGAACCCCTACGAGAATTCAGGTACTCTGATGAAAACCTTCGTATTTTACAAAAACA[G/A]TTTTTTAAAAAGACATAATATATTTGACCAAAGGCAGTAAAAAAGGCAAAAGGTTCTAGGGGTTAACACTTTGCAAACAGCCTTTTTCTATTAAAAAAAATAGCTGAAATCCCCAAAATTAATCTGTCCAAAACTTGTTCTTAATGTGAAAGGCACCAAAAAGTGCATTCCTCTTGTATTGTGAAAAACTGTCA…
BARC_1.01_Gm01_1584120_T_G	715578563	Gm01	1584120	Chr01	1580127	1	9.798		Eu	CAGGAGGCTCTTGATCGTGTGATGGTTGGGAGAACAACTGTTGTAGTGGCACACAGACTCTCTACCATTAGGAATGCAGATATGATTGCTGTTGTGCAGGGAGGGAAGATTGTGGAAACTGGTAACCATGAAGAGCTCATGGCCAACCCAACTAGTGTTTATGCATCTCTTGTTCAACTCCAGGAGGCTGCTTCTCTACA[T/G]CGCCTCCCATCAATTGGTCCTAGCATGGGACGCCAACCAAGGTTCTTCATTCTCATTGTGACATTTAGGTCCAATTATTTTATTTAAGTTACTTCAGTTAGCTTTTTATTTATTTATAAAAGCTACTTTTCCCCTTTTCCTTTTATGAAATATAAGCTCTTTGGTTTTTTAAGAGTTTTTCTCTAAATGTGTTT…
BARC_1.01_Gm01_1653315_T_C	715578584	Gm01	1653315	Chr01	1653600	1	10.5971		Eu	ACGTCTACATTTGCTTCTTATATTCAAGCCAGAATTTTGACCTTAGTTTTATGAAACCGTAGATGGTTTACATGCAGATCATGATAAGCTTACACAAAGTATTTTGTTATGCATTTTAATCTGATATGTGCAAACTCAGTGTCACAGATTCACAGTGAAGTGATCATGGAAGCTAGAACCTCAATAATATAATATAGGCA[T/C]GAAATTCGAAGGGTTTATAAAATGGTTCAGAGTATGAAAATGAAATCATAGAATACAAGATGCCAAGATAGAGATCTATGGTTCCAATATAATGAATTGAACTTAGTCTCAAGATATATGGTTTGCAAGTTTTAATTGACAAAGATTTTTAAGTTTTATCACCCCTTAAGCACCCTTAAAAATGGGAGTGAAAA…
BARC_1.01_Gm01_1695799_C_T	715578593	Gm01	1695799	Chr01	1696769	1	11.0397		Eu	TCCACCCTCTGCCGTGACACATCTGCAAAGGACTTCGCCATCACTCCTTGACGACATCGAAAAGATTCCTAATAAGATGTCGTCGAAGAAGACTTTAGTATTCCTACTCCGACGCTAGGAGGATGTTGTTTGGTGATATTGTAGCTCGTCACAAATGTCAACTTCCCCATCAGTCTCGTCGAGAAAACGCCCCTGCATGT[C/T]GTCGTTGAGATGGTAGTAGTGTTGCTGGACCACCATGTGGACACCAATGTCCTTACTCTGGGAGGATGTGACCCCGCTGGACATCCTCAGAACCCTAACATCGGACTTCCTCCTAGATAATTCCACCCACATTGAGAAGTAAAGGTGAAAGGGTATAATTGAAAAATATTTGTGATAGTTTTTAGCCGCCGATA…
BARC_1.01_Gm01_1744951_C_A	715578610	Gm01	1744951	Chr01	1745945	1	11.942		Eu	CTGGTGGAGCACATGGTGGTGGTTTTGGAGGAGGTGGTGGAAGTGGTGGTGGCCATGGTGGCTATGTTCCCTAAGAACTACTCTTCAATGCACAATAGATGTGCAAGTGTCCCCTTTCGCGTATCAAGAATAATAAGTATGCTATTAATAACAGGATCATAATAATTAATAACGTAACAATCATATCATCACCATTAATT[C/A]TAAGCACGTTGTTATCAACTCGTGATTTTTATGTAACAAAAGTATTTCCATAATTATTATTTGCATTATCGTGAAACTACTATCATCTTGTAATTGCTCTTCTGATTATATATATTTGCATAAAAGAAATATGTTTAGAGTTTGAGAAACTCTTTCTGCCTCTCTTTGGTGTAATCAAACTTGAATTTTTAGAA…
BARC_1.01_Gm01_1795962_A_G	715578621	Gm01	1795962	Chr01	1796956	1	12.526		Eu	AAAATGAATTAAAATGATATATATTTTAATTGTATTCAACAATGAATATAACTTCAAAGTTTTTTTTACTATCTTGTAACTTCTAGTAAACTTTTAACTTTTTTCTATGATTTATTTGATATGACATTTCAATTAGATTTTAACTTTATTTGTTAGCTAAAAGATTTGTTTAATTATTCAATAAATAAGTTTTTTTAATA[A/G]TTTCTAGCGTTTTTAAAATATTATTTGAGGTGACGGTTTTTTTAAAATGCTACCTTCTAGTTTCTATTTTTTTATATTTTTTCATTTTTATTCTTTTTATTGAATTTTTTAGTTATCATTTTTAAATAAATCATAATTTTATTATTTTTTTGTCATTTTATACTTTTTGGCTATTTCAAGAACTAGCTTTTATC…
BARC_1.01_Gm01_1887205_G_A	715578642	Gm01	1887205	Chr01	1887609	1	13.48		Eu	TGAGTGACTGACGGTAAAATGAGAATACATACCTAAACCAATGGCATCAGAACCTTTCATAATTTTCAGCCTTTTGCAAGTGTCAATGAACATTCTGCAACAAAAGTAGAATTTGCAGTTGTGTATGAAGGATGCAAACCAGTAGGGCAAAGTAAAAATCTCATCCCATGAGTTATTCAGTTCATTCTTTTGGTACAAAC[G/A]CAGAATAATCTGCTTGAACACTTAATGTCACCATAAAAAAGCACAAGCACATTAACACAAGCCAACAGGTAATATAGCTGAATTAGACTTAAATATCCTATTCAGCTGCAAGAACCATGGCCATGATCAAATGTATGTGCTGATAAAAAAAATGATCAAATGTATGTATTGATGAAAAAGCATAGTCATGATCA…
BARC_1.01_Gm01_1936523_T_C	715578656	Gm01	1936523	Chr01	1936927	1	14.136		Eu	TATAAAACATTACTTCTTTTTGGTTTTAGCTTCATGAACCACCTCATTAGCTATCAAAACATCATCCAAAATATTTCTTCCACTAATGAAGGTCAATTGTCTAGAGTCTATCACATTCATAAAACTTTGCTAATTCTTTTAGCCAATTTTTTTGCAATGATCTTGTATAGACTTCCAATAAGTGAGATAGGCCTATACTC[T/C]CCCAAGTCTTGCAGATCATGCTTCTTTGGGATAAGTGCCAAGAAAGATGCATTCACACCTTTAGGCCACCTCCCAAACCTATGATATTCTTGAATAGCTATTATAATGTCCTCTTTGACCACTTCCCAACAAGCTTTGATGAAATTAAAATTAAGTCCATCCGAGCCAAAAATCTTGTTGTCATCACACTCCCA…
BARC_1.01_Gm01_2009015_G_T	715578669	Gm01	2009015	Chr01	2010584	1	14.691		Eu	CAGCTTCTCATTTAAAGACGCCAACTTGCTCTTCGTCGTAGCCTCTGAAAAAACACGCATTAAATGTCAACGGGGCAGAATAAAAATTCAAACTTTGAGGTGCTTTCGGCGTGATTCAGTGTGCTCCAGCACTCAGGGATACCCAATTATGTGAAGGACAAAGTGGTGGTGTTGCTTCATGGATAGATAAAACGACACCG[G/T]GATGGGTCGTTCTGCAGAGTGGGAAAAGGAAATGCGTGTGTACCGAATTGGACGAGGAAGTCGAAGAGGCGACGAACGTTGAGAGAAATGTGAGAGATGAATTCGCGGTTCTCCCAATCGGCTTGCACTGCGATTCCCACGTTCACTGCGTTTGTTATCCCTCCTGCGCGAGCCATTTCTTCTTCTTCCACGCG…
BARC_1.01_Gm01_2099803_A_G	715578689	Gm01	2099803	Chr01	2102513	1	14.811		Eu	AGTGTCCAATTAATTATTGTTTTAAGAATAGGGTTGGAGGCATGAGTGAAGGAGGGAGAGGTAGAGGCAGTCAGGGTCAAGGGAATGGTGGTGCATGTCGTGAAATTTAGAAAGAGAAAGGTGATTTTGTGAGAGTTTACCCCCTTACACACAGAGCTACAGAGGGTCTTATTGTGTCAACACCGGAACCACCTTGAGTC[A/G]ATGTTGTAGGGGTAGTGCAGGTCGTGGCAGCACTTAAATTCATTCTCGAAGTAGGTATTGCAAAAGCGCTCCTCCACTTTCTCGATCTCGTCAAGTCTTCTGAATGAGCCACTCTCAATCCCGTAGAGCACAAGTCCAAATTTTTGAAAGGTGCTACGGTGGGGAATGGGATTAAAAGGAAAGGGCTCCAAATC…
BARC_1.01_Gm01_2188771_C_T	715578706	Gm01	2188771	Chr01	2194371	1	15.635		Eu	GTGATGAAGGAGTCCCAGGCGGAAGGGGAAGAGAGGAAGGGTGCGAAGTTGGCGTAGGTGGCGTCGCCGAGCCAGGTTCGCCACACGCCGCACGTGTCAAGCTTCCGTGCCAGTTCGTAGCCGCGACCGTCCTCCCCCAGCATAGCCATTGCCGCCGCTGCTACCACCGCCGAACGGAGTAGTGTAATATCCCTCTAAAG[C/T]CTTTTGGTCAAACGCCTTTAACTGGACTCTCTCTACTTCATCTAACTGGGCTGGCCCAATCAAGTTTTAGCACTTGAGTTTAATCAATTATCAATTATTTTAGTACATAAATGTTATAATTAACTTAACTAGAGAATACCAGTTAAAATTTATTAACCTTATTTTGAATCCAGTGAAATTAAGTTTAAATTCTT…
BARC_1.01_Gm01_2267573_T_C	715578728	Gm01	2267573	Chr01	2274638	1	16.505	1_2212455_2267573	Eu	TGATTGTATTCACTTTCAATTTGAATATCTTCTTAAGCTTGTGTTATTATAATTCTATATCAATTATTGGTCTTCTTAAGCTAAGATAAGTGACCTTAACATTTTTATCAGCTAAGATTTATATACTTATGTTGTTTTCAAGTGCAAAATCACTAGATGGATGACCATGAAGACATTGACATCTTGGCCTCTAGCACAGT[T/C]AGCAAGAGAAATGTTATTGCCTCGCTCCGTAGGATGTAAAAATCAATATACTGCATGGGATCACTTTGATAAATTGCCACACCCCAATCCTTTATCCCAAGCTAAATGTCGACATTATGGTGCTTTGATCAAATATAGTAGTGGAACAACTGTCATGCACACTCATTTAGACAGAAGCATGTTAGGTGTTTGGC…
BARC_1.01_Gm01_2348223_A_C	715578746	Gm01	2348223	Chr01	2355288	1	17.273		Eu	TTTGAGCTCGTCTATGGGAACTTAGTTCTCACGGGAATCAATCCCTCCTATTATTGCGAATGTCAAATTATTCGGTAAATTCACAGCTGAAAAAAAAAACAAAACTATTCGTTAAACTTGGATTCGTTTAGAATCCGCGGACGCGAGGGACGTACGCGCCTAAAATGCCGATGCCGACAAATGCATTGTTCCTACAATTT[A/C]TAAAATAATATTAAATAATAAAACTAAGTAATACATCCTTTACTTTTTCACTGTTAATTTTTTCTACCATTCCTATGTTATGTTTCTATCTTCGTCAATATATATATTTTTTTTTGTTGTGTTGTAGCTGATTGATAAGGTATAGGTACCAATTTAATTGAGATCTTTTGCATGCTAGCTTTTGCGTAAAATAA…
BARC_1.01_Gm01_2585749_A_C	715578810	Gm01	2585749	Chr01	2601764	1	19.036		Eu	CCCCCTACCCCCACTTCAGACTTTACCTCTTTTTATATATTCTGTTCTCTTATCGTCTTTCCACTGCTCAAACTCTCTTATCTCTCTCTTACACACCGAAGCACTGCTACTACTACTACTTTCTCTCTAGATATGGGTTCTGGTGCTGTGCAACTGTTTCTGATCTTGGGGCTCTTGGCTAGCTCATGCTTAGCCCAAGC[A/C]CCAGGTGCTGCACCGTCACAACCACCCACTACAACCCCATCACCACCACCACCCAGATCAGCACCTGCACCAGCACCCACCACACCAGCAACCCCACCACCAGCAACCCCACCACCAGCAGCAACTCCACCACCAGCAGCAACTCCACCACCAGCAGCAACACCAACACCAGCACCAGCACCACCAACGGCTGC…
BARC_1.01_Gm01_2708722_C_T	715578848	Gm01	2708722	Chr01	2724688	1	20.183		Eu	AATTTCAAAATCAAATTAATAATTAAACCTTAAAAGAAAATTAAACATCACATTTTTTTTTTTTATAAAATCACCTTCGTCCCTCACTCCTGACCTAGCCATATCAGTACTATTTGTTCCAATGAAGCCCAGCAAGTGCTCCCAGGTTAATTCTCTTCCCCCACGCATAATAAAAATATAAATACTTCATAGATTTATAA[C/T]ATGCCTGAAAATGAAGCGGGGATTGGATGCGTGATGCTCTCTTCTTTTCCCAATTTCCTTCTTATTTTGAATGAAATCTTAGAATGAATATTGTGAAAATCCTAAAAATTAGTTCAAGGGTGGGTGAGGGTTGTCCCTCCTATTTTAATGTGAAATTATTTTTAGTTGATGTAGAACTTAAATTATTTTTAACA…
BARC_1.01_Gm01_2813785_C_T	715578885	Gm01	2813785	Chr01	2829751	1	21.245		Eu	TAAAGCTTTCCATATACAGATTGGAAATACGTGAAACGAAGGATCAAACTTAGCTGGTGCATATAGTATGGCATTATAACACCTTTAAATAAGTGTTTATTCTTGACACTTGAAATTGCTTTCACTGCAACACCCCATGCAGCTAGTGATATAATGCTTGGCATACCGATAAATAAAGAGTAATTAATATCAATGCAACA[C/T]TGTACACACAAATACTAACTCAAACACATGAGAGGAGGCGAAGGAAATTTCAAGAATCCTCTCTCAGTACAAATTATATTTGGTCATTTTTTTTACATTGTTACAACTTGTTTTCACAATGCACTTATCTTGAACCTGTGGTAAAAAATTGATGGTGCTGTAATATTTCTTTTGTGGCACCTAACAACTGAGAT…
BARC_1.01_Gm01_2928374_C_A	715578913	Gm01	2928374	Chr01	2944680	1	22.4378		Eu	CCGAGTGACAAGACTTAGATAAGATGATCCACTATCATCCTATCTTTTTGTTCTTTGCATGGAGGGTCTTATTACACTTTTAAAAATTGAGAGAAAAAGGAGAGTTGTGTAACACCCTTGATTATCGATTTATCGAAGACTCTCATACTATGACATTTCACATAGTGACACTTCACTCAACATTCTTGTTGATCAAGACC[C/A]TCCACTGGTTAAAACCCTTCATAGGTAGCCTTTTGCAAGACCTCGACAACTAGGTCTAACACCACTCGACTGCTCTCAAGATCATTGACTATCCCTACATACGAACACAAAACTTTTTAGTGTGCTTTATCCCCACTCACACTTTCTAAGAAACTTCCCAGAAGGTCACCCAACTCATAATTTCTCCAAGTTAA…
BARC_1.01_Gm01_3016694_A_G	715578942	Gm01	3016694	Chr01	3033126	1	23.338		Eu	CAAAGGGTATAATAATAATCTCATTTTTTTCCCAAGTCAAATCTGTCTGTGTCTGTCACCTCCTTGCAATGCGTCGGGAGGCGACATACTTGTAAAGGTACTTTGATGTTTAAGTCAAATATCAATATAGTAAATGAGAACAATAATGAAAATGAACAATGATTTTATCTCAAAAATCTCATCCTTTATATACACATATT[A/G]ATGAGCCTTTGAATCCATGGACCTTACCTATTGCTAATGCAATGGTAATCCTTCATTATCTGATAATATTGCCTTGATGAGGATTATGCTTCTAATGATGTTATTGCCTATTGTAGTAAAGGCCGAACAGTCCTAAAGTGGTCGAGTATTGTTCAGTCATATAGTTTTAAAGGGGTTGGTAGGCTCTTGTGGGG…
BARC_1.01_Gm01_3063603_T_G	715578957	Gm01	3063603	Chr01	3080035	1	23.827		Eu	CAACGCCAAAAAATCGAATTTCACGATGGAAGAGTTGGAGCAGTGGAAGGAACAACTTTCTCACTTCGCTAACCTAGCTTTGGATCGTCTTCTCGAGGTTCCTCCGAATCAGCTCTACGCAGCTGCTGCAATCGTGATTTTCACAACGCTGCTTCTTCTCTCAAGTGAGTTCGCTGTTCGCTTCATTGTCGAATTCTAAC[T/G]CTTCTTTTCTTTTAATCGATTATCAGTGTTTATTGTCGGTTTCTGTTTGCAGTTCGGTTGTTCAAGCGTGCGAAGTCAAACACTGTTGTGTTGGCCGGGCTCAGCGGGAGTGGAAAAACTGTTATCTTCTATCAGGTATTGGCTCCAAATCGCAATTATTGAGTTCATTGCTTCTGTTGTTAATCCTCAATTCA…
BARC_1.01_Gm01_3121012_T_G	715578975	Gm01	3121012	Chr01	3137444	1	24.115		Eu	TGATGAAAGGCCACGAGAGGCCACTGACGTTCCTCAAGTACAACAGGGACGGCGATCTCCTTTTCTCCTGCGCCAAGGACCACAACCCCACCGTCTGGTTCGCCGACAACGGCGAACGCCTCGGCACCTACCGCGGCCACAACGGCGCCGTTTGGTGCTGCGACGTCTCAAGCAAGCTCTTCATCACTGTTTTCAATTCA[T/G]CTTTTTAATAATATTGATACTGATAGTAATTAATTTGGATTCTGATGCTGCTTCAGGAGATTCGGGTCGGCTCATAACGGGAAGTGCGGATCAGACCGCCAAGCTATGGAACGTGCAGACCGGTCAGCAGTTGTTCACCTTCAATTTCGATTCCCCGGCGAGGTCCGTGGATTTCGCGGTCGGCGATAAGCTTG…
BARC_1.01_Gm01_3221969_C_A	715579001	Gm01	3221969	Chr01	3237203	1	26.4747		Eu	AGTGTGGTGGTGGGGCCCGTTAGGGGAATCAACGGTGGTAAAGTCACCCAATCCGTGTCGTGCCACCAGAGCCTGTTCCCTTATCTGCTTTACTACTGCCACGCGGTTCCTAAGGTTCGGGTCTACGAAGCGGATCTTCTCGACCCGAAAACAAAGGTCAAGATTAACCGTGGTGTTGCCATCTGTCACTTGGACACCTC[C/A]GATTGGAGCCCGACCCATGGAGCATTCATCTCGTTAGGGTCGGGTCCAGGTCGGATTGAGGTGTGCCACTGGATCTTCGAGAATGACGTGGCGTGGACCATTGTGAAGTGAGAAAAGAGAACATCAGAATAAGGAAGGAAGAAGAGTTACCTCTATAGGAAATTAAAGTTAAATTTTTAAAAAAAAGCACTTCT…
BARC_1.01_Gm01_3281127_A_G	715579021	Gm01	3281127	Chr01	3296361	1	27.5452		Eu	ATCAAGCAAACATTAGACACAAAATCCATACAAGGACATAAATTGACTTTTAATAATTGTGCAGGACAATCTTGCCTTCTAAAAATTTGTTTTCCTTTACCACCTTTATGTTTCACCTTGAAAGCCCCATCAATTTCAAAAGTTAGAGCAAGTTGTTGTGCCTCTTGCCCTCTTCTTTTACATACAAAAACGTAAACATG[A/G]TTATCATGGAGCTTACATAATAGCATTCACATGGAGCTTAACAACATAACATTCATTTCCTAATCATATTCACTGATAACAACCTTATCTGCACATTACAAAGGATAAATTTTAATCGTTAATCATGATTCATGAGTAGAATCTTACATGCTCCAAAATAAAATATTAGAAGTAAAAGAACTAATGTTCATCTA…
BARC_1.01_Gm01_3327321_A_C	715579040	Gm01	3327321	Chr01	3342559	1	28.2541		Eu	ATTAGCTCTTCGCAATCTGCTTCTCCTTCACTCCCATCAAAACAACTCTCTTTCTCTCTCTCTCTCTCTCAGTTCTTTGTAACGAAACGCAACGCAACGCAACGCAACGCAACACAAACGCACCCTTCCTATACTCCGCAGATCACTCTGGCACCGTTAATTCGGCGTCGCCGTTTCAAGGTGATCGATCCTTCACTGCT[A/C]AACTTCGGTTTTCTTCTCTTCTTTATAGGTTTCTAATTTTTCTTATAAACTTTTATCACTTCCAATTACCTGCTCCTGAATCCTGATGGTTCGCGTTTTTAATGCTGTTATTTTTTATTTATGGAATATTTTGCTCTTCTTTTTTGTTTATTTTTATTTTGTGATTGATAGTTATTGTTACGAATTTGATTTTT…
BARC_1.01_Gm01_3372977_A_C	715579057	Gm01	3372977	Chr01	3387651	1	28.906		Eu	TATAGGTCAATTGAAGAAATTTCCATGGTTCAAAATTCAACAACTCAACTCTGAACTTATCAAGTGTAAGTTTATCCCAAGTCAATTTGCAAGGATTGGTAAGTTTAAACAATTCCATTGAGTTTTGAACCGCAAACGGTTTTCTGCAACGCTGAAGAAAATTCGACGAATTTTAGCTAATAGTAATACTAATATTATCT[A/C]GCACCGTAGCCCTTTCACTTTGATTGGTTCTTGGAAAGTCCAACTTCAAGACCGTCACATGGTGATGTAAGTTCCGATCAAGTTGTTAAATTCATTTAAGAATTCCGTGGGTTCATTGTTCTGTAGTTATTTTTAAATATCATTGCAAGTGAGAGTACGAGACTTGTGACAATATCAACTATCAAAACCCCTAG…
BARC_1.01_Gm01_3458582_T_C	715579081	Gm01	3458582	Chr01	3458900	1	29.3868		Eu	AGTTTGACTATTCCGAGCAATATTCTATGGAGATCATCAGGATTAATTCTTGTTTATGGCTGTGACAAGCTTGAAACGTTTTCAATCAGTAATAGAACCGAAGTGGTTCAATTATCCGGTTGCTCACACCATGATACATTTCCGACAGGGAAAGGATGGTATTATCAGGAATATCCCGGTTGGGTCAATTATCGGGTCGA[T/C]GGAACAGGTGGGCTTTGTAGAGCGAGACCTTCCCGAGCCATGCATACTTTTGACCCCGTTGTTAATATACACAGACATGAAGTTGAAGAAAAAGAAGAGAAGGAATTCTACTTATTATACCCTACAATGTGGAGTGAAGGGGTGTCCCCAACATTATCAATTCCGAATGAGTTGTGTTGGTTAGATCTCTCTTA…
BARC_1.01_Gm01_3519206_T_C	715579104	Gm01	3519206	Chr01	3530881	1	30.138		Eu	CTTTGGATCTTAGTCCACTTGGTTTCATTTATAGAAGCTGACCTTTCATCTTCTAACGTCTGATCAAGACCTTGCTGCACCAAAAAATCTTGAATAGTACTCTGTCAAATCTTAAAATTTATTTTTCTATCAAACAATGGTATCTCAAACCTTTGTGTGCTCTTGGCCATAGCTCTTATACCACTGATGGGTAATCAATG[T/C]TTCCACAAAAAAAATTACATACACTCAGAAAAGATCGTGAAAACACAACAAAGATTACACCGTAAAAAATAATAAGAAATACAAAAATTTAATGTGCTTTGGCGCTTCTTGCCTATGTTCACGGAACCGTCTCAAAAATATTTTCTTATCACAAAAATGATTACAAGATTGTAACTCACCCTAAATAATGTATC…
BARC_1.01_Gm01_3585713_C_A	715579141	Gm01	3585713	Chr01	3597388	1	30.658	1_3524502_3585713	Eu	ATTGAACTATCAAATTTTCAAATTATCATTTTGACTTAAGACTTTGATCAAAATAGATTCATATCAATAATCTCAATATATAATAAAATCGTCCAGCCAATGGCATGTGTTGGCTGCATATTGAATAGCAATACTTTTTTCACTTTTTTATTTTACTCTCTCACTTTCTCTTTTTGATTTTTAGAAAACCCTCCTATTGC[C/A]GGAGTCACACTCTAGTTTGTTTTAAAATAAATCCATTTTGATAAAAAGTTTGTAAAAATAACCCAAAAGGTCAATAACTATGAAAAAATCAGTAATTTCCAATCAAGTGTTGCATACTACATGATATTGATAAGTCACAAAAAACTACTCGAGAGCTTATTTTTAAGCTCCTTTTAATGAGATTATGTGAAGAA…
BARC_1.01_Gm01_3596804_A_C	715579147	Gm01	3596804	Chr01	3608479	1	30.794		Eu	AAAAGAATCGAACATTTAATGAAGAAGAAAATAGTAAAGAGGTGAGAAAAGATATAAAAACCGTAAACATTAACATTACTTTATCTGTTTAGTTGGAATTAATATTTCCTCTCTAAACCTAAATTAAATTTTCTCAGTTTTGTAGAAGTGGGTTATTCTCCAAATGCGATAGAAACATGGAAGCCACAAACTCCACTTAC[A/C]TGTCTTAGCAGCATTTTTCTGTTTATATAAGCGAAGCGATATGGACATGATTGTCGCATTTGCAGTACAATGACAATGAATGATCCATAAACGTTGCTCTAAGAAGTAAATTGTTCAGGACTGCACGCACCTAACCATCTAGGGCCGGATGGGATCATAATATATAACATCATAAGAAAAAATGAGTTCATGTA…
BARC_1.01_Gm01_3638269_G_A	715579164	Gm01	3638269	Chr01	3649944	1	31.386	1_3620908_3674029	Eu	TTGTCCCTTAACGTATAGTAACTTAACCCTTCATATTCTAACACTTTACTTTCTAATTTCTATGATTATTTCTAACATTTGGTTCAAATCTGAGATGGCCTAACTGACATTACATGGATTATGTTGAACTAGCATTTCTCTTCGTATGTTCCAGTTCCACTAGTAATACTGACAGTGCTACGTGATTTTTTGTATATAGG[G/A]TATTTGGAACTGATATAGGGTACAAAAAATTAAAGGCATCCAAGAGAGCAGAAGCTGAATATAGTCGCGAGCAAAAGGAACATTGATGCACAATTTGTTTTGGGAGTATCCAAAATCAGAGTGTTGATATTCAATTTAAGGGCATAGTGGAAAATGTAGTGTCCCATCATGGTCATACTGAATTTGGTTTTTTA…
BARC_1.01_Gm01_3715007_G_A	715579200	Gm01	3715007	Chr01	3735682	1	31.6478		Eu	GGCACAGTGAACATGTAATGATTGCACATAAAAAGATGAATTGACTCCACCATATCTTCAATTTTTTTAACAAAAATTAAAAGAAAAAAAAAATATGACATAAACAACTTCAGAAGATCCGCAGTATGGGCTGCTACTGACTAGTGCATATGGATAGAATCTTTTTAAACTCTCATGAAAGTAAATTATATTAAGTTGAA[G/A]TATTTTACTAAAAAAAACATAGTAATATTGCATATGCCACATACCATAACCAATCTGGATGGATAAGGGAAACTTGGATAATAAATTCAAAGCTTGCATCATCTACAATTTGAGTAAAAGGTTGGGGTTTTGCTAAAAGGTACATATGGAATTGTCTAGCAGTACTACCAAACCAAGCCCAAGTGGGCTCACTA…
BARC_1.01_Gm01_3770764_A_C	715579224	Gm01	3770764	Chr01	3791530	1	31.772		Eu	CAAACTACATGTGATGCCTCTTTGCTGACAAGCTATCATGCTTGTAACTTATAAAAACTATACCAAGAATGATAACAATAATCTTAACAAATTCACTTTTGTGGATGAGCTATATCATCCAAGAGATCAATAGAATATGCAACTGTTAACGGTTTCAACATCAACAATTTAAGGCTACAGTACACGAATTTCTATACTTC[A/C]CTCACTGAATGGTCAGAACTCAAAAAAATTATGTGAACGAGCTCTTACCACTACCAGTACTTGCCGGCAGCTTATATGCAATAATAATAAACCTGCTCTAGTTTATATCAAGAATTTATCGCAGAATATAGTGTCTTCTAGAGGAAGATGTTGATTTCCTTTTCGGTCATCTCCAAAACATGGTCTCTCGCATC…
BARC_1.01_Gm01_3832790_G_T	715579255	Gm01	3832790	Chr01	3853942	1	31.87	1_3809034_3896555	Eu	TATTATATATAATTTATTAAAAATTGTGATCAAACATTCAAATTTCAAACAGAGACGTTATTTATTGAAAAAAAAAAAAGAAACGAAAAAGCCATAACTCTAGCTTGCATTGGGTCATATTATATTGTTCCTATAGGTGGAATCAAAACTGAGACTGAATTTGTCAATTCAATTTGTGCATACTAATACTAATATTTTTT[G/T]TTACAACATACTAATACTAATATAATTACACGAAACCTCATTTTCGTTCAAATGAGTCTGGAACTGATTGAGTATTAAAATTAAAATAGAAATATTTTTAATGCATTATCTTCATAAAAAGTTACATGACTAATGATATAATATCATATTTAATAAATTAAATTCTTTTGTAATTCTTAACACAATCATATTTA…
BARC_1.01_Gm01_3905200_A_G	715579291	Gm01	3905200	Chr01	3926357	1	32.051		Eu	ATTTGGATGTTTCTTATGAAGAATTTAAATTTTTAGAATTTTAAAATAGAATTTTAAACAACTAAAAATGTAAAATTTTAATTTCTTTCTAAAAGATGAGAAATTAAAATTCTTTTCTCGATAGAAGAATCTTCCAAAGCGTTCGTATATTTTCTTTATCACTTTCATCATCTCTTCTACCTAAAAGTTCAAGAAGTACT[A/G]TCTGAGCTACCGGAGCGTCCATTGAGTGTAGGCATAGGGAGACAAGTTGAACTGCATCTGTCATGTCGTCGCTGCCCATCATGCGGCGAAAGTGCTCGCCGGCACGGAGAGCCTGGACCATGCCTTGTGCCGTTAACTAAATATTGTGGTCGGGTGTGGTGGTGTACACCATTGTGTCTCGACTCTCCATGCCG…
BARC_1.01_Gm01_4002275_A_G	715579327	Gm01	4002275	Chr01	4023442	1	33.4086		Eu	ATTTAATTACTCTCTCTCCAAATATCTATGAGAAATAATTAAGTGGATAGAAAAATAATAAAAATATAATTTTGGAATGATAGTATAAATAATTGATAAATTTAATGTGATTAACTAAACTAATTATTTTTCTTAAGAAACATAAATTAGTTGAAAGGTTCTTATAATAAGGGATGAAGGGAGTATTTGAAAAGGTGAGG[A/G]GGTTTAACACAGCGTTGTGATGTGTGAATAAGGCTTCTATCATCATTGGAATAGCTTTGGGAGTTGGATTTTTGAGGTTTTATGATTATTAGAAAGCTTTTTGGGGACAATATTATGCATTGTGAGGGAAGTTTGTATTGGGATGGTATCTTAATCATACATGCTACAATCAAAATTGATGTCATTCCAGTTAC…
BARC_1.01_Gm01_4021131_A_G	715579338	Gm01	4021131	Chr01	4042298	1	33.6723	1_4021131_4083697	Eu	GCATGTGATTTTTCAAATAAAAAATAGATTCTGTGAAGAAATTTCACAACATCAAAACATGCCATGACTTTCAACATAAAAATAAACTTTATTTATAATAAAAAGAGTCTTTGAATTTGAGGACAATGTTAAATTACAGTCATGACTTGAAGTCAAACTATATAATGGATGATTCTACCATGAACCCGTGTCCCAAATGG[A/G]CTCCAAATTTAGGAGGGATCAGTGCCACAAAGTACAAAGAAAAATAGGCAAAAGTAGCAAAAGGGTTTTTTTTTAATTTATCAAATGAAGTAAATTTTGAATTAATCCTTAAATATAAATAAGTCGTAAGGTGACTCACAACCTGACCTCTCTGGTAATGAAGTCTTAAAAAGATAAACAACTTTGATTTTTAT…
BARC_1.01_Gm01_4120447_C_T	715579379	Gm01	4120447	Chr01	4142416	1	34.788		Eu	AGAGACGAAAGCTAGGGGAGCGAATGGGATTAGATACCCCATTAGTCTTAGCCGTAAACAATGGATACGACCGTGCAATGCTGTAGCTAACTGTAACTCACACACAAAACTAAGGGAGATGAACATACATTTTTTTACTGCAGCTGCTGATACAAGTTCAACAATGAGAATAAGATAAACCTGAGGCTAAGTCAACACTC[C/T]TGTTATATATCAATGGTCTCAAATTTTGAAGTTGTCAAAAAATATTGCAAGTTTAGAGTTCAGACAAAAAATAAGACAGTAACAGATGGGAATGACATCATGTTCACATATAGAGTTGTTTGAGATTAGGCTACATTGTTCACTCATTGCAGTTTCGGATATCACAGGCAATTGCAATGTTGCAGGTAGTGGTT…
BARC_1.01_Gm01_4213351_T_C	715579410	Gm01	4213351	Chr01	4235320	1	35.1681		Eu	TATATATATATATATATATATATATATATATATATATATATATATATTTATAAAAAAAAAAAAAAGCTCCAAGTTCTGTCTCCAATGGCAAGAGCTACTGCAACTACAACAACACCATTAAGCAATCTCACGCGCCCTTCGCACACCAAGCTTTGCCACTTCTCTGCAAACAACGTTCCCTTTTCTATCCAACCCTTTCA[T/C]TCCAGATTCTACCACAACCACCGTTTAAAGCCCATAATCACCAATTGCCATGGCAAGGTATATACTTTTTTTTGAGTAGTGGCACAATTCTAATTTCACATATGTTTCACTTTTTTCTTTCTTTCTGGGTTTTGAAGCTGAATAGCTCAGGTGGGGGAGAGGCATATGCGATGGATGAAGCGGGTTTTGACGAG…
BARC_1.01_Gm01_4264556_A_G	715579428	Gm01	4264556	Chr01	4286525	1	35.404		Eu	TTTAGACGATCTATGTCTTCATTTTCTATGTTATAGAAATATAATTTATAAACTCTAGTCACAAATATTGAGCCGTGAAATTTAGAACTGCGCATGCACGCCATGCAGTTTTCATTTAACTCTAGAGAATCCATTCGCTTAGTAATATAGCAACTTGTTTATATTTTGACTTGTTCATGTTTATTTTCTTAAAAACTTAA[A/G]ACTCGCATAATACTTTAAACAATATATAAATTCACATAAAGTACTAGGAATATATTTTTTTGTTGAGTGATATTTTTATTTGATAATTGTATAGCTAAGTACGGAAATCAAAATTTAAATTTGTGCAAGGTATTGTTGACCTCGTAGAGTGGTCAATTTTCATTTTTTTTTTATCAGCCAGAATGGTCAATTCT…
BARC_1.01_Gm01_4365237_T_C	715579472	Gm01	4365237	Chr01	4387206	1	36.6882		Eu	TTTAGAATTTATAAAAATTAATACATATAAGTTGATTTTAATTTATGAAAGATGGTTGACAGATTTTATCTCTTTATTTTTTTTCTTATAAATATTTGTTGAAAATTTTATGCAAACTAGAGGCAAGTTGTTGAAAATTTAAGAAATTCTCCTATTTAAGGTATTTTTTTATTTTTTATTTACTAAATTACATGTTCCTA[T/C]ACAATATTATATGTTTTTTTTATTTAGTTTGGTTTCCTAAGGATTCTGTGTCAAATTAGGATTTTTTTTATATATATAGACCGTAGGTATCAAACTATGATTTACTCAATATTTTTACTACATTTATGTTAAAATTTTCCTTTCAACATCTTATAATATTCATATCATTTGTTTTAATTATAATTTTAAATTAT…
BARC_1.01_Gm01_4474392_A_G	715579515	Gm01	4474392	Chr01	4496361	1	37.581		Eu	ACGGCGTCGCGGTCGATGCGGATGCGGGAGATGGCGCCGTAGATCTCGAATCGGGACTTGAGATCGAGGACGGAGCAGTCCTGGGGGAGGCCCATCACGACCACCGCGGACGGCGGCGCCGGTCTCATCGTAGGCGTCTCCTCCTCCGCGGGCTCCGGCAAGGGGAGGCGGCGCTTGGCGGCGTCGTGGCGGGAAAAGTA[A/G]GCTGACCTGTCTCTCTTGCGACTCATTGTTGTGTTGTGAGGGAATATGTTACTGTGCAAATTTAATTCGATTTTTCTAAGGTCTTGTCTGAGTGTTGCTCTAAAATAGTAATATATCATATGCAACAAAATTGTTTAGGTAAGTAATTGGTGTGAACCTCATTCTTTCGGTAGATAAAGGGGTTAATTACATAA…
BARC_1.01_Gm01_4517478_T_C	715579529	Gm01	4517478	Chr01	4539492	1	37.815		Eu	TCTTGATTTTGATTGGTGGATCCCAAACATCTCAACCAAAGAGGCATACAATCAGATTTAAATTGGGGTGGGTGAGCAACTAAAGCTTCTTGGAACATCATTCTCCATTGAAAATTCACCAACACTATGTTCAGTCTTTGCTCTAGATTACCCTATTTCATGTGAAGAGGTACCCCTGCAATCCAACATCAATAAACTCA[T/C]AAACCTCCATCATTTGGCTAAACCCTATGATACCTCTTAAATTTGGAGAATTTGCACCTCGTATCTTCTCATGGGCATGAAGGATAAAGTTGAAATCTCCCACGATAGCCCATGCTTTGTCCATGTCATAAGCTAGCTCCCTCAAGTCATCCCAAACAACTTATTTATGCCGAAAATGGAGACTGTTATATACC…
BARC_1.01_Gm01_4595776_G_A	715579559	Gm01	4595776	Chr01	4617792	1	38.069		Eu	CCGAAATCCCTCACTCCAGACCCTTCCTTTTTCTGAAGCGGCACCTGTACGGCAACAAAGTGCACGACGGCGCCACCGTCGCTGCTGAAAACGGGGCAAACACGAAAAAGCATCCAAAACGGCGTGCCGTCTTTGCGGTAGTTGAGCAGAACGACCTGCGCGTTTCGCTCCTCTCTAACGGCCTCGCGAATTTCAATGAC[G/A]GATTTTCTCGAAGTTCGCGGGCCCTGGAAGATGGCGGCGGGTCGGCCCAGGACTTCACGGGCCGCGTAGCCCGTGAGCTTGAGGAAGCCCGGGCTGGCGAAGACGATGGGGTGGCCAGGGATGGAGGGGTCGGTGATGGTGAAGCTGTCAGGCAATTCGTCGAGCGAGTCGCGCGCGTGGCGCGTGTAGCGCGT…
BARC_1.01_Gm01_4642545_A_G	715579578	Gm01	4642545	Chr01	4664561	1	38.203		Eu	CTAGTTATAAAATTATTTAGTGGTAAGAATATTATGTGTTCGGCTACCCTTTTCAGTTTTCACAATAATAAAATGCTACACTAATTACAGGTACGTATAGTGTCCTAAGGGATCAATCATCGCAAGCATGACAAAACCATAGATATCTATTTCAAGTGCACGCATGCATTATCAAATCAATGGTTTATATCACCTGTCAA[A/G]GTAGAACAAACAATATTATAGCAACAACGTTTGGTTGGCTAGATCCAACATCATGTTTATAGGGTAAAAAGACAAAAATTACCCGTTAATTTTCTTTGATGGTCATGACACGGAAATTATGTGTTGTTTTGAATGAATATAAATGCAAGTAAACTGAATTTCAGCATTTTACAGCAAGTTTTCTCACTAAATCT…
BARC_1.01_Gm01_4726775_C_A	715579689	Gm01	4726775	Chr01	4748809	1	38.713		Eu	ACTAAATTAATCATATTGTCATTCTTCTTAATCTCCATTATGTAAGATGACATTATTATATTGATCGATGCCAAGTTTTCAGGAGGTAAAAGTAATGATTTCTCTTAATTACTCTTTCCAGTAAATAGATGTTAACGATTAAGTGTTGGACGACTAAACATTGGTTTTCCCCATTAACATTTCGTACAAATTTGTTTCGT[C/A]CTATATAGCATAACTCATAAATTAAATCAATTCGACAATACATAAAAAGTTTAATGTGATCGTTGAAACATTTAAAAGACGGGCTAATTTTTGTGAGGTAGTTTAGACCCTTCTAAATGGAGTACCTGAGCTAAAGAGGGAAGAAATTGTTTTAGTACTATTATTTTTTAGATTTTTTTCTATATTTTATTCAT…
BARC_1.01_Gm01_4777842_G_A	715579736	Gm01	4777842	Chr01	4799896	1	38.7962		Eu	GTTATCTTTTTTTTATGCTTCTGATGCACTATCCATTGACTTAATTTGTCTTCTGTAACAATCTTAACCAACTTATAAAAAATTTATCCATAAATATCTTTTTTATTTTTTTCGTTGCCAACAAATCCCCCCTGTATCTTTTGGTTGACGACAATAAGAGGAAGCTGAAAGATGCATTACATCATAAGCTACCATCATTG[G/A]TACTATGTTGTTGTACTTATGGCTGCCTCTTACTTATTGTTGGCTCTTCATCAATTTTGACATTATCCTTTTGTCAATTGCTTTGGTTCCCAACCGATACTTGAGGGAACATTTACTGCATGTTACTTTGATTCCAAGCAAATATGGTTCGACTGTGAAACCTTGGACCTTCTGTAACTAATGTGTTTGCAGAA…
BARC_1.01_Gm01_4912239_G_A	715579934	Gm01	4912239	Chr01	4934180	1	39.429	1_4835798_4975775	Eu	ATAAAAAATGGATAGCTGAATATATATTAAACGGAATTCTTAAAGTAAAACTGAACCTTTTTTTAATACCATTGAATCAATTTACTTTACAAAAGCGATTCGGTGGTTAACTGAACCACTATTATAAAGTGGATCGAAAATGGATCTGTTCAATATTTTTTTTAAAAAAAAAATCCAATTTTAGCACACTCCCAGCCGAG[G/A]TTATCTTGAAGGTGTGCCTGGTTGGGTGAAGGTGCATGCCCTCATGCAAGTACGGCAAAAGATCAACACTGACTGGAGGTGGAACCCAAAACCTAAATATTGGAAGCTAAGGAAGGCTTGTTGGCCTTGTTCATGATCAGCATGACACTTTGGTGTTGAGTTTCATGGGATTTTTCCCTACCCATTACGTCCTT…
BARC_1.01_Gm01_5044640_G_A	715580115	Gm01	5044640	Chr01	5066554	1	40.1739		Eu	TTTTTATTAGTTGATTAAAAAAACAAGGGGGTCTAACTCAAGGTCCATGCATTATTGTAAAAATTTTTTATATTTGTCTTTAATTTCTCCAGATAAAAAATATACTAATGAACTAAAAGAAGAATTAAAATGTGATCATAGAATTCATAAACTAGAAGTGTGTATAGAGCTTGAATGAGATAAAGGCCCAATTAAGAATT[G/A]GGTCAAAAAATAGAGGAAAGCCACCCCTTCTTTCACCAACAAAAGAGGAAAATCTTTTTGAAACAAAGATTAAAACTCATTTGGAAAAAAAATGTTAAAAATGAAAACTATTATAACTTAGGGATAACAATAGACGTGTAGGGATGGGATTGGAGTTTTCAAACAAGTTATCTTGTGTAAGCCTGTAACTTTTT…
BARC_1.01_Gm01_5159361_A_G	715580248	Gm01	5159361	Chr01	5181297	1	40.915	1_5111010_5211157	Eu	ATTGGCTGCACATGTAAGCACCAAAGGAAGTTGTGTTGAAGTTGTTGGAAATGTTGTAACTAAGGAGCCTTCTGCAGTTGATGTCACTACTATGGGGTTGTACATAGTTGGTGACAAGTGTACACGGCTAGTGGCCTTGGGAAAGGTGTTTGATAATGCTGCCACAATGTACACAATGTCCCGTCTTCATCACTTACGCA[A/G]ATGATGTGGTCAAGGTCAGTGTTGTGATTGTTTACGACAGTGACGTGATGGTCCCATTTCCCAAGTAAGAGATTTAGTATGTCAAGGAGGCCATTAACATTTTCATTGGATGGCCGACACATCTTTTGAAACCTATCTCTGATGTAAGTAATATGATTTTCCCTCTGATTGTTGTCATTGACATTGACATTGGT…
BARC_1.01_Gm01_5238004_A_G	715580349	Gm01	5238004	Chr01	5251363	1	41.048		Eu	CTATAGAGGCTTGGTGTTTGGACACTGGGTCTTCAAATCACATGATAGGTCACAAAGACCAAGATCAAGTTGGCTGACAACAAACCTTTGGTTGCTGAAGGTGTAAGGAATATTGTGGTGAAAAGGAATGATGGAAAAATAGTTGTTATAGAAAATCTATTATTTATGTCAGGAATGAAGTGTAATTTGATGAGTGTTGG[A/G]TAGCTGGTTTTGACGGGCCTAAGCCTAGCCCGCATCATTATCACTAAGCCTAATTCTGGCTTGTTATTTGTCAAAAATAATTTATTAAAGCTTGAGTTTGGCCTGCAAAAAGGTCTGCCCTGGCTTGGAAGCCTATATACAAGGCCTGATCAAACCAAGACAAATAATTATAAGTAAAAAATCAGCAAAATAGA…
BARC_1.01_Gm01_5300057_T_C	715580423	Gm01	5300057	Chr01	5313416	1	41.223		Het	GGGGCGAGTGTAAACAGAAATCATTTATTCATGTTGAAGTTCAACATTAATCGGCCAGCACTTATTATGCAATAGAGACACTTTTTCATACATGAGGTTCAGGCTGTCCCATACCAAGTACAGCACACCACATTTTTTTTTCTTTCAATTTGATAGATTTTATTACCACACATTGTTTGATAATTCTATTTTTTTTCTTT[T/C]TGAAAGCAATATATTCTCTCCCCACTTTAAAGTCATTTTCCGATATATGCACGACATTTAATCAAACTCCTAATATTATACTTAAAAACTCAATCATCTTTCAAGTGTGTTGTTGTCTCCTTTTTCTTTTTACAATATTATTATTATTATTATTATTATTATTATTATTATTATTATTATTATTATTATTATTA…
BARC_1.01_Gm01_5453015_T_G	715580578	Gm01	5453015	Chr01	5466375	1	41.382		Het	CAACAGATTTGTCCTTGTTTTGCTTTTTTTTGCTGAAAGAATATGAAAAAAGATTTAAAACATAGATAAGATACCTGATTCAGTAACATTTCCTTAGACTCGGAAGTCAAGGATTTGCAATTGATAGCAGAAAGATATTTTATGTTTGGTGGCAGGCTTCTGATTTCCCGGAGCTCCTTGCATTCATTCAAATAAAGTTC[T/G]GTCAAGGAGAGACAGGCACTGATTGATGATGGAAGGACTGTGATATTGCTGGAATTAAGGGATAAAGATGTCACATTGCACAAGCAAGGAAGAAGAGTAGCAAGAAACTTCTCTGTCAGATAACAATAGTTAAAATTAGCATCCCTAACACTTGAAGACACCGTTTCATGATCTTGACCTTCTCCATTCTGTAC…
BARC_1.01_Gm01_5555585_C_T	715580702	Gm01	5555585	Chr01	5568956	1	41.794		Het	CACTGTGTTACAGATAGGTATTTATACACAAGTCACTTATATCAGATGACATAACAGAAACTATTGAGTTAACCACTCTAACAAATAGTGTTAATCACTTATCAATAATGCTTAACTATATACCTAACAGAGTTAACCACTAAACATACATGAGTTAACACTTTGAATTACTTTGCAACACATTGGCCGCATTGCACCTC[C/T]AACATCACAGCTTCGACATCATGACTCCATCATTGTGCCTCGTTTAAATCTTCAGATCTTGCTACAAGATCTCCTCTGCCACAACTCTGACATCATTACTCCATCATCGCACCTCTAATTAATCTGCAATTCATCTAATACAATTACATATTGACAATTTGTGTATTATTTTGTATTACGGGTTGACCAATCCG…
BARC_1.01_Gm01_5716473_G_A	715580740	Gm01	5716473	Chr01	5729824	1	42.841		Het	AACTTGGAATGAATAATTCCCTATCTAGTAGGTATATAACTTGTTATGCATGTAAAGGTTGGTTCATTTAAATTGTATAAGAAACATTCTACAGCACCTTTTAAAGCTAATAAAAATCTTGTACTCAACTTTGAGTCACTGCCTGCAGCCATGAAGATAATAAATTCTCTTACGCGGTAAGAAATTAATAATATTCCCAT[G/A]TGCACTATATAGTAAGAGAGAGAGGGAACAATGAGCAACATAAAGTGATGGGATATGGCAAAGCAGTGAGTGACACCTAGCTCACACCCACTTTGTCCACCAAAATGGTCAATTTCTACATCCATAGCATGCTTTTAAATCCTTTGACAGACATCCACTAGTTTAACCTAAGTTCTCAACAATCATTTCACGTA…
BARC_1.01_Gm01_5936538_C_T	715580747	Gm01	5936538	Chr01	5949964	1	43.048	1_5888484_6623855	Het	AGTCATCTGCAGTGTTGACTGTGCGTCGGGGGTGTAATTCCCTTTGGGTGCCCTCAGGTAATGTGTGAGCGGAGTGCTCTTTGCCCTGGGGGCGTCTGATATAAGCTTCCAGTTGATCGTGGTCAGCCTTTAGCTTTCTCAGCTCCTCCTTACAACATTGCTCCATCTCCGCAATGCAGTTTTGGAGTTGCTGAAGAGTA[C/T]TTGTGTCTGTCATAGCTGGAGGATAGTAGCTTTCAAAAGGGGTCTTGTGTATGAGGCCAGACCAAGTGCTAATCATGGATGATTAAGAGAAAGATGATGAGAGATCGTGGGGTATGTTTTATCGCAGCCCCAAGGTGGACACCAAATGTACTGAGTTGGCACACGTTAGGGTGGACGTGGCTAAGGTGGGCTCC…
BARC_1.01_Gm01_6754321_G_A	715580774	Gm01	6754321	Chr01	6767604	1	43.565		Het	GGATACACAAGAATTTTTCTAAGAACCATATATGTTTTTCTTTCTCGTAGGGTATCCGTATCCCTAGCTGAAATCTTGAAGTATTAATATTTATTTAAGGAACTATTTTTTTTTAATAGATGTTCTTTTAATAACACACTAACCTAGCTTCCTCTGAAAAAACATACTAACCTAGCTAACGGTGGTACCCTTGACTACAA[G/A]CTTAAAAAAATATTATATACGAAACATACATAATCATTTTGGTTCCAAAAACCGTGTTATATTTTAATTGAATAACGCGCGGTATTTTAGATTTGCAGCATAATGAAGTCAAACTGTACCAAAAATCTAAAGAGAAAATTAAGCCAAAATAAAAAAAAAAAACTAAGAGAATATTTGTGTATCTTTATAACATC…
BARC_1.01_Gm01_6835270_G_A	715580776	Gm01	6835270	Chr01	6849198	1	43.777		Het	AGTTTGATACATAGTTTTTCATTATTTTTTTAGTTTGACTACTAATTTCTATGGCATTACCAAATAACTCGTGTGTGAGTGAGCTTTCGGTGTCGGTGAATTGCCCTACATTGCTAGCTAGCTAGGGATCAGAGGAAGCTTTTCTATAGCTACGTAATAGGCTCAACTAATTAGACACCAGGATGCTGAATTAGCAGTGA[G/A]AAACACAGTATCATATTCAAATGTGAATAAGCAGAGAGAATCCCTCATAACCCATGGTAAAGTATTATTTTACCCTTTTTTTATAACCAGGAGATATTCAAGGTTTTTATTTGACACCTCTAAAGCTCTAACTAATTTCCTTCCCACCCGGTTGACCCATTAATTTTAGAGATTTTAAAGGTAAAATAATGCTT…
BARC_1.01_Gm01_6907127_T_G	715580779	Gm01	6907127	Chr01	6917089	1	43.777		Het	AAAGAGTTAAATAACTATGCCAAAGCTTGAAGAGTTAAATAACTATACCAACATATGTAGAGGCTTGAGAACTATTTGTATTTTGGTTGTGGGCATGTCTTATACTCTATATGATCAATAAAACTTTATCTTATAAAAAACACAATAGCAGTCACATCATCAACATGTCATCATCATAAAATTAAAAGTCATATGTTTCT[T/G]ATATCTCTCCGTTGTTGAGAGGCTTTGATGTATCTCTTCGTTGTTGAGAGGTGTTTTGGGTTGGGATATATAGTCAAGTGGAGAGGAGGTGATGGGGACATGATTAGTGGAGCGAAGAGTGAGATGTAAGGCCTAACCATGGTAGCAGAGGATGAAGATGAGTTTGTTTTCAATGTGCAAGAAACAAAGGACCA…
BARC_1.01_Gm01_7052156_A_G	715580784	Gm01	7052156	Chr01	7071117	1	44.196		Het	CAACCACCTTTTTTCACTGTGATCACCTCCACGCGCCACCTCTAATTTCACCTCAGCTACAAGGCCTCACCCTTCGATTTGAATCACCACTTCTGAATTACTTATATTCACGAAATCTACAGGTTCAGTAACCTTCTCGGTTCTAGTTTTTGCGATGGAGTTGTGGGGAAGCCCTAGGTTGTTGTGCGGCATTGCGATTC[A/G]GCTGTCACATGTTTGATCTATGGTGGGGTACCTTACGAAACAACATCGTGCAATTTAGCTCCATGAACCCTAGTTTTTTTTTTATCCGGAGGTTGGGATTTGTGTGCCCAGCAGTGTGGTGGTGAGCCCTAGGTTTTGTTTTATGTGGCTGCCCATGCTATTGGGTTGGTTTTGATGCTGCCTCAACCATTACC…
BARC_1.01_Gm01_7224118_G_A	715580789	Gm01	7224118	Chr01	7243107	1	44.5983		Het	GATTGCCCTCAAATTAACTCTATGTTGCAAAGTTTATTGGGTCTTTTTAGCTCTTGCTTTTCTCATGGGCCTTTCGATGCCTTGTATTGGGTCTTGGGGGCTTGGGTCTATTCTTTGATGTCCTCATCAACCATTGCCACCCTTTACACAGCGAGTTCGACGCCACCGCAGTGTTGGAATTGTGACACCGATGTCAATCT[G/A]GAGAAATCAAGTCGCGGAGTAGTCCCTTTGTGTACGCTTATCTTAAATTATCACATCCAATTTTTATTTTATAAAACCCTAAAAATCAATGTCTCTTTTGAATTTGGGGGTTTCAGCTTCCTATGAATGAGGAACTCCTGTGGGACAACGACATTGCATTTCTTGAACCATGTATAGATCATATTGCTGACACT…
BARC_1.01_Gm01_7507993_A_G	715580798	Gm01	7507993	Chr01	7536147	1	44.892	1_7292162_7629800	Het	TCCAAAGAACAAGTTTGGATCCTAGTGTAAGCTAAGTCTGCCCTTTGGGTTTAACGTGTGCTAAGCCTAAGGACCTCCAGAGAGCAAGCTTGAATCCCTTACACTAGAGCGCTAAGCACGAGTGATTGTGTTTTGCATGAGGGTCTTGTGTGTTGAGCTTGATATGGTCATGCTTAGCTTGGGACCACTGGAACAAGATA[A/G]GGCTAGTTTGTTTAAACTTATATGTTAAAAAAACACTTATTGTAATAAAATAAGCAATAATTTTCTTCTTATGTTGAGAAACAAATCCTATTTGCTTATTATATAAGTACTTTTTTAAAAAGCACTTATTTAAAAATTTAATCAAATCGACCCATAGTGTGTTTAGCGCATTTCCATTCACATAACCAATGCTT…
BARC_1.01_Gm01_7659177_T_C	715580803	Gm01	7659177	Chr01	7687334	1	45.026		Het	CACTCATCAACAACTTGGAAAGCTTAATGTACCTTTCCTATCAAAGGAGCAACACTGTAACCACCACTTGTCATAAAATCCACTGTAGCATCATCCCACCAAGGCAAGAAACAATGCAAGCGGCCCACCTATACAAATGATATGAAGACTGTTTAGCACTCTTCATTCTTGCAAAAATCAAAATCACAAAGTATTTGAAG[T/C]CCAGTGTATGAGCCTGAGGGACTTCTGTACATATCCTTGGACAGACATGAGATGCATAGACAAGATATGCTCCCAAATGGCTGTATGCCCATATCCAGTAAGAAAATGACTATTGAGAATTGAGATGCTATACATGTAATTCCTGTGAGATATTTCCAAAACATGAAAAGTCATCTTGTTTAATTATTCAAATT…
BARC_1.01_Gm01_8484147_T_C	715580832	Gm01	8484147	Chr01	8533425	1	45.2785	1_7775299_8641430	Het	TACAACCTTCCCCTTCCAAGGCTCCTCACACAACTCAGACACCAACAACCCCAATGCGACAGAAACCTCCATGGGGACCCCACTCATACTCCCAGACACGTCACAAACAGCCAAACAATTCTTCATCTTCCCCTTCTTCAACAAATCATCCACAATCCTCTTCCATTGCAACTCAGCCACATCCCCACCATCCCCATCAT[T/C]CAAAGACCCTATAATCTGATGGGGAAGCAGAGCACCAGCAGCAATGGTACTCTTCCCTGACTTCACATCCTCCAAGTAAGCCTCAAACCTCTCCTTATCATGCTTCAAAAACTTCTCTTTATAAAATTTCATAGCAACAGAAGCAACCCTATTATAAGGAATCAAATCCCAACGATTTGCTCCTATAAACACCT…
BARC_1.01_Gm01_8822487_T_C	715580844	Gm01	8822487	Chr01	8869123	1	45.7	1_8674202_8822487	Het	TGAGATTATGAGGGGAGTCAAAAACTTTTTGCAAAAAATATCCAAGAAGAAAGTGTTGCGAAGGTCAAGTTAAGGGGGGGGGGGGGGGAGGGGGGTCACTTTTAAGACTATCCATGAAAGAGATAATGTTGATCTTGTGGCCCCTTTCTTGGAGGAGGAGATTAAGAATGTCGTTGGGGATTATGGGAGTGATAAGAGCC[T/C]GGTGCTAGATGGTTATAACTTCAATTTCATCAAGAACTTTTGGGACATGTTGAAAGAGGATATTTGTAAAATATTTAATGACTTCCATGCTTTTGGAGTGATCCCTAGAGGAGGGAATGCTTTTTTTATTACTCTTATTAAAAAAAATAGAAAATCCTCAAGGTCTAGATTATTCTAGAGCAATTTCCATGACT…
BARC_1.01_Gm01_8845965_T_C	715580845	Gm01	8845965	Chr01	8892601	1	45.7		Het	TCTATTACAGTGATCCAAAAACTATTGATGATGTTAACTATTTAGGGCTTCTCCTAAACCCTTTATCTTTTATCTTCGAACTCACCACTTCCTGTTTTGCTTCAACTCGGTGAAGCCCCTATCTAGCTCCATGCATATCGCTATGAACTCCCTTGTCTCCTACTAGATCCTTGTGGCTAAGACGACCTCCTCTCCTCCAT[T/C]GTTGGCACCAAAGACATATCATCGGACATCACTGACAGTGTCGCAAGATTTATTAGCGACAACGACATCATTCCTAGCTGAACCGGAGGCTCGCATATGAGTCTTCTCTAAAATGCGCCGTGATGGTGGAGCACACGGAGGAGACGGGCAGAGGACAAATTAGCTGGTTTAAGTCTTTTTTTTTTCTTATGAAT…
BARC_1.01_Gm01_9014216_T_G	715580850	Gm01	9014216	Chr01	9062511	1	45.9326	1_8933345_9040010	Het	AAATATATATTATTAAATATTTGTTGCTTTTTGAAAAAATATTACTAAATATTTGTAATATTGTTACATGATTTTGTGTTTTTTACATAGTAAATAATTTCTTCTTCAAATAAAAACTTTCTATTTTTATTTCTTAACATTAGTTAGCATTTGTCCTTCAGCATGTGCATGTCCTAGTTTTATACCTCTAATTATTATAA[T/G]TTGGTTTTTGGTTTATCAATTACTAGAAACTATGGTTCATGTGCCCATTTCATAAGGCTCGTAGTTTTTTTTTTCTTTCGAATTTCCATTATTAATCAAGATGGGTGAAAAAATTAAAGAAATCCAATGGTTTTTGTAATCAAATTTTTAAAGTATCTTGAATTCTGGCTCTGATTCCTTGTGTGTATTATGTT…
BARC_1.01_Gm01_9235132_G_A	715580860	Gm01	9235132	Chr01	9284428	1	46.2092		Het	AGCTTGTGCTAAAGGTTTTAACTTTCAAATGTCTTCGTGTTGATGCTGATTCGCTTGATGCCATTCAGCTCCTGGAAGATGGTTGTAGCCAGCAACACCCGTGCAATAAGCTGGTTGAAGAGGATATCGGTGATGTGGTTGGTTGCATTGCGCAGGAAACTTGGAATAGTGCTTTTAGAGACGCGAGTTGTGTTGCGGAT[G/A]CTATGGGAAAACAGGCTTTAAGCATTAATATGGATTATCATGTATTTGAATTGGCTTCAGATTGTATTTCTATGCTTTGGGAGCTGATTTAGCTCATAATAAATTTGTCAGAGGTTGTTAATCCTCTGGTACGTATTCTCCACAAAAAAAAAAAAAAAAACATTTAATAAATCTCAATATTTTTTTTACATATT…
BARC_1.01_Gm01_9361366_T_C	715580865	Gm01	9361366	Chr01	9410680	1	46.242	1_9264606_9686863	Het	AATAGAGTGAAAATATCTTTAAAAATGATCATTTAGCAGTTATTCATACTTAATTGTTAGGAATTGATGTTTTTCCTATTCATAGTTTGTAGATATGAAAATGAGGGATTAAAAGCGAAAAAGATGTAGGAAATAGCAAATATTTGAAGAAAAACAAAAGGCTCAGCTCAAGATGCGCTTAGCGTGGAAACAAGCACTGA[T/C]GCTAAGTGAGGAAGAGGCGCGCTAAGCGCGAATACTGACACCCACGCTAAGTGAGCAAAACCCGCTAAGCGCGAGCACGCAGGCCTAAGTTCACTCCAACAACTATAAAAAGAGAGTCAAACCAAGGAGAAAAGACACACCGAGTCTTAGAGCACTCTAATACACACTCAAAGCCTGAGAACTCTCCCTTAAAG…
BARC_1.01_Gm01_9967172_G_A	715580889	Gm01	9967172	Chr01	10015821	1	46.4264	1_9714061_10697006	Het	TAATAAAAAAGCCCATGAACTTCCTCGGGAGCTGAGTACACGTCCACCATCGCCTTGGCTTTGGCTAACAGTCTTGGAAGCTCTTGACTTCCATCCAAAGTAAAAGCGAACCTATCCATCCACATCATAGCTTCTTTGTGTAATGAATCAGTCACTCTCTCCCTTGCTTCCCTTTCCACTTGTAGGACCGATACTTTTAC[G/A]TGCTCGTCCTCTAGAATTTGCTCATGGCTAGCAACTAGACTTAGTTTCTCTTTATACTGGTCAATGATAGCCCACATGTTCCCTTCCGTCTTACTCAACTGTTCGGACAAGCACCTTTTCGATCTTTGTCAAGCCTTTAACTTGTCCTCTAATATCATACCTTCCACCCTCAACTCGCCTCTTTTGGCCCTCTA…
BARC_1.01_Gm01_10768239_C_T	715578424	Gm01	10768239	Chr01	10813099	1	46.6008		Het	GTTTCAAGAGCTGCTGTATCCGGCATTTGCTAAGAGGAAATCCATAACCTTAGGTCAGAGGCAGAGACAGAGGCTTGGTACTTCCTGCCAGTTTTGAAGTTGAGCGATATGTTGGTATGATAGAGAGGACTATAGGATGAAGAAGAATAAGGTTTGTAGGTTTCAGGGAATGAATGAAGGGTTGTTAAGATAGTTCTGGT[C/T]TATGAAATTTGGATGAGTGCAACGTAGAAAAACCTGCTGTAAATATGCTTGGCATCAGCTAAGTGGTGAGCCGATTAGTTGTTTGTATTTTGATTTCATGATTTCATTTCTTCTTTCCCCCTTCTCTTTGTAGGATAAAATTGTGAAATGAAATTTGTGTATATAGTGAAATGGCATGTGCCCTTTTCTTTTCT…
BARC_1.01_Gm01_11835461_T_C	715578446	Gm01	11835461	Chr01	11872068	1	46.745	1_11047155_11835461	Het	TACTTAGTCCATGGGCCGAAAATCTACCCTAAGGCTCATGAGAACCCGAGGGCTTTCTCTTGCATTTCTGGCCCAATCTACTTGGAGTCTTCTATCCAATGCCCTTGCGGGGTAGGATTGCATCAAAGGTATTAGCACGCCACGCGTCCGTCACAAGGGATGACAACATCTAATCAAGTGTGCAAATCATAACTTCAATG[T/C]TATTTATTTTCCCTTTTAATATTTTTTACTTTTTTGGGGTCGACAAGGGTGTTTCCCTCGCTCCTACGTATCCTCGGGTGCGATGAGGAAATCAGACCTACGTAGTTCTTTAAGTTTGAAATTTTGTGGTTTATATTCTTTTTATCTTTTTTGAAGGATTGATTTTAACCGAACAAAAGTCATTTTAAGGCGTT…
BARC_1.01_Gm01_11904297_T_C	715578448	Gm01	11904297	Chr01	11941473	1	46.745		Het	TACTGGTTGAATTCAACTATAGTGTTTGCAACCCATTAACTCCTACATTAAAAGGGTTATGACTGTGGAAGCACAAAAGGCTTATAAGTGTGGTGTAGATTGTACAATGACTATGCACTATACCAATTACCAAAGGCAAGACATTGATGTTGAGGAGCAGACATTGAAGACATAGGTACTTACCTTTGTCGGAAACTTCA[T/C]TGATCAACGTCTCCGCCGCTGCTATGCAGAGATTGAAGACACAGAGGCACAGTGCACTTCGAAGGTTGTAATATAAACACAAAGGCACCCAATGAGGGAGTACAAATTATCAAACTCGAGGACAAAGACGAATTTAAGGGGCTTTTCAGGAAGTAAAGGGCTACCTTCGACAATGATGAACGCGCTGAGGACAG…
BARC_1.01_Gm01_12853172_C_T	715578466	Gm01	12853172						Het	NNNNNNNNNNNNNNNNNNNNATCAACCGGCAGTCACGATGCACCACATCCAGTGCATGACATAATATCCGCACTCAAACCCTCCACTTTGCACATTAGTCTACATATAACATTTTTAATGGTTACTTAACATTCAACACTTAATGTATGAGAAAAACGGTTCACTACAAACAAGTACTGATTACCTTGGGTTCAACCCAC[C/T]GAGGTTCAACCCACCGAAGAAGACTATGGAGCTTGTGATTAATGGAATAAGGGACAACCATGTTGTATGGCATCAACATTTATGTAGATGAGTTATAACTAGATAGACTAGCTTTGGATAATTCTCCTTCACATTTTAAATAATATAAATTTCAAAATAATAATGTTTGAAGGGTATGTTCGAGTTCTACTCCG…
BARC_1.01_Gm01_14097047_T_C	715578504	Gm01	14097047	Chr01	29270116	1	49.378	1_13782300_14777200	Het	GTATACTAGTTAAAATGAATATATAACTTAGTTATTTATAGTGATGGGTGGAAACCTTAGATCGTTACCTAAGAGGTTGTTGCAACTTTATAACAACCTCATTAGTCAGGTGTAATTGCATTGTAATAACTTTGTAATAAAGTACCTACCTTGACAGTTAGATACTTGCATATCATAATCATAATGGCCAAACTACCTAG[T/C]TGTACGATGCTAGGGTAGGCTATCTAGAGAACATTCGTGCTTAAGGTCCAAGGCTGACGAGGACTTCTCAATGTCGTGTCACTCGCCACATCACTCGTGGACCTCAGGAAGTACAAAAATGTGTATAAAAAGAAAGATATAAAATAGAAGAGGACCTATCATATGAGAATAATCATCTTATACGAGAATGAGAA…
BARC_1.01_Gm01_14818197_C_T	715578521	Gm01	14818197	Chr01	30442329	1	49.4244		Het	AGTTCTTCCAACTTGTAGGCTCCATTTTGAAGGTTTTGTGGAATCCTAAAAGGTCAATCCTAGTTAGCTTCTAGTTTCCCTTCACGGGAGTCTCTCCTTGCTTCTCCTTGTGCTCTCTAAACTAGGTCGCTTTCTGAGAACTCTCTCGATTTTAGCTTGGTGTTGGATCTCTTGACCATTCTTTGTTAGCATGCTTCTTT[C/T]GTTGTCATGGCTCAATCTCTATTTTCTTTGATAAGGTTGAGTTTTGCCCATAGCGTGTTATTGTTCTCGACTTCATTGAAATGTTCTCAATGAAAAGAAGGCTCACCTACTTTTAAATGGGATTAAAGCATCAACTCCATATGCTAGCCAGAAAGGGATTTCTTTGGTAGTTGATTGTCGAGTACAATGGCATC…
BARC_1.01_Gm01_14910545_C_A	715578528	Gm01	14910545	Chr01	30530043	1	49.4279		Het	TAACCATGACATGGCATCTCCAGCTAGAGAAAAAGGAAACAAACATAAGCGCAGAGCCTCGTTTGGTACATGATTTATCTTCATTGTGTTGCATGTGTTTTTAAATATTGGCAGATGCATGTATGGACTCTCATGACTATGCCCACGGAATTGATTCTTCCAAATGAGATGGATAAAAGCTGACTTCGTCTCAAGGTTCA[C/A]CACATTGGTGAATGTTGGCCTTGCAATTGTGTTGAAGTGCAAAGGTCCAATTTATGTAGCATGATCCTCTAGAGTAACCCTTGGAGGATTATTCTATTAAGCCATGTTTCCTGCTTGACTCCACTTTATGCTCTTATTCTTCTTGAGTGTTCTTTCAATTTCTAGATCAAAAATCCGTTGTTCATTGGATGTGT…
BARC_1.01_Gm01_15851740_A_C	715578564	Gm01	15851740	Chr01	31278484	1	49.4575	1_14955903_15940461	Het	CTAATAGATCGTCATCCTTTGCCCAGCTCTGGACAAACGGAAAGCGCCGCTGCAAGGCAACCTAGTATCCTTTAAACCCCCAGTAATTATTACTGTTTTGTCTTTAAAGTAAGTATTGGATGCCTAATCTACCCTGAGGGGGTTCAAGTAGGCGAACGCTGACCTGTAGGAATCCATACTTATGATACCCAAAAAAAATG[A/C]AGGTTAGCTCGCCTGGGCGAGCAACCTCTTCACGAAGGGGGTTAAAAAGGGGGAGGGGGAAGGTTTCTGCACCAAAAAACTCTCCCCCCTCATTCAAAAAACAAAGGCTCACGGGATTCACGAGTTTTGTAGCCCTTAGGTCACCATTTTTCGTGTTTTTGATTCCATTTTGCTCTATTATTCGTCTCCAACAA…
BARC_1.01_Gm01_16388569_G_A	715578580	Gm01	16388569	Chr01	31804544	1	49.4783	1_16051744_16483318	Het	GGCGAGACACCTTCACGGAGTTGTTGAAGTGGTTACGAAATTGCTGCGAGCGTGTTCGGCGGCGACGGCGGAGAGGTGTTTGAGAATGCTGGTGGTGTTGGCCATGTGCGCGGAGGGTTGGGCGGCGATGGCGGAGGAGTGGTGGTGTGCTGCGGCGGTGGTGGAGAGGATTACGAAGGCGTCAAAGGCTGCGGTGGCGG[G/A]TGCAGTGGCGGTGCTGTGGAGCTTGTGCTGTTTGTGCAGGAACGTGAAAGTGAGAGATGACGTGGCAAAGCGAAACGGCGTCGTGGTGGTTTTGTTGGTTATGCAGAGGGGGTGGGAGGAGCACGTGAGAAGCATGTGCATGGATTTGATTAAGGCTTTGAAGGGTGTATGTAAGAACGGGTTGGGGTTGGAAC…
BARC_1.01_Gm01_17053851_C_T	715578596	Gm01	17053851	Chr01	14460880	1	46.789	1_16610088_17323929	Het	AAAAAAAGAAATGAACCAAAAACAAAAATAGAAGCAACCATGGAAAATGAATTAAATTGAAAGGAATAATAGACATGTGCGTACCAATGCAGCCCCCACGACGATGAAGATGACCTCAATGATGATAGAATTATGATATTGGCGCTGCTAGGGGCGGAGTGAACAGACGTACTGGGAGGCACACAAACAGATTGATGGTG[C/T]CAGAGTGAACGAAGTAGGGTTAGATAGGCTAAGTTTCAAACTTCGCCACATTCAAAGATGATTTTGCGAAACCGTCTATGAATTATAAAAAATGACGATAGTTTCTGTTGAAACAGGCGTCATTTTCATGTTTCAATGACATTTACGCAAAAACCATCATTGTAATTTTTGCTCTATTTATAAAAATGCCACCG…
BARC_1.01_Gm01_18915610_T_C	715578644	Gm01	18915610	Chr01	17436477	1	47.211		Het	TGAGAGTGGTGCTAAACGCAGCTTCGTAATTTCAGAGCCTATTTAAAGCCTGTCTTGTGCAGAATTAGGGTACCACTTTTACCATTTTTATGACACTTTTATGACAGCTTCTACAATGCCCAGGGCACAAAATCACATAGCAGCCACAGTGCCTATTTCGGGATAAGAGCCTTGGAAGCAGCAAAGAGGAGCAGCTTCTA[T/C]AGAGAGGCCTAGGTTTTTTCATTTGAGAGAGATTATTGAGTAGAGAGTGAGTGTGATATGCTAAGAAGAGGAGGAGGAATCCCCCTTCTTGTGTAAGGAACTATCATTCTCTACTTTTAATCTCATTTATTGTTAGGGTTTCTTTGTAATGGCTGGCTAAACACCCTAGTTGGGGATTTCTAATGAATAACTGA…
BARC_1.01_Gm01_19942022_G_A	715578667	Gm01	19942022	Chr01	18443259	1	47.211		Het	ATTGCTCATTGGGAAACGACCTAGGATCACTTCCTAGTTACTGCATTTTCATGTTTATTTGATTCGGGTACGGCCTCGATCAGGGACTATAGATGCAATAATGAAATTTACAATATCCACAAACCAATGTGTGACATATGATGAATGCAATTGCATCAAATGCTCATCAAGGAAGTCATTCCTAATAAGGAGGGAGTCAC[G/A]TCCCTCAATCCTGCTCAAATGACCAGCCACCAAGTTTTCTGCTCCATTCTTGTCTCTGCTCTCAATATCAAACTCCTAAAGAAGAAGCATCCATCTGATCAATCTGAATTTAGCATCAAGCTTCTTCAATAGGTACCTCAAGGCTGCATGGCCAGTATAGACAGTAATATGGGAGCAAAGCAAATAAGATCTTA…
BARC_1.01_Gm01_20542501_C_T	715578681	Gm01	20542501	Chr01	19044380	1	47.211		Het	CATATGGCCTAAATCCCAACAAACCCCTCATAACCCCACTTACCAATATTCCCCGCACCAACCAAATTATTCGGCCAACATCGGAAACCCTCCCAATCTGGCACCCGTCCAACAGAGATTGCCCACTCAACCACAAAGGCCTCCCCCACAAAACTCATTTCCCACACAATCTCTTCCCACCGAAATCACCAATCCCAGTG[C/T]AAGCACCAATCTGAGAAGGAATTTTCCAGCAAAGAAGCCTGTAAAATTCACCCCGATACCAATGTCATATGCTGACCTGCTACCATCCTTGATCAACAACCAGATGGCTGTAGTGAACCCCGGGAAGATCTACCAGTCTCCCTTCCCTCAATGGTACAACCCTAATGCGACCTGCGCCTATCACGTGGATGTTT…
BARC_1.01_Gm01_21804377_G_T	715578702	Gm01	21804377	Chr01	20305604	1	47.263		Het	GTATCTCCTCCGCCCAAGTCTACCCATGGACCCCAATCAATAGTTACGGTAGTTGTGAAGTCTACAATGTCATCGTCGACTCTAGCCTCCTCTCTTGCTCTAGACGGCTCTCCCCCCTATCAGTAGAAGGCTGGACTCCTGGCCAGGCGACCTGCTGAATAAAGGCCTCTAGAGTTGTGAGCAGCGGGTCCATCTACAGA[G/T]GAAGGGATAGTTGATGCAAGTCTAGCATAATAATCTGCTATCCTTGGTATAAGGACTAAAGCATCTGGATGTGCATGTCAAGTGGTGCTGAGGTAGACGCCGGTGGACGAGGATCAAGCTGAGAAGGAAGAGAGGCCTCTGGTGCTGGTGTTACAGCTCTAGAGCGAGTGCGTCGGGCCCCGGGGAATGTGATG…
BARC_1.01_Gm01_21883574_G_A	715578705	Gm01	21883574	Chr01	20384801	1	47.263		Het	TATTTTTTTTCTAAAGGTCCCATTAACATCTTTTATTTTTCTCTATTTTTTTATATCATATAATAAATTTTATGATACATATATTTTTTCTTTTTTTTTCTTCTTTTCTCTGATGTCAAATAACACATGGTGTATAAAAAAAAAAATTCGATGGTGGTGGGTACAATTGAATATGGTCATTTTAAACCCTATTATCACTG[G/A]GCACTTTTTCAACTATTTTCTACCGAGAACTGAGAAAAGTCACTGTTTCTTGTCTTGTCATTTAGCACTTAGCATGGTGAGAGAGAGAACGCGCCAGCAAGATAGCCATTCATAAAGAACCATTTAGTTAAGGTTTTTAGGGTTTTCGGGACATGGGCTCTTAGTAAACAACAATGCAAAAAGGAAAGTTGCGA…
BARC_1.01_Gm01_23586582_C_A	715578751	Gm01	23586582	Chr01	22123142	1	47.258		Het	ATGGCCACTATCATAGCATGATCATCGAGCTCCTGATGCAGGATATTCTCCCCATTCATTGGGTTCCCTTCTTTAGCGACTCCCACGACAGGCATTTTCAAGCATGGTGAATGCTTGTCCCAGTTGTTGATTTCCATGATAGGCAACATTGGTGTTGTCACCATTCACAACCATTGATAATGTAGTGGTCAAAGGAGAAG[C/A]TTGCCTTCAGACCCCACAGTAGGCACCAAATATTCTTACCGGATTTGGCAGAACTTGCTCACAATGATAATATATGTTTTTAGAGGTTACATCTATCTTTCTTATAGAAGATAGAGCTTTCATATTACCTTAATTATACTCTAGATCCGAGTAGCCTGTTCGATTGGCTAGTGAATACATAGGCTTGTTGAGTC…
BARC_1.01_Gm01_27164384_T_G	715578851	Gm01	27164384	Chr01	25626349	1	47.652		Het	TATATTTTTTTCTCTTTCTCTGTAATTTGCATCAGTGTACTTTTCCTTCTAGAATATATCTGGAAGTGATTTTTATTCAATCAATTCAAGTGCTACTTTCCCTTCCATAATTTTGTTCATTACATTGGTGCTTTCATCTCACCATGGCAGAGAATACCCGGATGAAAGAGCTCAGTTCCGACATCAAGCGCAACGCTGAA[T/G]CAATCGAAAAGATGTATAACGATTTCCACGAGAAGATCGACCGATTGGAAATCGCGAACGCATCTCGCTTTGAAGCGATGCAGACGAACACAGAAAGCAAGTTTTCTCAGATCAACAACGCGCTTGATATGCTACTGAATCAGAGTCCCCATAAATCTTCCCATGGTGTCGGTAACTCAAGCAAACAACCATTT…
BARC_1.01_Gm01_27463902_G_T	715578859	Gm01	27463902	Chr01	25928596	1	47.6614		Het	GAGATTGTGCGAAATCCAGTTTTAAAGATATTATCCAAATTTCACAATGATCCAACGGTTAACAATTCCTGGATCTTAGTTTTACTGGGACAGGTTTGAGTGTATGCGAGAAAAGAGAAAGCTTAGTACGAGGGACATTTATTCTACCACAGACATTGTTTTGAAAGTCCCAATGGCGAGTCTGTGCGGAAGTAAGTTCA[G/T]AACCTATTTTTTAAATTTCATGATAATCCAACGGTTAATGAGTCTGGGATCATCGTTTTACTGAGATAAGTTTGAACATATGCGGGAAAAAGAAAGGGTTTTGGGAGGGGGAGAAGGGATAACGAATTTGAGAGAAACAAAAAGCGTAGAGATGTATTATCAGTCTGTATGTCTCTATTTATATCTAGGATCTC…
BARC_1.01_Gm01_28628358_A_C	715578900	Gm01	28628358	Chr01	27098957	1	48.589		Het	GGTCTTGATTTAGGAAGAGGTTTTGTGGTTCCAAAAATCAAGGACAAAGTGTCTGACATTTGGTGATCGCAATACCAAATTTTTTCATGGGATAATAGTTGTGAGAAGAAGGCGGAATAAAATTGATGTAATTCAAAATGAAGAAGGGGTTTTCATAGTCTAGAAGGATGTGTTGGAGAACTATGTTATATCCTACTTCA[A/C]AAATCTATTTTCTGATGATTTTGATTATACTCCTTTTTGTTTAACAAACTCTTTTCCTTCTCTTGACCCTCCTTAAGTGGATATGTTAGGCAATGAGGTTAAAGAGGAGATTTTTCATGTGGTCCAAAAGATGGGTGCTTTTAAAGCACCATGACTCGATGGTCTTTAGGCTGTTTTCTATCAATCCCAATGGC…
BARC_1.01_Gm01_28759367_G_A	715578901	Gm01	28759367	Chr01	27230466	1	48.6634		Het	GAAATATATGTTTAATCATAAGGAACGCAATATTAAACAAAGGTGATGGATGGAGTTTATGAAAGATTATAACTTCCAGTTGATGTACCATCTTGGTAAAGCCAATGTTGTAGTCGACGCCTTAGTAGGAAGACTTTTTAGATGTCTGCCTTAATAGTGAAGGAGTTAGAGTCCGGGGATATGTTTAGAGATTTGAACCT[G/A]TATGTCGATGTGGCTCATGATCGCATTAGTTGTGGCATGTTAACAGTGACTAATGATTTTCTTAGATTGATCAAGGAGAAATAATATGGATCCAAGTTTGCATAGGACATGGTAGTTATTGGGTTCACAAAAGATAGAATTTGTGTGCCACAAAAGGCTGAATTGAAAACACTTATTTTAGATGAAGGCCATAA…
BARC_1.01_Gm01_28848622_A_G	715578904	Gm01	28848622	Chr01	27319719	1	48.7139		Het	TCATTGAAATTAAGGCTACCCTTTTCCTTCCCACTTGTGACTTTTCTCTGCGTACGTGTAACATTGACATCAGGTGAAAATTCAGAAATGTGAAAAGGCCAGAATTTGGACTTTTTCAGGACTGCAGCATATAATGCAAAAATGGATTCCTGAAAGTCTTCCAATTGATCTCATAGCTACCTTAGACTTTGACGGGTGTG[A/G]CTTGGCCCACTCTCTTGTGAAAATTCCACTTTAAAATTAATTAAAAAAATACTCTGTTTCCTTCAAAACATTGTATGTATTCCCTAATAAATTTCTTCAACAAAAAAGCATGGTGAATTCAAACAATGTTTTCTTTTCCCCGGACAAAAAAAAAAAAGCACTATATTCATGTTGTTTTGTTGAAGAAATTTATT…
BARC_1.01_Gm01_29091115_A_G	715578909	Gm01	29091115	Chr01	27562614	1	48.8512		Het	GGAGCTTCAATTTCACTGTCTTCTTGTGAGGGTCCTTTCTCTCTCTACAAATATTATTTCACAAATCCCAATGATGGGGATATGCGAAAATGAGTTCCGAACATGGTGTCCAAATTTCAGGACTAGCCGATGGTTAACGAGTCCGAGATCGTAGTTTTACTGGAACAAGTTTTGGAGAGGAAGAAGGGAGAATGAATTTG[A/G]GAGGAAGAGAGGGTGTACAAACATAACATATCTTAAATGTAAAACATGGACCTAATATGTCTCTATTTATAGCTAGGGTACTCTGAGTCTATTATTTACTCTATTTTTTATTTTATTATTTTATAAAAATGAACTCTATTTTACTTCCTATCAAATGAAACATCCTTTTTATTTTCTATAAACATATTTTTATT…
BARC_1.01_Gm01_29169958_A_G	715578911	Gm01	29169958	Chr01	27641493	1	48.8959	1_29169958_29927319	Het	AATGAGAAAAAAAAAACATTAACAACCTACCCATATCAACATATACCCAAATCTAAAACCCACATAAGCAAATACTCAGATCTAAACCAAATCAACAAACCTGCAAATACACAACATTAATTAAGTACAATCAAACTTTAAACTAAGGAATTAAACATTAAGAAGAAAACCTGCGAGGCAAACTAGGAACAGAGAGAAAC[A/G]GAATCATTGCAAAGGCGGATGATATCCCAAGTGGTACAATACGCAGAGGAAAAAGACAACATAGGACAATGTGGGTCTGGATGTGAAAGCCCTCAACAATGGTGTGAGAGGTATGGATTTGGACTGTTTGGTTCAAATATGAGTGAAGATGATGAGTTAGTGGTGGGTTGTGCACGGTGACGCTGAGGTGGTGC…
BARC_1.01_Gm01_29990637_T_C	715578935	Gm01	29990637	Chr01	28477581	1	49.3467		Het	CCAATTAGGTGAGGTTGGCTACATGGATCACCCAATTCTATTATGCTTGATTAAAGACTAAAGATTGAGAAATATATATCAAGTGCGAACTTTTCTTATTGTGAAAAATGAGAAAATTATAAATCTAGATCATACAACGGATGATCAAGATTAAAATTAGTTAGTGGTCATATAACCACTTAAAAAAGTCATGCATTTTT[T/C]TTTTAAATCTTTGATCATTCAAATATTTATACACATGATATATATCAAGTGAGAACTCTTATTGTGAGGAAAGAAAAATACAAATATTAATGGTCAAATTTAAAAGTTCATTAGCAGTCATGGATTTGTAGTCACATCACTAAAAAAAGTCTTGTATATTTATTTTTTAATTTTTACTAATTAAATGTGATCTA…
BARC_1.01_Gm01_30080907_T_C	715578938	Gm01	30080907	Chr01	28567716	1	49.3502	1_30080907_30843165	Het	TACATATATAATTGCAACGAGTATCTCCAGACATCCATAGAGATTAATCATTTTCTGAGAGATTTAAAGACATAAAGAGGTAAAATGTCCCCTTTCAATCAGGGTATTTCATACACAAAAAGTTAGGATTTAAACCTTCAACTACTTGCCTAAAAGACCCAAGTCCAGTACTATTAGACCAAGGGTGTTACTTTGGGCAC[T/C]CAGCAATTTTGTTGGGACACCCAACACCCTAGGTGAAAGGGTTAAAATGTCTTTCATCTTATTAATATAAATACGGCTACAGTGTGCGTCCGTACGATTCCGGTGCAATGCTTCTTCTTCCTTTGTGTCGTGCTTCTTCCTCCTCATGGTGGTCTCCTTCTTCTTCGTTCTCCTTCACGCACATCATGGTTGTG…
BARC_1.01_Gm01_31506268_T_C	715578984	Gm01	31506268	Chr01	32803083	1	49.5178	1_30886653_31859424	Het	TGATAATTATTTTGAGAATTTTTTTTTACTTATACAACAATTATAATGGGATAGAAAAAGTGTTATATATTGAAAATTGAAGTAAAAAGTCACATATATCCTCATTTTAAGTATAAATAATTATTGAGTTACTTTTAATAAGATAAATGTTAAATAACATTTATATCCTTCAGATTGGTCGTCCTTTCTCCTCAAAGTCG[T/C]AGTCGTAGTTGCAACTGCCACTATCTTGCAACAATGAAATTGACGATGAAGCTGGCAAGCGCAACAACGAGGACACAATGGCTAGCTATGGAAATTTTGAATTTTCACTATTGTGCCTAGTTTGTTTAATCTTTGTTAAAAAATTTAGGTGTGATGTCTGATTTTTTGGGATAATTTTTTTGGACCTTGAATAG…
BARC_1.01_Gm01_31906055_A_G	715578992	Gm01	31906055	Chr01	33203133	1	49.7		Het	TTTTTTAAAAGTAAGCTAAATCCTTTAAAAATTCAAAAAATGTGTTTTTGGCATAAAAATCTATTATAGCAAAAAATGGGCCCAATTCGAATGTATCCATCAGACCAAAATCGTAACCCGCAAGACCCGAACCTGCATAACCGAACATGCAAAAAGTCAAATATGAACCTTGAAATGCTTAGGTCAGTTTCATCCTTATT[A/G]ACACGTTTGAGCCCGAACCTGCCCAAACTCAACTAATGCTTAGCCCTGTATGAGAGCACATTGTGTAAAAATGGAAAGAGAATATGAAAATAATTTGGTTGTGTTTTCATTCAGAATCATAGAGGCAATATATACACAAATACATATCTCTAATTAGATGATTCTATTCCTATAACTTAGCAATCTATTCCTAC…
BARC_1.01_Gm01_32070134_C_T	715578995	Gm01	32070134	Chr01	33366518	1	49.7627		Het	GGATTCTGGGTATAACCCAGCAGTGGGTTCAAGCCAAACAGGAGATACCCACCCAAACCAAATCTAATTAGTCAAACAGGCTTCTGTTGTGAATTCGAATAGCAGTGCGGGTGGCAGTGCCAAATAAGGACCCAAATCAGGAGCAGAGGCATGAAACATTTGCCATACCAAGAGTATGTTCGCCAAAGGGAAAAGAAATG[C/T]TGCTTCCAATGTGAGAAGCCATTTGGTCCTCTCAATAATGTCCTGAAAGAAAGTTTCGGCTTCTCATTTGAGAGAAGGTGATGATGGAATATCAAAAAGGGGAAATTAAAGCTTCCGGACTGGTGGAGCCTTTGGTGTTGATAAAACTAGTTTGTGATAAAGCACTCACTTTAGCCTTGATGACAAGGCCGCTT…
BARC_1.01_Gm01_32144754_T_C	715578997	Gm01	32144754	Chr01	33441397	1	49.7914		Het	CACACACACACACACACATATATATATATATATATATATATATATATATGTACCAGAGATCAGCGGAGAGGGATCAAATGGACAAGTGAGAAGTAAGAACAATAATGAAATAGGACAAACAAAATATGATAAATAATAAACAATATGAGAAGTAAGAAAGCAAATATGAAAAAATTTTAAAACAAAAACATCAAAGAAAA[T/C]AGAGACAACGACTAAGCCGCACTGAATCTATTAAAGGAAAGAAGAGAAGAAACTGAAGCGGCGATAGAGCCGCACAGGATCAGTCAAGAGGGAGAGGAGAGATGAAAGAAAGAACTTGATAATTTATTGATGAAAGAAAGAAAAGCTTACAAAGAGGTTCTCAGAGCTTCTCTCTCTATTCGTGACTAAAACTA…
BARC_1.01_Gm01_32259879_A_G	715579002	Gm01	32259879	Chr01	33557981	1	49.8361		Het	CGGTTCCTTAAATAAAACCGATGTTGAGATCTTTTAATCATTATCTAACGTTGAAAACCCTGAAGCTCGGTAACTTTGAAACCTGCCACTCTCACTCAAATGCTTTCACACTCTCATTTGCAACCTCTCGCGACACCGTAACTCCATCACTGCTAGCATTGCAATCTCTCGGTGCTGCAACATCACTGTCGTTATCACTC[A/G]CGGCGCGCTGCAACCACACTGTCACTCTCGAGGTTCTGCAACTGTCGATCATGAAAGGTTTCCTCTCCTTTCTTTGTGTTTCTCTATTTTGTTCTCCTTCTCAAACTATCATTTGAAGTCCTTCTTCCTTTCTTAATCTCATAGGACCCGAATCGTTTTCTTTCTCTTCATCCTTCGTGTTAGTCTCATAGGAC…
BARC_1.01_Gm01_32354171_C_A	715579005	Gm01	32354171	Chr01	33652273	1	49.8723		Het	ATCTTTGACTTCCAGAATGTTCTACAGTGGCATTTCATTCCTTCTGGAGAGTCCACCTATTCTTTGACATTTGTCACACCTTTAGACGTATTCATGAGCATCTTTACACAAGGTAGGCCAATAAAAACCAGATTGAAGAACCTTGACAATAGTCCTTTTTCTATTGTAGTGGCCCTTGTAAGGTGAACTATGGCAATGCC[C/A]CAATATGCTTCTTGCCTCCCCCTGAGTTACACACCTCCTGAGGAGATTGTTTGCTTCAATTTTAAACAGATAGGGATCATCCCACCCAAAATATTTAGCGTCCCTGAAAAACTTCTTCTTCTGGTGCCAAGTTAGATCATTAGGAAGTGCACCAACTGCTTTAAAATTAGCCTTCTCAACAAACCATGGCCTTA…
BARC_1.01_Gm01_32493455_G_A	715579008	Gm01	32493455	Chr01	33791555	1	49.9257		Het	TATAAAATAGTAGTTCTAAGAAAAAAAAGACTAAATTTAAATGGGTAATCTGTTGGTCCGAACCAAACCAAACCGTTCATGAATAGGTTGGATTGAATTGAGTTAAAAAAATTATAAAAATCGAACCAAACCAAACTGATCAAATTTGATTGAGTTGAGTCCTAAATTTAATCAAAATCGGTCTAAATCGGCTCGCGAAC[G/A]CCCCTAGAAGGTGGTAGTGTATGGTGGGGCTGTCACCATGGCCACCATCATTGGTTGTGGGTAGGGGTGGGTAAACAGGCCCAAGTCCATGGACTGACCCGCGGGGCCCATGGTCTGTGCGGGTTACGAACCAATTTTTTTAAACAGTCCATGATTAAGTCATATTTTTGGGTCCGCCCCGCCTAACCCGCGGA…
BARC_1.01_Gm01_32899706_A_G	715579026	Gm01	32899706	Chr01	34197502	1	50.0814	1_32564014_33562690	Het	GATGGTCAATCGTTCATGGTCCGAAGTAGAGTGATAGTAAAAAAACTGGGTGATCTTAAAGATCCAACCCATGGGGTCAGTGTCGTCGAAGCGAGGTACTTCTAATTTCATTCGGTGTTGGGCCGAGGTTGGTGATTGAGTGTATGGGGTTGTGGCGGAAGAAACAGGGGAAGGTTGATTCGTCTCCAATTGTGCCATGC[A/G]GTGGAGAAGGTCGTTGATCTTTGTAGACATGTTGATCTGGGAGGAGGTGAGTCTAGCAATGTTGTCTTCGATTTGGTCCATGTTGGACTTCGAGCAAGTTGACTCCGCCATGGAAATTGCAATGAATGCACCAAGATGTTAAGGTTCTAAAGTATTTTCCAAAGTATTTTCATGCTAACTTTGGAAGATAATTG…
BARC_1.01_Gm01_33891376_A_G	715579059	Gm01	33891376	Chr01	35249061	1	50.4847	1_33891376_34062014	Het	TTACCAAGAAGTTACAAGCAACAGAAATGAAAGAAGCAAAGGAAGCAAGGAAGCAAGGAAGCAAGCTTTCTGAATAACCAAGATGAAAGTTGAAGGCTCAGGAGAGTGAGTAGCAATGCAGTGGAGGAGAACTGCATATAAAGGCAACTTTTTTTTCAAAGCAAATCACTCCTCGTGATGGCACCTCCCCCCTGCAACGC[A/G]CAACCTCTAGTGGCACGTCCCTGTTGCAGCCTGCACTTCACTCTGGGCTACGTTGCTACACCCTAGGGCCTTCAACACGCCAGTTTGACTGGCGCCTTCCTCAACGCGCCATTGCTTCTTGCGACTCCAATGCCACGTAAGCACAAAGGCAAGGCGTTGGTGGGAATGGCGACACCAGCGCCACGTGTCAGCTC…
BARC_1.01_Gm01_34560330_T_C	715579080	Gm01	34560330	Chr01	35932877	1	50.747		Het	TCCTGGAGGAACTCATCAAACATCACGGGTCCAAGTTCAGCATTCCTCTCCGGAAGGATGTTCCGGAGCTGAATGTTGTCCTGGTACCTGTGCCAGGCAATCTTTGAAGTGAAGTGGGAAGAGTCCCAGTTGGACGCTTCCCCAGGTGTGGGCACTGCTTGGTGTTTACGGGAGGCCATCTGAAAAAAACAAAAAAAAAA[T/C]AGCAGAACATACTGCAGTTAGTAAACATGGGGGTGCAAAAAGTAAGCAAAATAGGGGTGAAGTTAGTAAAGAAGGGAGGTGCATAAAGTAAAGAAATGGGAGGTGCAGTTAGTAAAGAAGGGTGCAGAAAGTAGCTAGAAGGGGGATGTGGAGAGTAGAAGTTGGGGTGCAAAGAGTAAAGCGTGAAGGCTGAT…
BARC_1.01_Gm01_34668255_T_C	715579084	Gm01	34668255	Chr01	36041544	1	50.7886		Het	GAAGCGCGTCATGTTAACAATTGGAACTTAACAACATTGGTTGTGGCATACAACATTGTTCGCGCGAAAGGGAAGAACCTGCGGTGTTCATCTATACGATACCATTTTCCACGTGTTTGGGTTCACATTTTGCTTTAAAGAGATGGAGCTTTCGGAGAAGTTAGAGGCCAAATCCACAACATTGGAGCTCAAATCCGCAA[T/C]GTTGGTGACCAGATCTACGCCTCCTCTACCCAGATCTGCAACTTTTGTGGGGCTATGAGTGTTGTGAGGTTGGGTGTATGTTGTTGGTTAGTAGTAAGCGGGGTTGGTTTTGCTTGTGGTTATGGTGGGAATGAGAAGGTGAGGGTCAGTGTGAGAGAGCTACGTGAGAGACTGGATGTAAAAGTGCGAGAGAG…
BARC_1.01_Gm01_35048367_A_G	715579099	Gm01	35048367	Chr01	36420185	1	50.9305	1_34843208_35048367	Het	TTCACTTCATCAACTTTGGCATCCTCAGGCAACCAGAACTTCCTCTGGAACTTTCCACGACCCCTTTCGACGCGGTGCCACTTCTCATTCTTGTCCTCTTTCTCGACGCTCCTCTCTCCGCTGATGTTCAACACGCGCCCTTCCTCCACCTCCACCTTCACCTCCTCCTTCTTCAGCCCCGGCAAGTCCGCCTTGAACAC[A/G]TGCGACTCCGGGGTTTCCTTCCAGTCCACACGTGCGTTCACGAAGGCGGAAACCTCGCTGTCGGAGTCAGAGGGTGCCCAGATGTTGGTGGAGAAGGGGTCCATGATGTTTCTGTTGCTTAGCAATGATGGAATCAGAGACATGTTTGATGAGGTTTAAAAGGTTGTTTGAGACTTGGGTGAAGTTGCAAGCTC…
BARC_1.01_Gm01_35151660_A_C	715579103	Gm01	35151660	Chr01	36523544	1	50.9677		Het	ATTCATTAGGACCTATGCAATGCTTAGAAAGCCTTTACATAATTGAACACAAAACTTGAGCATTGTGAGGGTTGCATAAAACGAATAAAATATGAAGTCTCGAAGTGGGTTCATGATGGGAAGTGTGTTAGAGGAAACTCGTGTTTATGGATGTTTGTGTTATCATATCTTACAACTATGAGGATCGAGGAAAAGGAAAC[A/C]TTTCGTCATGGGATTGTACGTGACTAGTAACAATGGATGATATCAATACGAAAATGCACGTCAATCAAGGATCAAGGAGCATGTGACGTGTGGCCGCAGATACGACATGGATCTTATGGGGTGTTCGTTCATGTTGTTTGTGAGGGGTGTGTCCATGTTGAGGCAACTATGTCATCATCAAAGAGGAGATCACT…
BARC_1.01_Gm01_35448254_C_T	715579115	Gm01	35448254	Chr01	36823412	1	51.0758	1_35216975_35472568	Het	TGGTAGCAATTTTTGGAATGAGGGAAAAGTTGGAAGTATTCAATGGAGTACGGAGTCAATTACGACAAATCAACATTCACGAGATTTGTGAAGGAATAAAGATTTAAAAGAGACATAAATGTCTTAAAGAAAAACTTAATGGCCCCAACAAGATTGTATGCAGAGGGAATCCAAATGTTGATACGAAAGAAGTTCAGAAA[C/T]AACTTCCATACTTGTTAAGTCGACATTGCCTCTCTGAGACAATATCGACTCAGGGTCATCTACTCGGCAGAAAATATTATCTTCTACACTTGTTAAGTTGGCATTGTCTCTCCAAGACAATATCGGCTCGGGGGCAACTGTTTAAGGGTAAATATCGACTTCCACACTTGTTAAATCGAGATTGCCTTTTTGAG…
BARC_1.01_Gm01_35496161_T_C	715579117	Gm01	35496161	Chr01	36871319	1	51.093		Het	GAGCACTCACCTCCAAACTAGCGTGGAATTCAACTAAATTGCCAACAAATTTAAAGTAATCACTTGTCTGACTTTCACCATCTTTTCTTTTACCCGTTCATTGTTTATTGCCACTTGCTAGTGATTATTCCACTTCATTGTGCCAATACAATCTTGACCTACACTGCCAACAATTTTCTATTCGCCATGTTACAGTCAGA[T/C]ATGGCAAGAAAATCCGTACCCGTGGATACCCGCCCAAATCCGTCCCAACTTTGACGGGTAATACCCGAGTTGATCGGATATGGGTTCGGGTTCTGGTTTTTCCCGATAACCAAAAGTCAGTACGGGTATGGGTATGAGATTACTAAATTCGTCCCTACCCTGAACCCGAACCCGCCCCGCCACTTAAAATCTTT…
BARC_1.01_Gm01_35587217_G_T	715579122	Gm01	35587217	Chr01	36962671	1	51.1259		Het	CCCATATCTCACAGTGGCGGCCCCACCACCACACTCACTAGGTGAATCCTCAAAGAGTCACTACTAAAAATATTGGTTTTTACGACACAGTAACAACATCGGTCCACCTAAAACGATGTTGTATAATAAGCGGTGGCAATTTGGTAATTATAAAAATAAGAAATAAAGACGGTGATGTAGAAACCCGTCTTTGAATTAGT[G/T]AATCATATATTCGACAACGTTTGTGTTGTCAGCACTGACGTGGTTGGCGCAGCATTAGACTCACGTGCCACGAGCAACAGTCACGTGCGTCGAACCCTAGCCTTTACCCTCCAACAACACTTTCGCGCGCGGTAGCTAGCCACGAACAAGACTCTCGCGCTCCCTATCTAGCCTCAAAGAACACCTCTGAAGAC…
BARC_1.01_Gm01_35840821_A_G	715579140	Gm01	35840821	Chr01	37206666	1	51.2138	1_35662381_36129158	Het	GTGCTTGAGATCCTTGAATTTGAACTGATTATCCAGAATCTGTTTAACAGATTGGATTTCACCAATGTCATGTTTTGCAAAAACTCTGTTGTATGTCAACCTAAACTAACAAATAGTAATGTGAGGTCCAGTGCGTTTAACAAATAGTGTAATGTGAACCAGTCATGTAGACCTCCTCATGAAGTTCGACATGTAAAAGG[A/G]TTATTTACATCAAGTTAAAGTACATGGCAACCTTCGGCAACATAGGAGTTGAAAGCCAATGATCTTAATAATAAGTGATAAGGTATTAAAATAGTCCAAACGTTCCTAAGGCTAAGAGTATAACTCTTAGCAACCAACAAAGATTTGAATTGCTTAATGCTTCCATCAGCTTTGTGCTAAATTTTGTAAACCCA…
BARC_1.01_Gm01_36393636_C_T	715579165	Gm01	36393636	Chr01	37759422	1	51.413	1_36166509_36516702	Het	ATGATGATTGAAGTTCACATTCTGCTCAATAGCAATACACTTCTCTCAACCATGGATAAGAATCCATTCCAGTCAGGGATATTGAGTAAGGCCCATGAGTCCTCTATGCTAAATGGATCTAACATCCTTAGTCGAGTTATCACCATTCTTCATTGCCTTAGGTTCCTCTAAACCATTCGAACCATCCCCTAGTGTACCCA[C/T]TGTAAGTCATCTGTTGTTTCTAATCATCCCTTAGTGTTTGGAGGACTATGCCTTTACCGAGTATACATAAATCCTTTTCCTTAGGCACTTCCATCTCTCCAACCCCGCATCACATCAATTTCCTCATTCCTTTTCCCTTTCCTTTCATCTTCCTATGTTGCATATGCTGCCCTCATTGAGTCGCCGACTTCACA…
BARC_1.01_Gm01_36723932_G_A	715579180	Gm01	36723932	Chr01	38090469	1	51.5323		Het	ACTTTAGATATTTTGATATTTTGTTTGTCATAAAATCATGTCTTTTGTAAAATCTTATGATGTTTTCATGTGTAAAATTATTATAAATTATTTTTTGACTTCACTAAAAAATATTTTTAAATCCACCGGTGTCCAACCCTAGTGGATACGAGTTATCAGGTCACTTGGTAACACAGTTGGGCAACTCCCCGTTCAACACC[G/A]GAGTTGCATTATAAAAAATTGATTTTTGTACAAAACAGCAAAAAAAATTAGTAGAATGTGAAAAAAAAACTACAAACTACCACAAGAAAATCAAGTGTAAAATTAGTTTATTAGATTTTTAAATTCTAGCACGTAATTTAAAGTAAGTAAAGTTCTTATGAATTTAATTGGTCATCAGTTTAAGTGATCATCAT…
BARC_1.01_Gm01_36994849_A_G	715579192	Gm01	36994849	Chr01	38360550	1	51.6296	1_36798122_37072432	Het	GGTGCATGCACTTGCACTCAGGGGAGAAACTTGAATACTATAGATTCTACATAGAAGAAAAGTGGTTCCTATAAAATAACTAACATAGTTACCTTGGGAATAGCTATGGAAAATATGACTACAACTAGGTCATCAAAATGGGCTGAAACTTGTGGACCAATCTAGTCCACAACGGGTTTGGGTTGAGTTAGGTTGATACA[A/G]AATATTAACCATTTAAGTTATTTCAAAAGTTTGACCCGATCCACTAGGTTGAACTAGTGATGGGTCATGTTATCCTTAGACTTAGACCTCTGCATATACTAAAAAAAGGAAACCCACTCCATCACTTAACAACACTAATTCACCGCATAAGATTGGGAGAACGGAGCAAATGATAGCAAAACTAGTTAATATAG…
BARC_1.01_Gm01_37767294_A_G	715579229	Gm01	37767294	Chr01	39140734	1	51.9106	1_37095181_38058938	Het	TCCATCCAAGCCAAAGAGCCGACTGGATGTCTCATAAGCCTATCCTTAGTTCAACCATACTCATGCCATGTCATAAAAGTTGTTTTTTAAGACATAAAAAGCCTTTGTAGTCTAGATTTAAGAGGAAACCAATGAAGAATCTTTATAGGTATCTTTTTTCTTGTTGCTTCATCCTTAGAGTTCTTCCATCTTGAAAGACC[A/G]CATTTTGGGCAACTTCGACATTAGCCAAATCCCTCCAATTCAATATACAATCATTAGGACATGCATGGATTTTTTCATAGCCTAAACCCAATCCTAAAATTGTCTTCTTTGTATCATAAAATGAGTTAGGCATGGATTGTCTTCTAGTAATGCATCCCTTAACAAGTGTAGCAACATTGAAAATCTCTTGTCAC…
BARC_1.01_Gm01_38661096_A_G	715579274	Gm01	38661096	Chr01	40040347	1	52.2315	1_38267517_38661096	Het	TGGCTGGGGATGATGAATTTGATAGATGGATTTCTCCGATTGAAATGACGCTGAACACCCTAACAAATAAAAAAGTCAGAGGAAATAGCATCGTAGATATTCCAGAACACCTTAAAAAATCGAACATGAAAGCTTACAAGCCAAAGGTGGTCTCTATTGGACCCCTACACCGGAAATCTAGTAGGGAGCTGCTATACATG[A/G]AGGAGATCAAATGGCAATGCATGTTGTCTCTTCTTCATCGACTTAATCCAACCGATGATCAAAAAGTTGTGCCACCGAAACGCTTGAAAGATTGCGGCGAAGTCATTTTAAAGTATGATGAGGCAGTCCGAGCGTGCTACATGGACCCAATCGAATTGGACCGCCACGAACTCGCCCAAATCATGCTAGTCGAT…
BARC_1.01_Gm01_39561856_T_C	715579310	Gm01	39561856	Chr01	40936653	1	52.7328	1_38713664_39693650	Het	CTGATGTTGCCTTCATTCGAATTTGAGCTTTACTTAGCTTACGGCGGAGCAACTCGAACACTGCTTCTCGTTGGCTGAGTATATCGTCAACTGCATCTATTTTAGAAGTGCTTGAGATATATTGAGGGAAGTTAGGTGGTTTCCGGCCAAAGGTGACTTCAAACGGGATCATGCCAGTCATAGAGTGACACGACGTATTG[T/C]AAGACCACTCAACCCAAAGCAAGTAGCGACCCCATGCGGAAGGTTTTTGGTGAACAAATGCCCTCAAATACTGTTCACTGATACGATTAGCAACTTCAGTTTGCCCATCAGATTGTGGGCGATAAGCTGAACTCAGGCGAAGCTATGTACCACTTAAGGAGAAGATTTCTCTCCAAAATTTACTGATGAAAAGC…
BARC_1.01_Gm01_39724988_A_G	715579315	Gm01	39724988	Chr01	41099473	1	52.8259		Het	GTCTAAATAAGTGCTAATTCGATACAAGATTAGTAGAGCCTCGAGAAAAAAGAAAATGACCCAAAAGAGTTAAAATATGGCTCTAGCACAAAAAGCATGACCATGTTTCACTAGGCATGGTTGTGCATGCCTTACAAGCCATGCATCCCCAAGCATGGATTGTGCATAAAAGGCCTTCTCTTTGGAAATGAAGCATGATC[A/G]TGCTTCATTTTGAACAATCGTGCCTAACTGAAGAAATTAACATTGGAGTTTTCTAAAGCATAGAAGCACGACCATGCATTCCTTCGCATTACAGAAGGCCCAACAAGCCTATAAATAGGAGCATGCATTTTTTTTTTATCTTTGTCTTTTGTTTACTTTGAATTTTAGTTTTCTCTAAGTGAGTAAGGAGTTAT…
BARC_1.01_Gm01_39803394_C_A	715579318	Gm01	39803394	Chr01	41176370	1	52.8699		Het	ATTTAAGCCATTATTTTATTATGAGTTTAAATGTAACGGTCAGTCCACACCACAGTAATGCATGCATATATAGATAGCATTCATTCGGCTAATCTGTTCGTCCTTTTCCCGGTTGCTTTATTCATATGCATCCTTACCCTTACCCTTATAGGAATTTTCTACATTTGAGTTAACCGCAAAGAACCCGTAGTTTGTAGATA[C/A]AGTATTGTTAAATAGCTGTCATGCCGCATAACAGAATGGCGTGGCTGTAGGCAATTTGTGAAGGAAGGCATGCAGTGCCATAAAATACACTAGCGTGTTTATATGACGGAATTTTTACCTTTCGTCATGTATTGACATCCACCATTATATTAATTTGAATATAAATGACATGATTATGATTATACTAAAAGAAG…
BARC_1.01_Gm01_39969821_T_C	715579325	Gm01	39969821	Chr01	41361574	1	52.9759	1_39939520_40072065	Het	TGAATTCACCTTTTCACTAAAGGCTTTCTCAAATGTGACTCCCATTCTTTCCATTAATTCATCATTTAAATTCCTAATGGTTTGAACCCTAATTTCTTCAATTCCTGATCATGAGTCCAACTTCCCTGTTCTTTCTAAATCACGAAGACAACACCACCATCCGTGGCATCGATGACGACACTAGCTATCCACGACAGCGA[T/C]AATAACACCAGATGTCTATGACGGAGGTGACGAAGATACCAACATCTACGGTGGTGGCGACGATACCATTTATCTGCACTCTAGATAACTAACTAATCTGTTGTTTCCTTTGATTTGTGGCATAGGTTGGACTTAGTGGTAGAGGTAAAAGCACATTGGTGATCTTTTGCTTCATCTCTATGAGCCTACAAATG…
BARC_1.01_Gm01_40195425_G_T	715579336	Gm01	40195425	Chr01	41586720	1	53.1047		Het	ACCTTCGTGAAATTCTATGTTCAACAACTGTTATTTTAATTTACAAATTAAATGTTCAGACCCCACTCACTCCTCTCTCACCCTCTCACCTCCCCTTTTGTTGTCCCCGTGCGAGCCTCGTGGTGGAGGCCCTTGCCATCTCACTCACGCGCCTCCAATTTGACAACACGTGGTTGGCAACCCTATGCTTCAGCGATAGT[G/T]CGGGGTTCAAGGTCTGGCCTAGTTGCTGCTTGCGGTGCTGTTAGGGTTCACGAAGGACCCTTTCTCGCACGTGCGAGCTTCGACATTGGAAGGACTCATCAGTTTTTTTGAGCATGACAGAGTTTTATGCATCCATCTCTTTGCTTCTAGAATCAGATGGGAGAATATATGTGTCTTCTATCCTTATATGATTT…
BARC_1.01_Gm01_40429688_T_C	715579344	Gm01	40429688	Chr09	20208846	9	58.8011		Het	ATCTCATTACATTCAAACATTTTAAAACCACCACAAAATTGAATCTGATGGTGTAAAAGTAAAACTACTGTAGAACAGATTTTGACAACATTTCAGTGTCACCCATTAAAAAATAAGAACGTATAGTGGTGATCGGTACATCATGGGCAAGGCAGAGCCATACACAACGACTTTCATAAGGGAGTCAAGATCCTTGTTGA[T/C]GTTGGGACGCAGGTTTTATTACCGCTACACCTTCTCTCTCCAAAATTTTCTTGAAATACACTAGTTTGGGAATTAATTCCCAAACTACACCACTTTCATGCTTTTTATGGAAGTCAGGTTCTGGCACCCTGACTTCCCTTTTTCCTTTTTTTTTATAAAGAAGTTTATATATTATTAAAATTAAATATTATATT…
BARC_1.01_Gm01_40455897_T_C	715579346	Gm01	40455897	Chr09	20182637	9	58.7896	1_40455897_41311480	Het	TTCTATTGCCTAGCTACTCCAACGACTCACTTTCAAATTATTATTAGTCAGCATGTTTTGTATCAAAATGTCAAATGCTACAAGGGCAAGCAATTGCTGACTAAAGATGATGAAGATGCTGAGTCTATTAGATTGGTTAAAGCTCGACTTGATCATCTATTCAAACATGAACTTGAAGCTTTCCAACACAAGTATGTGCT[T/C]ATAACTTTGTATCGATATGCCATGAAAAGGTTCTACAGGATGTGGAAATGCTGCTCTGGTTTGGAATCTAAGGAGAAGCCACATGCGAATGCCTATCATCATGAAGTTGTGTAGTACTATTAGACTTTGAGCCATTCTTGCTTCACTCAAGAAACTCCCTTCAACATAATCTACACATGGAAAAGGGATTTCTA…
BARC_1.01_Gm01_41403051_C_T	715579384	Gm01	41403051	Chr01	42255290	1	53.4873		Het	TGGAGCCTGGAGACAGCATCCTCGTTGCTGATGATGTTGACGACCTTGTTGGGATGATACTTTTCTACCCATGGCACGTCGTAGGCTTTGGAAACCCTCATTTAGTTGAGCATGAGCTCGTCGATGGTGAGAGGCTGTTTCAGCTTTCCTTGGCCTGAACTGAAGCCAGGGCTCTTTCTGGAGGCCAAACCTAACGATTT[C/T]AGGCCGAAGGCCATCTTGACCTTGCTGGCGACGGTGGAGGTGATGGATCTTTGGAGCGTGGGTGAGATAGGCAAGTTTTGACTCGGCAAATTGGTAGAGGATTGGTTGGCAGCAAAACTGAGAAGCTTTCCAGAAGAGGAGTGGCACACGGTGAAGAAGATCTTGTAGGAGATCCCAGAGGCTGGCCGAGCGAA…
BARC_1.01_Gm01_41493471_T_C	715579389	Gm01	41493471	Chr01	42337744	1	53.5344		Het	CACGTCCACATCTCTCCTTTTTCATTCATTCAAAGATCAAAATCGAAATCATTGTACCACGGTCATACTCTTCTATCGATATAAATCCTCCTTGAAAGTGACCCTAATCCCCACCAAGTCCAAAAACCAACTCATTCCATTCCACTACCTTCTCCCCTCATCTCAGCATCACCACTTCCATCATCTTCTCCAATGGATCA[T/C]CACACTCCTTCCACTAACCCTACCTTATCTCAATTCTCTTCTTCAAAATCAAACAAAAGTTTAAACAAAGAGAAAAAGGGTGGTGCCAGAAAATGCAAAGGAGTGAGGCTCTCCACTGACCAACAAAGCGTGGCGGCGAGAGAACGAAGGCACAGAATCAGTGACAGGTTCAAGATCCTGCAGAGCATGGTCCC…
BARC_1.01_Gm01_41604325_A_G	715579393	Gm01	41604325	Chr01	42448605	1	53.5979	1_41528259_41770769	Het	GTACAAAAACTGTGATTAGGTGGAACGAGATTGATGAGGAAATTCTACAACAGAGATCAAAACTTGACTGGCTCAAATTGGGGGACGAAAATAATGCGTACTTCCATGTCTCAATTAGAGCCAAACATAAGGTAAAAAGTATTGACAAGCTTGAATTGGATGATGGCAGTGTTGTTCAGGATCAACACATGATTGAGGCT[A/G]AGGTGCTGAGATTTTATAAGAGCAGGCTAACATATTGATATAGTGGCAATGACAGCAGCCACCCAAGTAAAACCAGAGCAGGCTAACATGTTGACATCGCAAGTTACTGATCTGGAGATATTTAAGGCCTTAAATAGCATTGGAGACTTGAAATCTCCCGAGATCGATGGTTATGGTGCGAAGTTTTTTAAGGC…
BARC_1.01_Gm01_41828048_A_G	715579398	Gm01	41828048	Chr01	42672105	1	53.7257		Het	GAGACGTTTGGTTTCTCAAGACGCTCGCTTAGCAGGATGTTTCGCTAAGCCCAAGCCCAAATTTTGAAATTCAATTTTTTTTTTGATTGGGCTTAGCGCAAATAGACGCGCTCAGCGAGTTGTGCAGATGAAAATTCCTGTAACTCTCGCTAAGCCAGACTCTTGGTTGGCTTATCGAAAATATTGCATCATGCATACAG[A/G]GGGGGCATGCGCTTAGCGAGTGGTTGCTAGCTTAGCGCTATCCAGGCCGCAAGGAATTTCGCTTAGTGCGAATGGGTCGCGCTTAGCTCAATTAAACCAGTGATTTGGCTGCAAAGAATAGGGCTTAGTGCAAGTGCACCACTCTTAGCCACTAAACATAATGCACTTAGCGAATGTACTCTCGCTTAGCCCAA…
BARC_1.01_Gm01_41993098_T_C	715579404	Gm01	41993098	Chr01	42838494	1	53.8209		Het	AGGGTTCCATTTTCTTGGGAGAAAGCACCAGGCAAGCCAAAAGAAACTGAGAGGAGTGATAACACACAAGACGGTGGCACGCTGCGCCTAAGACTACCACCTCGCCATTGGTTTCTTCCGAAAGAAGCAGTCGAAGAAGATGTTGATCGTGGTGATGATGCATTTCATGATCAGGGAGATGGTAGTTGTGATGGCGACGA[T/C]GACAAGGATGATTTCTTCTCGGATGCTATGGATGTTTTATCTCTATCAGAGGCATTAGATTATGTCCAAAAGAAATCGGAGAATGCTCATAGTAACACCAATGATGGGTTGAGGTTAAAGCTTGCAGAGTCTAATGGATACCAATCTCCTACTTACATGATCAATCGCTTTCTTCCCGATGCCACTGCTTTGGC…
BARC_1.01_Gm01_42151166_C_T	715579411	Gm01	42151166	Chr01	42996883	1	53.9116		Het	ATACTATGCCCAGACAAAATACAAAACGTGAAACCCAAAAATACTATCAGAATTCAGTATAAACTAAAAACATCCATGATCCATAATTTAGTAACAAACCAAACCAGCTTGTAGCAGAGAACAGCAACATTAGCACCAACATGGTTTGGCATGGTTGATTGATTACCCTGTCCCTTAAACATGTGGAGAAAGCACAACAT[C/T]CTCTGGTATTTCATTAGTTTCAGCCATTCTAAGATCAACAACGAGGTGAATTATCTTAGCATAAGCCTATTAAAGCAACTTTTGTTGTAAAAACATGATTCTTAGTGTTGTTCAAGTGGCAGTCTTAAACATTAATTCCATACAATATAATAGGATGGGCACTAATCAATTATCTCTCAATATTTGCATAGATA…
BARC_1.01_Gm01_42468038_A_C	715579423	Gm01	42468038	Chr01	43313817	1	54.0929	1_42227647_42700828	Het	GTTCTCATCACTCCACTCTCCTTCACATCCCCTTCTTATAGTATAATGGCCTTGGTGATGGCATCACAGAGGACCAAAGAAGAAGGTCCACTAAGAATGTAAATGGCCTTGTAACCTTTGTCAGCGCTAATGACCAAGCAACCCTTGGTGACCATAGGCATTGTGTCCTTTCCATCGAGAAGCAACTGCCTAGGCACCCC[A/C]ACTCAGATCTGCACTAATACCCAATCATCATCTCACATCACTACCCTAAAATTGGCACTAATCAGACCCTTCAACCAAAAAAAGCTCTGACAATGACTACAACCCACAATTGCACTGTGAATTTAAATCACATGGACTTCCGCAATCGAGCCGCATTGAAAGTGCAACTTGGCCACAATAGAACCTCAACATTG…
BARC_1.01_Gm01_42848317_T_G	715579437	Gm01	42848317	Chr01	43694104	1	54.3105	1_42786718_42986108	Het	ATCAAATATACACTAAGAAATGATAAATTCCTTCAAATTTTGATTGTTAATGAATTGCTTAAAAAATCCTTTTATAGTTATGGAGTCGTGATAAACCTGAAATGCACATAAAATGTTTAAAAAATAAATTAAAAAGTAAGCACAAGCAATCAAAAGAAGCTATATTGGGTCCTAGACTAATAAGGCACTACTAAGAATAG[T/G]AACATATAAAAATAGAATTTCACTAAATGAAGGATCCGAAGGAGAAGCGATGAAATTTGCTACAAAGCGAAGGAAGAGAATGTGAGCGAAGCAAATCGAATTGAAGTTGCAGAATCAAGGCGTTAGCACAGGCTCTATCAAGACCTCTCCATAGAATGATGTCTTAAAGGTAGCAATCCCAAATGGAAGGACTG…
BARC_1.01_Gm01_43106876_A_G	715579449	Gm01	43106876	Chr01	43971846	1	54.4694		Het	ATGGAAGCTAAATAGAACAACTTCTGATTTTTCGAGTTTTTGATCCACATCTTTGGGTATTGATGCAGATCATATCCAGATACATGCTTTGCATAGTAGTAGCTAGTATTTGTTGGCAAGAGAGATGAATTATATGGATACTCAAAAAGAATATAGAGTACTAATTATTTGCGTAATAAGTACGGCTACTATAGTATTTC[A/G]GATTAGCTCAACTCAATTCAGATGTCTTATTGCGTAGAGTACTTGGCGTTGAACTTGTCATTCAACAATTAACCTAACCCTAGGGCTTTGGCTATTTAAACCTCATTTCTAGAAGATTGGAGTGTTGTGCTGGAGCATACTTTGCGGGAGGCTAACTAATTGGAACAATGAGCGAATTTGATTTGATTAGATTA…
BARC_1.01_Gm01_43254220_T_C	715579456	Gm01	43254220	Chr01	44117573	1	54.765		Het	TATAGTCACACTAAATTACGGAGGAAAATAAAATGAAGCTGCCTCAAATAACAAGTGAGGGTATACCTGGGTGCTTATCACCTACTTTCCAAACCGAAGACCTAGTCCTTGATGCTTTGGTCAGCCAAACTCTTCCCTTAATTGCCAACAGATAAGATCAGTCACAGAAACCAGAAGACAACAGAAATTAAGTACGTCCA[T/C]AGAATCTGCAATCCACAACTTGCTAAAACTATGCTCGAGAATTAAACCTTTCTCTATTCAACTAATGGCCCATAGGATTTCTACATTTTATACTACAAACTTTTTAGTTTTTATATGCACTTCTATTATTTATGTTAAACAATGAATGTCATAACACAAATCAATGAGTTTTAATATATTACAAAAAGTTAAAG…
BARC_1.01_Gm01_43413943_T_C	715579462	Gm01	43413943	Chr01	44276483	1	55.104	1_43346673_43461285	Het	CTTTTCAAAGATGGTTCTTGCAAAGCCGTCTATAAAATATTTTTTCAAAAGTGGTTTTTGTCAAAACCATCTTTGAAATTACATACTCAAAGTCAGTTTTACAAAAAGAACCATTGTGGCTTCTTTTTCGTTTACACTCACTCGTTTTAATTCCCCCTCGCGTCCGTTCCTCTCCTCTCCTATTTATATACCTCACGCTC[T/C]TTCCTCTCCCTTCACGGCCATTCCTGAACCCTTACGGTGATGGATCGAATCAACATGATGGAGTTTCTATTAGAGCACTACGACAATGACAATGACAATGAGGAGTTGGACGTTGACGCAGAGGACTCCAAGGGGAGGACGACAATCCATATGGATGATGAGAAACCAGATCTGGTAATTTTTGAAGAGTTGCA…
BARC_1.01_Gm01_43576945_G_A	715579470	Gm01	43576945	Chr01	44442390	1	55.3256		Het	TTTTGTTGTCTGAACATTGTGGGTGCCTAAACACGTTTGGATATACACAAAAAAATTATTCATCTTCTCTGCAAATTTTTTTGTTTGTTTTCCTTGAGGTACCTTGCGAAGAAGATGAGATGGGAGAGTTTTTGGGATAATTTTTTTAAAAGAAATCACATGTCATTCACATGCTGATGTTAGGGGGAATTAAGTAAGCC[G/A]AAAAAAATTTCACCACAACCGAGTAAAAAAGTTTAACAGTCTTCCAGATATTGACACATGACAGTCAACGTCTGAGATTAACGGTTAATATTCGATTAGGACGTCCAGAACCAATTTTGCAGAAATTTGTAAATACGAGGATCAAATGTATGAATTAAATTTTCGGGGAACCCAATATGAAATTAGAGTAAAAC…
BARC_1.01_Gm01_43767242_C_A	715579477	Gm01	43767242	Chr01	44633514	1	55.3888		Het	GCTAAGCACAACCGTTCAACTTTCAAACTCAAAACCACAACACGAACAAAAAAACACGAAACATAGCAAAATGGTTTGCACTAATAGCAAGAAGCAATTAAGAAAATACTAAACTAAAAAGTGTTATATTAAGCAGACTTGAAGCTTGAGCACAGTGATTTTATCAGCAGCAGTGAGCACACTAAGATGAGAAAGACTAA[C/A]GAGCCAACACCCACTCCAACCCCCACAAAGAGGAGCTTGAACTCGAAGTCCTTGGCACTGAGTAACTCCTTGAAGGCAGTGTATATCAATCTGAGAAAGTTCTCATTCCTCACGAGTTTGATTGAAGCCAATGGTGAGCATTTGTACAATGGTGAGGTGAGAAGCAACGAGAGAGAGGGATGAGCTACAATGGC…
BARC_1.01_Gm01_44304195_T_C	715579496	Gm01	44304195	Chr01	45169738	1	55.587	1_43807558_44369984	Het	ATGATTTGGTTCAATTTCAAAATTACCCTTGAGAACTTAAGGGATTCTTCTAACAGAAAACTAAAGAACAACCAAACGTACAACTCGCGACGAAGATTTGTCAGGTCGTGACAATGCCAAATCAACACATGGTGGAGGAGCTTTAGCCGGAACTTCCAAAAGACACTAGAGTCGAGCTCATTGACTATTATTGTCAATTG[T/C]GTAAGGCACATCTTTGTGTTCACGAGGTAGAGCACCAAGTGCTCCTCTGGTAGAGTAATCGATGGCTATCCAGAAAGTCCATATTGGGTTCCCTCTACATGTACTGATTCGATGGTCATCGATGACGTGAAAGCACTACGACTGGGACTTGCACCTCTAGCATCAGAGAAATTAAATGGTGGACTGTGAAGAGG…
BARC_1.01_Gm01_44443891_A_G	715579502	Gm01	44443891	Chr01	45309459	1	55.984		Het	AACTAGGTTTAGCTCCTCTTATACTGGTCAATGATTGTCAACTTATTTTATTTTGTTCTACTCAACTGTTCGGTCAAACTTCTCTTCGACTTTTGACAAGCCTTCAATTTATCCTCTAATATCATACTTTCCACCTTTGACTCGTCCCTTTCGGTCCTTCGAAGCTTGAGCTCATTGTTACTGCCCTATAGAGCCCCTCA[A/G]AACTTGTTTCTGTCATATTCTTTTTTTCGGGGGCCGTAGTCACGTTGACATCCTTTAGCTCATCACAGTCTTTCCTAACCCTGGTGACTGTCGTCTTTAACTTTTCTTTGACCACTCTCGTTCTTTCAAGCTCTGCTTTCAAGGCTGGCACTTCATCACTCTCCTCAGGGACTTCAGCTTCTTCCCTACTTGGA…
BARC_1.01_Gm01_44673778_A_G	715579513	Gm01	44673778	Chr01	45535684	1	56.4599		Het	TATATTAATTGTATGAAGTTTTAGACGACCTTGTTTTGAGCCGAAGTGAATTTATTATTTATTTGGACAAGTTTTATTATGATGTTAGAAATGTGAGCCTTTTACCCTTTTGAAAGGCTTGTATTTAAATGTATTTTTAAAAACTTTTAATTAAGTTTGATTTCTTATTTTTTTTATTATTAGTACAAATGTATGGGGTA[A/G]AGGGTGTCACAAACACCCCTTTGTCTGAAGAGGAGGTCAGCCAAGCCTTAGAAGAATTCAAGAAAGAAGAAGAGTCAATCTTTCCACAAGCACATGAATCATTGGTAAATATTCTATCGAAGAAACAAAAAGCAAAGGAGATTATGGTATGTCCTCGTTGTAGTGTCGTGTTTGATAGATCAACAACCAAAGCT…
BARC_1.01_Gm01_44790492_G_A	715579517	Gm01	44790492	Chr01	45661398	1	56.59	1_44715656_44857606	Het	AACATTTGGGTATTTTTTTCTGTTGCTTTTCCTTGTAGGATTCAACAAACTCAAAGCTAGAGAGCCCTAAAGTCCTAAATCTAAACGTACATTGCTCCACCTCTGACAGTTGTTCTCCATCTCTGCCATTCCTTCTCAGGCAGGTAGGTCATCTTCTCCATCTCCGACAATCGTCTTGTCTTCGTATGATAAGAAGCACG[G/A]ACGCGGCTCATCACCGGCGTGTCCCGCGTCGGACTCGCACCAGACACGCATGCGGGTACGACTCCGGTGCAACGCGGTGTCTGTTTCCTCCACCGTCACCGGACACGGTTGAACAGTAAGACACGGGCGGTTGGACGCGGCCCACCAAGTAGACATGCGCGTCACAGCCCAACAAGCCTTAGGTATTTTTATTA…
BARC_1.01_Gm01_44883585_C_T	715579520	Gm01	44883585	Chr01	45754481	1	56.671		Het	TGTAGAAGTCTTGGGTTATCTGGATTTGTCAGGTTAAAACTTGTGAAATTTTGGGTGTATGAATCATTTTCCATAACCAAAACATGATTTATTTCCCCCCACCACCAATTCGAGTGGCAAAATTTTTGGTTGAGGGGAATGAAGGGGGAACACTTCCGCAATAGTGAAATGCTCTGCAACAAGCTTTGAGAGCAAGGAGG[C/T]TCCGTTCTGTGACAGTGCATTAGCAACCACTCCAACTACTGTTAACTACTCTGATTCAGGCACAGTCAACATCGGCTGGAGCCTCAACCAAAAATCAGTCTCCAATTGCAAATAACAAAGCGCTAGGCTTCCATATCCCTCTAGTTCATTTATTTCCACTTTTAGATAATAAAGTTATTCAAACTCTAAATTCA…
BARC_1.01_Gm01_45064727_A_G	715579524	Gm01	45064727	Chr01	45935654	1	56.9148		Het	GCCTGTCAATGCTGGGTAAATGATGTGTCTTTGGGGCATGCCCTATTCAGATCAGTGTAGTCGGTGCACATTCATTGTTTGCCTTTGGCCTTCTTGACCATTATGACGTTGTTGACTTCTTCTTTGACAACTTCTTCTTGACCAGGACGATGTTTGGCCTGGGGTATGATGATCAGCTTGTGGTAGATTATGCCGGAATG[A/G]ATTCTCGGCATGCCAGATGGCTACTAGGCAAATAAATTCGCATTTCTTCGTAGCATGTCGAGGATGCGCCAATGCTCATGACTGGTGAGGTCCTTATTGAGTCGTATGCACTACCCTGATTTAGGTTCGAGTTATAGTTGGACAAGCTCTTTGATGGGTTTGGGACCTCTGTCGGAGGTGTTGTCTCGCAGATC…
BARC_1.01_Gm01_45165995_A_C	715579528	Gm01	45165995	Chr01	46036919	1	57.0511		Het	GAAATGCCTCTCAATCTTTTGGAGGGCATCAAGATTCACATTCACCGCATCCAGAGATTCGAGCAAGGCCGAATAACATTGGAGAACATGAACTACATTGGTGGGAAGTGGTACATCAATTCGATCACAAATTCTGTCCAAAGTGACCACGACCTTTGGCCTGAGCTGCTTCACAAAATGAAGAACAGAAGGGAACAACG[A/C]TGGATAGTTTGTGAAGCTTGAAACCGGCATATTCACAGCAATTGCCTCGTTATCAAAGAATTGACCAAGCAGTGGACATGAAGCAGAGTTCAATGATTCAATACTAAAAACATTTAACTCGAATGACACGTTGATGTCCTTGGCGTATTGGATCAAATTCTCTCTAGTGAAATTGAGCTCAACCTCATCACAAG…
BARC_1.01_Gm01_45665752_G_A	715579549	Gm01	45665752	Chr01	46542618	1	57.517		Het	CATATCTAAATAATTTTTTTTAATTTCTTAATTAGTTTCATAAAAATATTCATTAGTATTTGTCTAGAATTTATGATCATACATAATAAAAAAATAAAAAAATGTTAATAAAATATTAAAAATAAAAAACAATTCATATTTGATTACTCATTTAATTAATTAAAATACAAACAAAAGAATATGCATGGCCAGGGAGAGAA[G/A]CACACAAAGAGACAAGGAATTGGAAAAGTTAAAAGCAGAAACCAAAGTTGATACACACGATGGCTATATTCCTTCTAATTCCAACATTACCCCTCCCATCTTCTTCTATATAAAGGCACACGATTAAGACATGCAACGCACATTCAATTTCTGTTCAATCAAACCCTTCTCTCACATAACCATCATCTTCATCA…
BARC_1.01_Gm01_45975397_C_T	715579560	Gm01	45975397	Chr01	46851639	1	57.5885	1_45786200_46524387	Het	AGCCTTCTATTTGTTGATAAGTGTTTTTTCTGTACTTGCGTAATTTCTGGTCCGCTTCCCTGCTGATATTGTTGCTGATGTTGTTGCTTTGAAACAGTTTGAAGGTTCTGCGGGCTTAAAGCCTCTTGATTCATGGTCTCCTTTTCTTTTTGGGCTTTTAATAATTTTCTCTTATTCCCTTTACGGGAGTATACAAGCCA[C/T]GAAGTTATAGAGCATGTTTTTTGGGCTAATGGGCCATTTGTAATGGGTGAATCTAGCTTGAGGGTGATGTCAATAGTATTGTTCAGGTCCACTAAATCCCTCATCCCCTTGTCACGTGACCTGGTTAGGAGTGATTTAAAATTTCCTTCTCCTTCAGTGTCCTTCTCTCCCTCAATGTTCATTGTCTCCTACAA…
BARC_1.01_Gm01_46534870_A_G	715579582	Gm01	46534870	Chr01	47417553	1	57.643		Eu	TCAAAACTCGCATGCACATTGCCTGCATCCATCGTGCACCAAAAAAGAGTGTTGCCAAAAACCCTTGTTCCGAAGGACCATTCTTGGTGCTCTCCAACGGCAAGAACATGCTGGCCAAGATCATCGTCCTTCGATCGACAATGGAGATGCACAGGAATGCTATCATTCATCCCATTATAAACACGCACATGAGTCGTCCC[A/G]CCATAAAAGGCATCATCACTCAGACCATCTTGAACACATACAATAATCAAGAACACAATAATTGTTACCAAGGCCTTCAACATGCTTGTAAGACAATAATAAGAAGAATAAACCAAACTCATAATCAATTTTAATTACTTTGCAGCCTTGCACTCTATAATTGCAACTTAAAAAGACACCACACCACCAAAAAG…
BARC_1.01_Gm01_46545441_G_A	715579586	Gm01	46545441	Chr01	47428124	1	57.643	1_46545441_46598535	Eu	AATGGATTTTTTAATAGTAAATATTTTTTATTTGTGAAAAATTATACATATTAAATAATTGGTATGAGTTATATCAAAATTAATTCTTACAAAATTTATTATTTAAATTTGCATGTGCATTAAATATACATTGGAAATTTTAGTGTTATATATAGTAACATTATTTATTTTATAATATAATTGGTCTATTAGTTAAGTTG[G/A]TTTGAGCTAAGGCTTATGAATTGGGCTCATATGGATCAGTTAATCTGTAAGCCTCATACGGATGAGCTAATTCGTATCCCTTTTATGAAAGGACAAATGAAAAAATCACGAAATTGTTGGGTGTATGTAACAATGCCTACTAGTTAAAAGCATGGGAATGCCTGCTGTTTAAAAGCATGAACTAAAAATTGTTG…
BARC_1.01_Gm01_46672210_C_A	715579604	Gm01	46672210	Chr01	47548257	1	57.643	1_46613274_46672210	Eu	CTTTTTGTCATCATCTTTGTTATCATCAAAACTCCTTGAATCAATCTTACACACACACACACACACACACACACACACACACACACACATTTTACTACCTGTAGGTAGCCCCAATTCGTCAAGTTATGATATGAGAGACGGAGTGTCACGTCACCATGTCTTGTCATTGACACCTCAATGCCATGTCATCACCTTCTTTC[C/A]TTTTTCCCCTTCTTTCCCTTCTCTAATGGAAACTATGACCATCATGTCATCACCACACTGTGCCACCATCGCCGTCCACCACCACCACCACGCTGTTCAACCCCTTTTCCCCTTAGGGTAGATACCTTCTAATACTTTTCTACCAAAAATGCTATCACTTCTTTCTCTCCAGCTCAATCACCCCAACAATGCAA…
BARC_1.01_Gm01_46765711_G_A	715579613	Gm01	46765711	Chr01	47641758	1	57.8244		Eu	AAGTGCCTTTAGGTGAGCATTTCCTAACTTTATTTTGGATATTGATTTTACAAAATTGATTTTGATTAAAATCAGACTTGGAGTGAAGTGATTTATATTGAGAAACTTCTATCTCAAAAGTATAGTAAGCAAACTTGATTTTGATTTTTAATAACCGAAGATGACGTATGTTGTAAAATCACATTTATAACATGCTCGGG[G/A]AACATGCAATAAGTGATCCTTTATTTGAGGAAGAATTATTATACCTTAACTTAGCCTAATTTATAGCAGAATCTACAATAAAGTCTACCGACCACTTGTCATGACATGCAAGCTGGCTGTCTTCAATTCTCAATCCCATTTTGTTTGACAATATACTTTGGGAATATTATATGGTTCAGTTATCAAGCATATAA…
BARC_1.01_Gm01_46833359_C_T	715579620	Gm01	46833359	Chr01	47709406	1	58.467	1_46803788_46856632	Eu	ATCAATGGATTATAGGACAGTTCGGTCCAAAATGTTGGTTCTTGAATATAGAAAAAATGGCAATAAGATATTTTACGTAGTAACCATTCTATCACTAATAATATACCACGTGTGTTTATTATAAATATACATTTTTTTCTCTTCTACTTACGCACACTTCTATTTAACTGCTATTCCATTATTTTTTTATTTTTTTTACT[C/T]TGTGTGTAGATCGTGATTGAATTAGCGAACTTTAAAGAAGTAGTTTACCAATTTAATTATCAATCCAATTTGAAACTATATAATATTTAAAAGGAATATTACTTATATTTCCTTACATGAAAATTCAAAAGCAATATATATTTATTAGGGTAAGTTTGATAGAAATGAAAGAAAATAAGAAAGGAAAGAAAATT…
BARC_1.01_Gm01_46891710_G_A	715579629	Gm01	46891710	Chr01	47767757	1	58.7728		Eu	TTCCCAGAGGAAAATTCTATATAATAATGTGGTCACACGATCAAAATTTAATCTAACGGTCTAGCTCCCTCACTCAGACTCTCGTTCATTTCATATTTCATGCAAATTGTAGGTTATGTTAGTGTCCAAGATCAAGATGATATACATAGTCTTAAGAGACAAGAAGAAAGGAGCCATGATATTTTTCTTGCTAAACCAAC[G/A]AGCACTACCACACCCCCTTGAGTCCATTGTTGCACCATTTTTCACTCACTTAGTGTCGTTTGTGCCGTGCGTCTTCTTTGAGTTTCCACGTTTTTGTGTCACCTTCCTATTTAGCAGCTTGTGCGACATTTTTTGTTTATGATTGAATCCTTTTGTAAATGAAGGTTTTGTAGACAACTTAAAGCAATCAACCA…
BARC_1.01_Gm01_47023597_C_A	715579640	Gm01	47023597	Chr01	47899030	1	59.4237		Eu	ATTGTCCAAAATATTCCCCCAATTAACATTGATAGAAAAAACCCTACTTGGTGTCAACAAAAATATTCGTAGCCAACACCGACCAAAAGAAATAGTCATGACTGATGTTGGCCAACAAACCCTAGCTAACGTTGACACAAAAATAGTTTCAATCAGCGTCAACAAAATAACCTATAGCCAACGTCAACCAAAAAATAATT[C/A]TGACTGATGTTGGCCAAAAAATATCAACGGCAGGCATCGGCAAAAAAAAACCTTACCAATATCGACCACAAAAACCCTAACCAACGTCAACCAAAAAATAGTCACGATCAACGCTGATCGAAAGCCCCTAGTTGATGTCGGTCAAAAAATACCACCGATGAACATTGACTAAAAACCCTAGCCAACCTCAACAA…
BARC_1.01_Gm01_47130768_A_G	715579666	Gm01	47130768	Chr01	48006295	1	59.726	1_47047648_47203439	Eu	TATTATTTGATATTAAGAGAAATGTTAGCTAGCGGCATTCATCTCACAACTCTTTTTCTAACTCTTTCTGTAAGTTAATTTTTTTTAAAAAATACTATTATTTTGGTCTCACTTTTGATTGAATGATTTTATTCCTTAATGTTATTATAGCCTCTGCATTGTAGGGGCATAATATCAAGTACAGAACTAGTTTATAAAAA[A/G]CATGATATTTCTCTCATAGTTACTACCGTTACCATCCCCGTTGAATACTCCATGATTTCTTGCGTTTTGCGAGTTGCCATGACCATGACCTGGTGCTACAGGAAGGTTGTCACTGTCGTCGCTCTCAGACTGCCATCTACGCTGTCTTTGGATATTGGCACAGTGAGGGCATGCCCTAGGTGTCCACATCCCGG…
BARC_1.01_Gm01_47296536_T_C	715579693	Gm01	47296536	Chr01	48171267	1	59.9	1_47231065_47296536	Eu	AAACCCAAGGGTAAGAATGGTAGCTCCTCAGATACTAGGGCTGAAGAAGTTGGTAGGGGTGGCAAAATGGTGGATGACTTTAAGAGCATGTTTGATAACGTTCCTCAGAAGCCTGAATCTATTACTGGGACTCGAAGAACTGATTCCCCAAAGCCTGAGGAGAACTTCTTTAGTGACCTTTCAAAGGCCAAAGAAGACAA[T/C]GCTTCTTTGAATTTAAACGGGAGAGGGTTTCTGGTTGCAAACAGTAATAAACCTGTTGAAATTGAGGAAGATAAAAGGTCAGAGGCAGCAAATAAGCGAAAAATGCCTTTTGATGAGATACGTGATCAAAAGAAGCATGACAGTGATGTTCATGCCGATTTACATGACAGGGCTAGAGCCTCTCATATATCTAT…
BARC_1.01_Gm01_47342247_A_G	715579701	Gm01	47342247	Chr01	48216978	1	59.9833		Eu	GAAATTATTAAATATGATTTGCTCTAATACTTATCTTTATACATTTACTTTTCCATGATATACATAAAAGTATAATATTAGTGGTTTTTCTGTTTTTTCTCAGATGCATGTATCTTAATATTTTTGGCCAGCGTCTGCATCATATAGCTTACTGGCCAACTTGTGGCCTGTTATGAAAAAAAGAAAAATATTATAAAAAA[A/G]TGTATGTAAAGAGAAACATTGACAAGGGATTGTAGTGGAATTCACAACTTGTTAGTCTCTTTTTATCTAGTTTTTTTATGAAATAAATAATCTAAACTTACAAAAATATTAAAAAAAAATACACAGAATAGTGAAAGATTACGAACAATACATGCACAGGTGAAGATTAGTTCAATTATTAAAAATAAGAAATT…
BARC_1.01_Gm01_47505074_T_C	715579717	Gm01	47505074	Chr01	48379472	1	59.99		Eu	ATAGGTACTAAAACTAGTAAATTAATAGTGTTTGGTGGTATACTTTTTTTTTGTAGAGACATAACATAAGACATGGAAGAGAGTTGAAGAACTAAAAAGTCACACTTAGCATGCCACCCTCGCTCAACGCTCCCCCTCTCCCCCCGCTTTGCGCCAAAAGTCACATGGGAAGTCCAGTTGTCACGTGCATGTGCACTTAG[T/C]GCATGGTGCACGCTTAGCACGTGATCAGTTATCCAGCTGGACTTTTTGAGCCGCACAACCTCGCTCAATGTATAGTTAATGTAGAAAAACATGATTGTGCTACATTTTAAAAGAAGAAAAGGAGGGAACATATTTTATCATTCATTTTCCATAGAGCACCAAAGGCTAGGGCATATCCATTGGAGAGAGACCAC…
BARC_1.01_Gm01_47601703_T_C	715579723	Gm01	47601703	Chr01	48476100	1	60.205		Eu	ATCCAATATTTCTGTGATAACCATCCAAAACTGAAGCATAAAACACAGTAAGGAAGTCAAAAAAAAAATACCTACAATTACGATCGATATAGTAGAGGCCATGGGTGGAGAATCCAGAGCATGTATCCAACTTGAGTGCTTGAAGTATGTGTCTGCACGAACGAGCTAAAACTTAAAAATCTGAATCCCTTACAATCATA[T/C]GCCGAAAGTGAAGCGACTTCAAGCAATCGAAGTATTGAGGGATCTCTCTAACCCATGATGTGACGAAACCTCGCCAATCCTCCGATATCAGGTTGAACATCATCGCCTATGGCTTTCCCTTCAACTTTAGTGACTCGAGGTGCGGGAACTACCGTCTTAACCGGTCGGGCATGGTGGTTTAACACAATGCGATT…
BARC_1.01_Gm01_47672271_C_T	715579726	Gm01	47672271	Chr01	48546668	1	60.3465		Eu	AACATAGGAGAAATAAGATGAATAACGAGATATTTACAATCATTATTAACATATACACCCCCTCTTAACATATAGGCAACAAGATTGGAAAATCCTAGGTGTTTTAGCCTCCAAACGGAATGAAAGGAGGAACACCTCCACGAAGGGTGGCGCGCCTCCCCAGCGCCACCAGTGCATGGCCCAACGGCACGAGGCCATCA[C/T]GGGGACGACAGCAGCAGCGCGACGGTTGTGCGCGAGGCTTCATTGAAAAATGGAAAAAGAGGAAAAGAAGAAAAGGATGATGAAATGTGAAAAATCATGAAGCAAAATAAAGCACCAAGAAAAAATGGCGATATCAGCATGTACAGATCTCACCGACAACCATGGAGCTCACTGGCGAGACGAACAATGAAGCC…
BARC_1.01_Gm01_47734651_C_A	715579732	Gm01	47734651	Chr01	48609048	1	60.672		Eu	GCTCACACAATTCACAACACGCACCTAATTTATGCGTTTTTGGCTGGGCCTTAGTCACCGCCTTGTCTTGGACTCCTATTTATATTTTGTCTTCTCCGCGTGGGTACAACTGCCTCGTCATCCCTCATCTTCCCTATATTCTTTCCACCTCACATTCATCCTTTTCTTAATTCAATTTTTCATACTTACCCTTTCCTTTC[C/A]TTTTTATTTTAATTTTAAAATCACAAAAAAAAAAAAGACTGTGCAACTTGAGATTTCCTATCATTAATTACTCAATTCTTAAAATTGAGTTAAATTTCTTGCACTGTGTAACTTTTATTATTATTGTTTTGTCTGATTAGTTATATTTAGTATATTGTACAAGTATACATAAGGAGACAATAATTGTTTCATTC…
BARC_1.01_Gm01_47807975_G_A	715579739	Gm01	47807975	Chr01	48682524	1	61.42		Eu	GTTAAATTGCAAGGACGAAAAATGTATTCAAATCAAAATAAAATATTGTTTCAGAAAATACATTCCAGAATAATAATTATGCATGATGTAAAGGGTATAAAGGATATATATGATCGTAAAAATTAGAAAAAATAAATTAATATGGGAGTGTACTTAGACAAAAGTGGATTGGATATAACAAAGGCCCCATTTGGAAAAGA[G/A]AGAAATGTCCCAATCAAAATATTCTTACATTTCATGAAGGAGAATTGCTATTGGCACACCAGATTGCTATCACCACTACCAACCGTACCAAATGACCATTTTACCCTTACGAGTTTTCCTAAAGCCCCAATTCTTCTCCAATTCTCCCTTCCTCTCTCACTTCTCCATCATATTACCACCACCATTTCCCTTCC…
BARC_1.01_Gm01_47853391_T_C	715579744	Gm01	47853391	Chr01	48727937	1	61.681		Eu	CCCGTTGCGGCCATGGAAGAGGAAGTGATGTACGTTGTGGACGAAGCGAAAGGTGTTCTCAGAAGATACGTGGAAGAAGAAGACTCGTGGGAAGAGATTCTCGAGAACGAGAGACTCAAAGGAGCTGAAAAAATTGTTGCTTGGAGAGGGAAGTTGTGCGTCGTTTCGGCTTCTTCCGGGATCTCCGTCGTCGATGTCGC[T/C]GCGCCGTCGCCGCGGATTTGGTCGGTTCGGCTGCCGGAAGGGTTCGAGCCGGTGACTGTTCACATCTTGCCCCGGATACCGGCCGGTGTATGACTGTCTGGGATACTAATCTTACCTTACTCAATTTTACCTTACTCAAATATCATGGTGAAGAAGTATTATCATCAATCATATTCTAACCCTAAATTACATGT…
BARC_1.01_Gm01_47942462_A_C	715579755	Gm01	47942462	Chr01	48817017	1	61.965		Eu	TCCTATTCATGACTTGTAGATATAAAAAAGAGAGATTAAAAGCCTAAAAGCTGAAGAAAATAGCAAAAAGTTGAAAAAGGCCTAGCCCAATACACGCTCAGCGCACAGGACGCGCTCAGTGCAAAAACAAGCATTGGTGTTAAGCGAGGGAGAAGCACGCTAAGCGCGAATACATACACCCTCGCTAAGCAAGCAGCATG[A/C]ACTAAGTGTGAATACAGGCACCCGCGCTAAGCGAGCAGAGCATGCTAAGCGCGAGTACGCAGATCCAAGTTCACTTCAACAACTATAAAAAGAGAGTCAAACCAAGGAGAAAAGACACATCGAGTCTTAGAGCACTCTAATACACACCCAAAGCTTGAGAACTCTCCTTTACGGAATTCTCTCTTCTCTCTCAT…
BARC_1.01_Gm01_48057519_A_G	715579780	Gm01	48057519	Chr01	48932018	1	62.7842	1_47984778_48066875	Eu	TACAGTGCATTGGTCCTGTTGCATATAAGTTACAGTTACCCGAGGCAACTAAAATCCATTCTGTGTTTCACTGTTCCACGCTTAAACCTTTTCAAGGCTCCCCTAATCAGATGGAAGGGCTTCAACTGCCCACTGACTTCCTTAATGATCAACCGCTAGTGTTTCCTCTAGCCATTCTTGACTATCGTCGAGCATCACCG[A/G]AAGCACCCTGGGAAGTCCTCATGCAGTGGCATGGCCTTTCACCAGACGAGACCTCCTGGGAAGACTGGACCCAATTATGCCGAAACTATCACCTTGAGGACAAAGTGGTCTTACAAGGGTCGAAGGATGATAGGAACTCAGAAACAATAGTAGGGGTAAGGGTCAAAATAGCAAACCAGGGGGTACAAGAAGAA…
BARC_1.01_Gm01_48119773_C_T	715579793	Gm01	48119773	Chr01	48994432	1	63.2288		Eu	TGGGAAGTAGTTAGTAGCTAAACTTAAGCACAGTCAAGGTTTACTAATGAATGGTGTCGGACGTACACGTTATGCACATATATATCAACCTTTGAAATTTTTGTGAAATAATCCAAAACACAAGAGCCATTGGCAAACAGATTGATGAAGTGAGTGTTAAATGCGCCGAGTCAAGAAATGTTACTCCCTCGGTTCTAGAT[C/T]ATATAATATTTTAGAGAAGATTTTTTTTTTCAAAATATGTCATTTTGTAAATTTAGTGTTGCATTAAATACTTTTTTCCAAGATTTCTTTAATCAACACGTACTTAATGAGAGTAATGTATATGAAGAGTAAATGAGTATATGAAGACTAAATGAGTCCTTAATTAGAGAGATCAAAGATATGTTATAAAGTTA…
BARC_1.01_Gm01_48181097_C_T	715579804	Gm01	48181097	Chr01	49055756	1	63.6656		Eu	AACGAAGTCAAACAAGCCAGATAAAAAAGCGATAAGCGAGAAGGAAGCACCAAGATCAACTTACAAAGTCGGAAAAAAGGCATAAGTCAGACAAGTGTTAGCCTCTCCCAAAAGGGCCCAGGTATGAGCGTTACACACCAATCGCACTACAATTATGGAGGAAGCTTTTAATTTGGAGGTACCTATTAGGTTACCCGCGA[C/T]GAAACTTCTCAGGCTGGGGTTAGACGACCAAATACTGCAGGTATCATCACGGTGTTGGTCATAATAACGAAAGACTGTTGGGCCCTAAAGGACAAGATATAAGAGCTTATATAGGCTGGGTACTTAGCCCAATTTATCAAAAGACCGGATAACCACCAAGCAGGAGCAAGACTCATAGGACACCAAGAGGAGCA…
BARC_1.01_Gm01_48222840_C_T	715579816	Gm01	48222840	Chr01	49097595	1	63.9636	1_48190654_48256429	Eu	TTGACAACAATCTTATGTCAATGTGGAGGGGTGTAAACACCAAATAGATTTACATTGGTGGACCACGAGCTACCACATAAAGAAACTTGAGACTCAAGTTTATGGGTCTTCTCCTCACTTATATGGTGCTCCACATTTCCACTTTTTCCCGATGTGGGACTTCACCTCACACTTGTAACCCAACACGTTGTTGCTAGTTG[C/T]TAGATCATAGCCGACACTAATTTGTTTGAGTTGGTCAAAAGCAACCAACCCTAAAATTAGTGGTGGAAATAGGCAAATAGGTTGAACGTAGGCTTTTATAAAAACCTATTTAATTAAGAAGATCAAACTTTGAGTCATTTAAAAAGTCTTTTATGTTTAACAAACTCACATATTTAAGTAAGTATAATTATAAT…
BARC_1.01_Gm01_48306028_T_C	715579827	Gm01	48306028	Chr01	49180782	1	64.5562	1_48267606_48376246	Eu	CTAGAGAAGGAGAGTTTCTCCTATTAGAAATGCTCAGGCTTCATATATTTTCAATAGAGAGCTTTGAGACTCGGTGTGTCTTTTCCTTCTGCTTCCTATTCTTTTTAAAGCCCTAAGGTAGTTTACTTTTCACGCTGACTTTGCACTGAGCATGCACTCTTGGGCTTAGCGAGAATAGCGGTTTAATCACTCGCTCAGCG[T/C]GACCTTGGGCTTTCTCGTGGGTCTTCTTTGCGCTAACCCTGAGCTTGCCCGCTAAGCGAGGGTATGCGCTGAGTCTGGCTTGTGCGCTAAGCGAGCTGTCTCTTTCTCAAGTTTTTCTTCAAGTTTTTGCATCAATTTTCCTTCAAAACACTTGAAATTTTCTTCTTTTGACTTCTGCTGATAAAAAAATTACA…
BARC_1.01_Gm01_48418410_G_T	715579847	Gm01	48418410	Chr01	49298272	1	65.3683		Eu	TCAAAATTCTGTGAATAAAAAAATCTAAACAAGTGGGTCTAATTTTTAATATGTTTGTTTTAATTTTATTCAGCCACCTGGGATTGTTTAATCCAATTTTTAGTTGGACTTTAATTAGACAAATCATTTTTATCAAACTTTACGTGAGTAAATAATCACTTTTGGTTCTTGTATTTTATATTCGGTGATAATTAGATTTT[G/T]ATATTTTATAATGATTAATTAATTTAATCTACAAAATTACAAATGTTGTGAGAAATTAGTTCCCAACATTAATGGAAACCAAAAGTACTTGATAGTTAAATTAATTTATCGTAATATTTAGATTTCTGTGAATTAAATTGATAATTTCTAAAATATAAGAACCAAATTATCACCAAATAAAGGTAAAAATACCA…
BARC_1.01_Gm01_48469239_T_C	715579856	Gm01	48469239	Chr01	49349101	1	65.558		Eu	CATATAAATAGGAGTAATTTTCGCCTAACAAATCAGTTTTGCAGGGGTTGAATTAAGCTTATGAAAATTTTGAATCAACTTTAAATTTGAACCGCTAGCAAAATTAATGTACGACCCAATTGATAATTAATCTCTAAACCGATGAAAAAAAAATTTACGTCCATAAAAAAAAACTTTGTTATTTACGTTTATAACGAGTG[T/C]CCTTTGGGGAACCTACTCCCCACCGCACTGGATCACAGCGCCAACATAACTGAACCTTTCCCAGCCTTTTCTGCAACTTTTCTCATTCTTTTACCACGGATCACTCTATTCGATTAAGCGAAGCACGTGACGAGCCTAATTTACGCTTTACACCCCTACACTTCCCACAATTTGTTCCTGGAGACGACGCCGTT…
BARC_1.01_Gm01_48524758_C_T	715579864	Gm01	48524758	Chr01	49405022	1	65.728		Eu	TGCCGGAGCCAGTCCCTCCGCTTCGGCACCGAGATCCACACCGAGACCGTCTCCAAGGTCGATTTCTCCGCCCGTCCTTTTAGGGTTTTCACCGATTCCCGCACCGTCGAGGCCGAATCCGTCATCGTCGCCACCGGCGCCGTTGCCAAGCGCCTCCCCTTCCCCGGCTCCGGCGATGGCCCCGATGGCTACTGGAACCG[C/T]GGCATCTCCGCGTGCGCCGTCTGCGATGGCGCCGCGCCGATCTTCCGGAACAAGCCACTGGCGGTGATCGGCGGCGGGGACTCGGCGATGGAGGAGGCCACCTTCCTCACCAAGTACGGTTCCGAGGTTTACATAATTCACCGCAGGGATACATTCAGGGCTTCGAAGATTATGCAGAGCAAGGTTATGGGCAA…
BARC_1.01_Gm01_48565309_G_A	715579872	Gm01	48565309	Chr01	49445573	1	66.1898		Eu	TCTCAAGGGCACTTTATCTCATGGATTATTTCTTCAGCCTGCTCTTCCTACAAGGCCTTTGGTTATCCGTGCATTCTGCGTCAGATGTAGATGACAGGTGTTCCAGCTTAGGGCTGCAATATTTCTTGGTCCAAACCTAATATCTTGGGGGTCCTGCAAACAAAAAGTCACAGTCAGATCCAGCACTGAAGCTGAATATC[G/A]CAGTCATAGCAGAATTACAAGTACTATTCACTACTCCTGTCCTTTTCTGTGACAACCAAAGTGCTGTGTCCATTGCTCACAACCCTGTGTTCCAGAATCGGACAAAGCACATGGAAGTCTTCTTCGTTAGAGAAAAAGTTCTGGCCAAACAACTTTCAATTGTACATATTCCAGCTTTAGATCAGTAAGCTGAT…
BARC_1.01_Gm01_48617111_G_A	715579880	Gm01	48617111	Chr01	49497388	1	66.7099		Eu	TACCCCACATATTAAATATTATAGCATACATTAAGTACCCCATACAATTATCTTAATAATGTGTGAAATTTGAAGGTTTGTAGCTTTTTACTAACTTGCAATCGGAGGACAGGTGAATTTGAAAAGTATAGGTGCAAATGAGCAAGTGAAAAGTATAAAGCGAATATTTATGGCTTCTCTCTCGCTTTGTTCCTCAAACT[G/A]TTCTCTTATATTGCTCTTCATATGGCGGCAGATGGCGGTGCAGGGAGACCGAACTGGTGAAAGAGGCGGGAGTAGTTTAAAGATGTGAGTGTCATACTCACACATGGCAGGGAAAGAAAGTTAAGGGAGGACATCAAGGAAGGTGTCAGTAGTTTTGTTTATTTTAGAGAGGAAATTGAAAAAGAAGATATAGG…
BARC_1.01_Gm01_48684218_C_T	715579890	Gm01	48684218	Chr01	49564591	1	67.3929		Eu	GAGAGCCATGACAAAAGCTTCGATATTGGCCACACCGGATTTTATGATACCATTTACGGTGGAGGCCGACGCTTCAGGTACAGCCATGGGAGCCGTCCTTATTCAGCAGTCCCACCATCTTGCTTATTACAGTAAGGTATTTTGTCCTCGTCTCCAACGAGCGTCCACGTATGTCTGGGAGCTTCACGCTATCACATCAG[C/T]AGTTTGGAAATGGCGCTAGTACCTCTTGGACCACCTTTTTGTAATTCTGACCGATCACCGAAGCTTGAAGGATCTTATGTCGCGGGTTATTTAGACCCTAGAGTAGCAAACTTATCTATCTAAACTTCTTGGTTATGACTATACAATCAAATATAAGTCAGGACCATGCAATGTTGTTGCTGATGCCCAGTCTC…
BARC_1.01_Gm01_48740400_G_A	715579901	Gm01	48740400	Chr01	49620773	1	67.7232		Eu	CAAGAGTATCGTGATGGTCGAGGATGTTTTTGTTTTTGTTAAGAACAAGCCCGATTTGAAAATATTCGGGGGTTTATCGGTGTTCTTCTACGGCATAGGTGTGGCTGTGTATGCTTTCGAGGGAATTGGAATGGTTTTGCCTTTGGAAACTGAGGCGAAGGACAAGAAGAATTTCGGTAGGGTTTTGGGTTTGGGGATGG[G/A]TTCGGTTTGTTTGGGGGTTTAGGGTACTTAGCGTTTGGGGAAGAAACTAAGGATATTATTACCACCAATTTGGGGCCTGGGGTGATTAGTGTATTGGTTCAGTTGGGGCTTTGTGTTAATCTCTTCTTCACTTTTCCGATTATGATGAACCCGGTGAATGAGGTGAAGTAGAGACGGTTCTGCGGATCGAGGTA…
BARC_1.01_Gm01_48860794_C_T	715579909	Gm01	48860794	Chr01	49741168	1	68.563		Eu	TTTTTAAATAGGCATAGTTACTATTGCCTATAAATAGGCTCAATACATGTTGTAATTGAAATAACTTCTCAATAATACATTTCATATATCCCTATTTTTTAGCTCTATCTTCCCTTTGGTTCTAACATTTGGTATCAAGAGCAAGGAATCCCAGGGAAACTCTACTGCAAGAATGGCTCTTAACACCGGAAGCTTTTTCA[C/T]CGTCCTCCCCATCCTTGATGGCAAGAATTGGGAAAGATGGTGCATCCAGATGAAGGCAATCCTTGACTATCAAGATGTCATGGACATCGTGGAAGAAGGCTACCCAAGCCTTCTTGAAGGGGCCATGAAGGCGCAAAAAGCTATCCACAAGGAGAATAAGAAGAGAGACTACAAGGCAATGTGTCTTCTTCACC…
BARC_1.01_Gm01_49029066_T_G	715579920	Gm01	49029066	Chr01	49910518	1	69.343		Eu	TTGAATTGTAATCAACTTATCTGTCACTTGAATTATTGTACATTTTCTATTATATCTCATGAGATCAAGATCTCAACCTTGCAAAAACAACTCCAATTCATGTTGCAGTTCGAGCTCCTTCATATTGAGACAACTCTGTGGACATCTCTGAACCAACAAGCAGCAACAATTATAAAGAGGGTAATGTGGAAGCCGAGGAG[T/G]CAAACATCAAACTAGTTGATGAGTAAGGACATCTACATGATTTTTAAATGAGTTGCTTATCTTAAATTTGTAAGCCCTACAATGCCACACATATTTAAAAATTTTACACAAAAATTTACTTTAATGTTAAAAAATTACTAAAGTGAGTGTTTAACTTGAGGCACATTGAATTTTGTAATTGAAAAATGATTATT…
BARC_1.01_Gm01_49121708_G_T	715579933	Gm01	49121708	Chr01	50003168	1	70.358		Eu	GGTGGAACAAAAATTCACAATCATGGCAAACCAGAGAGTTTTTCTTTTCCAACAATAATAAGCATACAACAATGGTAAAATATCAGTCATTATCCTACATATAACACTTACTGAAGTAGCAGCTGCCAAGTCTGGTATCCTCTTATTCAACAAAACCTTCTCCTCCTTATTAAACAACTTCCGGCGACCTATTCACGCAG[G/T]CACGGAAGAATTAGAACAGCCATCCCAACACTTTAAAAGTCCATATACACGCAACAAGACGAACACAACAATCAGTGAATTAAATTATTCATTTCTTCAAAATGTAATTCCTCAGTCCACATTGCCATCCATCAACTAGCATAGTATGAAGTACTAATAGTAACCTAATCAGTAAGTTAGTTCATGTTTCAAAG…
BARC_1.01_Gm01_49196746_A_G	715579938	Gm01	49196746	Chr01	50078206	1	70.9911		Eu	GCGTTTGTGGATATTATTCTTAAAAAAAAAGTGAAAAATAATTAGTGTGGTGTGATCCTACCTCATAAAGCACGGACACTCCAGCCCCTTTGTGCGACACCAATACGACATCTGTATTATGTTTATATTTTAGACATCAAATATCCACGTATTCGTGTCTGTTGTGTCGGTGTTGGTGCTTCATAGGTCATACCACTTGC[A/G]GAGAAAATAGTGGCCAATGAAAGCCTCCAACCCCAAGCTTGAAAGCACGCTCTGACCAAAAATAAAAATGAGTGATGCAAAAATCAAAACTTTAGAAAGAAAAAAAAAAAAAACTAACTAAATTCTCGTGACCCTTCCTTCGTGGTTGGTTTGGCTTTGGGACGCCTGAGATCGTCAAAAGAACCCTTCTTGGC…
BARC_1.01_Gm01_49281276_T_G	715579950	Gm01	49281276	Chr01	50164447	1	71.681		Eu	CTAGATAAGCACCTACTTGTATCTTGCTATCCATGTGACCCACTAATCCACCTCACATTAGCACAGAGCGATGCTTTACGTGCGCTGTTATCTTAAAATATGGAATGTATGAATGTTTTATATTAAATTAAATGGGTGCGTTTAGTAATAACTCTTTATTAGTACTTCATGACCATAATCAGTTTCAGATAAGACAAACT[T/G]AGATGATGCCTGGTTTTCTGGTCACGGGAGAAAAGCAACTTCAGTTCGGGGAAGGGATTCTCTATGTGAGATAGTATTATACGGAGATATTGGTTGTTGCAGTACTATTATATTATATACTTTTATTTTATTTTATTAAAGTTTAGAAGAGTTAAAGGACATTTATAAAAAAAAAAATACTTACACTGTTATAT…
BARC_1.01_Gm01_49322760_C_A	715579958	Gm01	49322760	Chr01	50206347	1	71.885		Eu	ACTCTCATGATTTACATCACAAATATTTTTCCTTTTAATTTTTTAATCAATGTCATACCATGATGACCATTTGATATTAATATTTTTATTTTAATTGTTTCGGTTATTAGAAGTATTTTATATTACAGAGTAGAGTTTGGCCGGCAGTCCTCGTACCACATTAAATTCCATTCCGCACAAATAATTGCAACAAAACAATT[C/A]TTGCAGGAAACGTGACAGGAGCAGTGATTGGTTTTATTGGTTGAGCGCATTGACAAGACACGTTACTTACGTTAATTGGAAGATCCATATACCTTAAAAAAACGTGCAACTTCGCAACAAACTTCTCGGTACTATAATCATCAATTTTTCTCTACTATATATAATTATATTAACAGTACATAATAAAACCAATT…
BARC_1.01_Gm01_49403702_A_G	715579973	Gm01	49403702	Chr01	50287274	1	72.74		Eu	TAAGCGTAGCTATAGGCTTTGGGGCATGTGGACTTGAACATTTGCGAGTACATGGAAGGCTTGCACGTGGAAGGGTTACTAAACGCACCGTTGCAGCAATACTCCGGTTTCCCGAACGCGCCGCACGCGCTCTGGCACGCGTCGCCGCCCTCCACCCTCAGCTCCGACGGGCACCGCCGGTTGAGATCCTCACCGCACCC[A/G]GTGGCGCCGCAGGACCCCGAGCCGCCTCTGGCCACCACCATCATGGGCAGATTGTAGCCGTCGACGAGGCTGACGTCGTAGTAGTCCATGGAGCCGGTGCCGAGTGTAAACTCGGCTAGCGTGGCCGGCGGGGAGGCTCCGGCGCCGTTGCAGTTGACCTCGCCGGAGCCGCAGTCCGCGGTGGCGCACGTTCC…
BARC_1.01_Gm01_49412063_T_G	715579975	Gm01	49412063	Chr01	50295635	1	72.765	1_49412063_49541169	Eu	ATGCAAAATCCTGCAAAAAAGCAAGGAACGATAAAAGCTTAATTAATGTGGAGAAAAAGGCTGAGTTCAGATTAGCATTGTGGAAGCTTTTTACTTGGGGGTACGTGCAATTAATCTTAGTTTGTAATGTGCATGGTGGATGATATATATCGTGGATGTGATAAGAGAGAGATTGACATATTGTGGTTGTGAGAAACTTC[T/G]GACTCAACTAAAAATAGCAAGTAGTACATAAAATTGGATATATTATTCTTCTCGAGTTGGTAAAATTAAACACTAAAATATGAGAGAAAGAACACACATAGATTTCAGGCAGTGACATAGGCACTTTAAGGTACAACAATAAGCTTTTGTAATAAGTTTTTTTTTTTTTATATGAAACTGAAATGCCTAGGAAA…
BARC_1.01_Gm01_49566893_G_T	715580003	Gm01	49566893	Chr01	50451035	1	73.51		Eu	TGAAGCAAAAAATTTAATAAACAGATAAATAAATGAAAAATTGGTTTCTGACACTACAAAGCAGCCAAGAAAAACACAATTAACCTTAATGCTTCAAGATGTTAACTCTTGTAAGCTATATGTCCACGAAAAACATATGCAGTACCTCTTCTCTCACCCCTTTTTACTTAAAATTAACTAAAGCTCGCATTTAAAACTAC[G/T]GCCAGTTCAGCATAGTTTGGGAGCAATACAAGCACCACCCACGATCAAAGCATCACATCGAATTGTTAACTAAACAAAATGAGCTAAGAAAATAAAAACTCTGAACTATATCACGGGCAGGAAGAGAATCAATCGGTATTTCCCAATAAAAAACAAAAGTTATTGTTTTCTCCTTTCTCTACTTGAATTGAAAC…
BARC_1.01_Gm01_49635005_G_A	715580014	Gm01	49635005	Chr01	50519169	1	73.9213		Eu	GTAGGAACAATTGTTTGTGTGCGAACAGGACTTGAGTATACAAGTGTGCCATATTTTTGCAATATAAGTGATTTTAATGAGGTTTCCTTACCAGCTGTAGGCGCGAGATGTACCAAGCGAACTCAGGCCACCAAAAAAACCCAGCTAGACGACGACGGTGACGACAGAGGGACGGCAGACGGTGAGAGCCACGACAGACG[G/A]CAAAAGGGACGATAGAGGGCCAGAGGCACGACGAAGGACAAGAGAAAATTGATGCTTTTCGGGGAGGCGGACAACACGCGTGAGCTAGGGCACTTTTTTATTTACTCAATGAACCAAGACGGTCATAAACAAGGACCGTCGTTGTGTTCATTCCATGTTATTACAAAATTGCCACCATGTAGATAGTTTCTTAT…
BARC_1.01_Gm01_49687691_C_T	715580023	Gm01	49687691	Chr01	50572171	1	74.152		Eu	AATCCAATTCAAAAAATAAATGCCGGATATGATATCAAGACCCACAAAGATGTTCAAGAGTTGTTGAGCCGTGGGCCAAATGCCCAATCATAACGTAACGCCGTCCCTCACGCCTTTGCTCTATTTTTTCTTTCCACTTGGTAATGCAGCAGAAAAACCCACGTGGGGCACCAAGGGACAATACTGATTACTGAATACTA[C/T]TAGTACATGTCTTTTCAAGCTGCATGAACAAACAACGATGCCCTACCCTTGGGAACAGCGTGTTCCTCGGACCCCACATTGTTAACGGCTACATCATCCAACTCCGTTGCCGGAACCTGCGCCAAGACCACATGATCATGTCAGAAACACCCAGGGTTGCTTTGGCGCGAAACGCCACGCGGGCCCCACCCCCT…
BARC_1.01_Gm01_49770288_T_C	715580035	Gm01	49770288	Chr01	50654766	1	75.088		Eu	AACTTTCTTAGGTTTTATTGTTTGACAGATCCGTATTCGTCTTTCCTTCAAAATTTCGAAGAAATTAATAATTTACGGGATGTATATCTGTTCTTCGAGATCTTTAGATTGAATTGTGCAAATATAGTACCAACATCCCACCGGTAGTTGCACGAGTAGGGTCAGGAAACTCGGAATCAAGTTGCTTGTGATAGATTAAG[T/C]TGGCTCCAACGTTGTAAGTATTAGTAGGCCATTTCCGAATTATGAAGGAGGGAATTGACATTCATTGTGATTACTATAATTTGTTTAAACGGTGTCATTTCTTTTATATTTTGAAATTTTGTTAACTTTGTTGTTGAAATTTTATTCTAATGAATTTGCATGGTTTCTCAAAAAAATTAAATTGTATTTTTAAA…
BARC_1.01_Gm01_49816449_T_C	715580039	Gm01	49816449	Chr01	50700924	1	75.442		Eu	CATGCCCAATCATTGCTAAACAAATTCGATAACCCGGTTTAACGTGGAAAAGCCTACATTTCTCCAGAATTGTTAATGGACTACCATTTGCACTTGATCCAAATCCGGAATTGGGGCTTTTTGCAGCTGGGCCATATTGTTTCTATACTAGGCCGAGCACTCAAGGCCATATTGATTTCAAAACTACATATTAAAAAAAC[T/C]TAACCCAGAGTAAATGTACCAACAAAAAATCTTCGTAGAGTAAATCCTAAAATTCTTAAAAAAATAAGTAAAAAGCCTGCTTTAAAAACTTAACTCTGAAACTAATTTAAGTTAATTATTTTCTATTTTAAAATTTTGGACGGTTTTATCGTAAAAAAAAACTGACGTGAATATGATTTTATAAAGTCATGATT…
BARC_1.01_Gm01_49912586_C_A	715580047	Gm01	49912586	Chr01	50797061	1	76.216		Eu	ATATGTATTTCCATAGAACTCCATAATTAAGAGTGAAAATGGAAGAGTGAATATTAAGAAGCGTTAGAAATATTTATATAGAGAAAAGGAGAATTGATTACAATACATCATTGTTTATGTTTAGACATGCTTAATGCTTCGGATTAGGAATTGAAACCTTCATAACTCGATCAAGCCATATGGAGTGTGCAAAATCTCAT[C/A]AAGTCGATGAGAAAATTTCGGTTCAAAATTAAATATTACTATTTATTAGAATAAAACATTCCAAATACGGCTTGCAAGGAAAAGGCATGTTGTTCAAAGACATAAAATTGCATAAAGAAATGGAAGTTGGTCTCGTCTCTATTAATTTCTTCCATTTAACATCTATATGTCAAACATTAAAATCTGAAATTATT…
BARC_1.01_Gm01_49987647_C_T	715580057	Gm01	49987647	Chr01	50871946	1	77.133		Eu	AGGCAAAGATTTACTTTTTATAGTGTGATATTCGTTGTTTTGAAAGAATAAGATTGAGAAGGTGCATGTGCATAGGGTAGGAGTAGGGACAAAAGAGAATTGGAGTGAGTCCTGCCACGTAAAACGATGGAACACTGACCAAAATCAGTGGCAGATTCCCCTCAGCCGTCTCAACCAATGTGCGGGCGACACTGCCCTAA[C/T]CCTTGCTCCAGCGTCACTCCCCTGCCTAAAGCAGAGTGCCAGAGTACTTTGGATTTTAGTTGTTGCGTGCAGTACAATTTCAGCCCCCAAAAATATTCTGTGATCCCATGCAGATATAGTCTTTTTTAAGCACTTCCATGCCTCCCAACTTTTTTCTGAAAACAAATCAAATCACCTTTCGTTTTGCTTATGAA…
BARC_1.01_Gm01_50035662_A_C	715580066	Gm01	50035662	Chr01	50919957	1	77.4712	1_49995453_50070243	Eu	TCAGACCAAGTTTTGCTTATGGTAACCATGAGCAGTAAAGAAGACTGTTCTTCTTGGTATCTCGACACCGGATGCTCAAACCACATGACAGACAATAGAGACTGACTAGTTGATTTCAACCCAAATGTTGCCACTAGTGTGAGGTTTGCAGATAATAGCACCATTCTTGCAGAAGGTATTGGGAAGGTGATGATCACACG[A/C]AAGAATGGAGAGACAACGTATATGCATAGTGTACTGTATGTACCTTCAATGAAAAATAATCTACTTAGCTTGGGGCAGCTCCTTGAGAAAGGATTTACCATGGCAATGTAGGGAAACCATATTGAGATCTTTGATGATAAATAAAGACTAGTGCTCAAGGCACCATTATCCATAAATAGGACCTTCAAGGTGAA…
BARC_1.01_Gm01_50098348_G_T	715580075	Gm01	50098348	Chr01	50982643	1	77.755		Eu	ATAAATAATTTTAATGGAGAAAAATATAAGAGAGTCTTTAACAATTGCATTGAAACTTGTTAGATGAAATCCCAAAATGTAGAACAGAGAATGTGAAATACTTATCTCTCTCTAGGTGTAATCGATTGAAAAGTGAAAAAAATTTTAAAAGTCACTTTGAAAAGTCGCATCCCTTGATAAGTTTTTGAAAAGACACCGAG[G/T]GCCTATAAATATTGTTGTCTTATCCTCTTAAAAACAAATTATTGGTCAAACACTTGTAAATCAATTAAGGATTCTTCTAAGAACTTCATCTTGTATATTTTTCTCTAAAAGAGATAAAAGATATGTACTTTCTTTAAAGACTTATTGAGATCAAGATATTGTTTGTCTCTTGAATTATGAGTTTCTTGAATACA…
BARC_1.01_Gm01_50202416_C_T	715580090	Gm01	50202416	Chr01	51087595	1	78.3852		Eu	AGGAGAAGAGGGAAATGACTCTAGAAAGAGAGTTTTCCTTATTTGTGATACTGAGGTTTTAGGTGTATTCAATAGAGAACTCTGAGTCTCAGTGTGTTTTTCTCTCTTGCTTTCTATTCCTTTTATAGGTCTTAGTTAGCTTAAAATTCACGTGACATCGCACTAAGCGCGATAGCTATGCTAAGCAGGTATGGTGGTGA[C/T]CACACGCTTAGCGCGTGCTTTGCACTAAGTGTGCTTTTAGGTTTCTTCGTGGGCCTTCTTCGCACTAAGCTGGCCACTGAGCGAGACTTCGCGCTGGGTCTGCCTTGTGTATTAAGCTAGATGTTCAAATCTTCAACTTCTCCTTCAAAGTTTTTTCTTCAAGTTTTTGCATCAATTTAACTTCAAAGCACTTG…
BARC_1.01_Gm01_50262496_T_C	715580100	Gm01	50262496	Chr01	51147675	1	78.7408	1_50237140_50288161	Eu	GCACGCTTCTTCAGCTCAATAAATCTGCTCAGGTAACTTTGGAATTTGACAGCTTCAACCTCATATTGCTTTCAAAATCTTGAAATGGTGCTGTATGCCTACAAACAAAGCCATTGAATTATGCCACGATATATGTTTAGTGATAGATTTGGAAATTGGAATAACTGCCCATCCCCTTTCGGTGGGGAATCTGAGACATG[T/C]CTCACATCACAGATCTGCTCTTACATTTGCATGGTTCTAGATTATTATTTTCTTTTTGTAAACCAACAGGGTTTGTGTTTTGGACAGAATCTAGAAGGCCTTTATGTATGTCCATGTGACAGGATAAAATTTTAGTATTGGTGATGTGTACTCATTACATTGGTGGACATTTGGTTATACTTTGGTGCATTATT…
BARC_1.01_Gm01_50318073_A_G	715580105	Gm01	50318073	Chr01	51203252	1	79.149		Eu	GTTAATAATATTGTATATCGACCTTGAAATTTCTGCATCTAATAACTAAAATTAATTAACCACCGGAAATATGTAATGAAACATAATCATAAAAATCACTGTAGTTGCATGTCTCCCATGTCCCTAGACTCTAGGGACATCATTATACTAGTAGTAGTTACTATTATGCCTAATTATGCAGTGTATGTAGTCAAGGCAGA[A/G]TTTGGATGTTTGTTTAGATCCTAAACCTTAATTAGGAGAGAAAATGACCCTACGCGCACGACTGTTTGAATTAGACTGACTACTTCAGTTAATGAGATTATTGGTATCTGCGCAATTCTAAGCTCTCACTACCTATTTATGCATGTTTTGTTACGGGAGATGATAAACGTACATCCATGTCTTGCGCTTTATTT…
BARC_1.01_Gm01_50423856_A_C	715580114	Gm01	50423856	Chr01	51309036	1	80.579		Eu	AATAGTGATTAACCAGACCTATTATCTTAAGTATAGTTTTTCATTTCGGCACTACGTTGGGAAATTGAAACAATAGAGTAGGTGTGTCCCACCAAATCCAACGAGCCACGTAATATCATGATTAAGCAGAGCATTACATGTAAGACCGTGCAAAACTGCGGTTGTGAGGCCGTGACCAGTAATGACACAGACCCCGTACG[A/C]ACACGCACGCTCTCGTTTCGGGTTTGAACCCAGAACTCTGATTTTTGCCATCAGGCCAAAATTATAAATTTAATCACAAATTTATAATTTTGGTTTTATATAATTTAATTTCCGAATTTAGTATTTTAGTTTTTTTAATTCCATTATTTTAGTTTTTAAATTCTAAAATTAGACGTTATTATTTATTTTGATCA…
BARC_1.01_Gm01_50507289_A_G	715580117	Gm01	50507289	Chr01	51392814	1	81.085		Eu	TTGTTGTCCAATTGGGTGCTACTCCCTGAATGAGTGAACATTGGCGCTTACAACAACTTCCTCTTCCCCTTTTTATTAGGCATTTCCTCATTGTCTACCTAGTCACCTACAACTTCAAATTTATCATCTCTAAGCCATCTTGAGAAATATAATGATAACATTTATGAAAATACTCCTTAACCTTTATAAGATTAATATAT[A/G]TTTTTTCTTTTAATAGTAAATCCAATGGCTATGTTAATGGTCTTGGAAGAATCCTTTCTCAGTTTTGGGGACAAAGAGTGGCCGTGAATGAGTCTGAAGGGTGGGTGGCGGGATCTGCTGCAGCGGCGTAGCTCGGTAGACTCGGTTCTATAAGTGGAGGATTAAAGAAAAAACAACAAAGTGAAAATTCTTAT…
BARC_1.01_Gm01_50644671_A_C	715580131	Gm01	50644671	Chr01	51530195	1	82.252		Eu	TCATTTTTTGCTTTCAAGGTGACTATCTTAGGGTTAAAGAGTTTGACGTGGTGGCACCAAGCATCAGTCTTCTAGTCTGTTACTACTTTCCAATGATTGCGGTTTTTTTCAATGAAAGTTTTCCGAGTCATGTATTTTGTTTGTTCTTTCTTTTTGGATTGTTTGATCATTCTTGTGAGAGCCAAGATGGCCAAATGATC[A/C]TGCTTGTATCTTTTCGAGGCATTGGCTTGGTTGCAGCCGTATAGTTTATTTTCTCTAATTATTATTTGTTTCCATAGCTGTGAAGTCATAAATGTTATTACTCTGATTAGGACTTAAAATTCTTGTTCTTTCCTGGTATATAAACTTTCATATAATATTTAAAGTGATCTCTTACTGTATGTTGCTTTCTTTCT…
BARC_1.01_Gm01_50744456_A_C	715580144	Gm01	50744456	Chr01	51629974	1	82.638		Eu	GCTCACAAGCTAATTAGGGGATACCATGAATCATATAAATCGTAATTTAAAAAATATATATATAAGTGAAATATGTCCAACAAAGATAGATGAGAATCTAGGCCATTCATCAATCATAATAATCTATAAGAAGCTCTCCTCCATGAGAAACAATTGGAGAAACATGGAGCTATGGCCTAAGGAGACAAGGTATTGGTTAT[A/C]AATTTTTTGAGTACATGAATGAAAGAAGAGTGACCGACATATTGGTTTGGTATTGACATGCACCTTGCCTGTAATCTCTCTCAATATTGTCTATCAACTAGAGGTCCATGTGGGCCCCAATCCCTGTCCTGACCGACCTCCTGTTTTTCCATTTTGGATGGGTTCCTTTCCTCTGCATATGTTGCACCTTTGAA…
BARC_1.01_Gm01_50889550_T_C	715580166	Gm01	50889550	Chr01	51774753	1	83.78		Eu	CTTTCCCCATATATATCCCCTTGTATTCTTCTGCCCCTCTTCTTGGTAGGAACCATCCTCATTGACCCAAAAATGTGGGTTGCCAGCACATTGAACTCCTGCCAACTGCACACAACAACCAAAACAGGATTCTTTCAAAAATTCTGTTTCACAATAAACAAGATATGGTTATTAAGAGAGAGCCTCTCAATATGAATTTT[T/C]GACCTGCAACATACGAAGCTCCACTTTAGTTATTTCCCGACCATTGATGAAAACCTGAGTGTTTCCATTGCTAGCATCCGGTTGGATGGGGCCTCCAACGTTCAGATGCGGACTAATAATTTGTGAAGGCTTCTGTCCCTCCTGTGAAATCATAAACCAATCAGCAACCGTAGTAATAACACTCAAAATTCAAA…
BARC_1.01_Gm01_51034693_A_C	715580183	Gm01	51034693	Chr01	51921479	1	84.606		Eu	TCCCTCGCCGCCACAGCGGCAGCCAACTGCTGCGCCTCCAAGATCTGCTGCTGCTGCTGCTGAGGCGCCGGCTGTGCGTCGCGAATCACCAACTGCCCGCCGTGAACAGCGGCCGTCGCAGTCGGCATGTTCCCATACATGGCTCCGGGAAAGGGGTTGTTAGGGTGTTGTTGGAGCATGGGGGCGGGAATTCCTTGAAT[A/C]GCTTGGGGGCCAATATATGTTGCGAGTTCTTTCTTTGCATTGTTGAGTTCGACCTGGATCTGCCGGAGCTTGTGTTGGAGGACGGAGATGAGGCCGACACATCCGTAGACGGGGTCCCGGAGACGCGCCTCGGCCTCGTACGCGAGGGACTTAACGGCGTCGTCTCGCTGCGCCGCGCTGAGCTCGTTGAGAAG…
BARC_1.01_Gm01_51097931_C_A	715580188	Gm01	51097931	Chr01	51984719	1	84.783		Eu	AGCTCATACAAGGATACCGCCTTTCCACTTCATCCTCCAAATCCAATGGCCATTATATATCAACCAAGAGTGAGGGCAAAAAGTCAATCAACTTGAAAAGAAATGAGATTGTACTTCAGGTATCATCCAGTAGCATGCTTATTTAACTATGACTAGAACTAGTAGTGCACAGCTGCTTTGTGCAAGTTAAGTAGGAAAAA[C/A]AAACAGGGATAAGATTGAATATTTTATATCCATGAATTTTAGAGTAAATATTCTTTTAGTCCCTCATACATAGTCTTCTCAATTATGTCTCTCAAACTCTAAATTTTAAATAATGCAGTCCCCTTGCTTCCATCTTATGGAGATGAAATGAACTAGAATTCTTGATCATGTCAGAGTCAACAGTCTACTTTTGA…
BARC_1.01_Gm01_51230562_C_A	715580203	Gm01	51230562	Chr01	52117349	1	85.919		Eu	AAAAAGAAGACTAATGCGATGCACATATGTGATGACTTTTATTTGTCCCTTACTTAATTTGGACTTTTATGTTGTCTACTCACAAATTCCTCTGTGTAAATATCGTAGTAAATTAATGGGACGTTTGGAACTGGTCCGTTAGGGAGATGTGAAAGTATAAATGTACTTCATGGTACAGTTCCTTTGTGTTAAGTGAAATT[C/A]GACTTGGTTGGATTGCTGTCTGTTCAAGCAACTCCACTTTAGAACAATCAAGAAGAACAATTAATACTTGAATGGCTAACTTTAAGGTAATTCATTTAAATGTGTAAGCAATTTAAAATTAAAGAATAAATCAACATAAAATATAAAAATTAATTATTTGAGAGTGCAGCTAGAATCTGAGAAGAGAAAAAAAA…
BARC_1.01_Gm01_51330200_C_A	715580213	Gm01	51330200	Chr01	52216987	1	86.5641		Eu	ATGTTAAGTTGCGGATGCAATTAATGCACATGTATAAATTTGTAATGCATGTTAATAATATATTATATTGTCATAAGTATCAATTCGGGGAAAAGGTTTGCTAGTATATCTAAGAAGAAGAAAACTCCTTATTTTTCTTCCCAAATAAACAGTGAAAAATAATATTTATTTTTCTACTTCGTTTAAAATCAATCAAAATT[C/A]AATGCAAGACAATTTAGTCTACTGTCAAGTACTGAGTGGCATTTGCTCGAAAACAAATTTCTTTAGTAAGCGGTGTCGAAAAGTTGGCTTGTCACGAATGTGTTTTTTGTGTGGATTGCTCGCGACACGCAGAAAACACTTATTTTCTGTCTTCTTTCACTTGGCTTTGCACTCTCTTTCGGAATAAAGATACA…
BARC_1.01_Gm01_51376821_C_A	715580220	Gm01	51376821	Chr01	52264113	1	86.8055		Eu	AAATGTACTCAAATTTGTTAAAAAACATTCTTATTTTTTTGGGGGGGTTAAAAGGAAAGTTCATAATAAGTCTTAACTATATTAATTGAACTTCCTCAAGAAAATAACGTCAACATTTTTTAACATCGATTGCCTTCGCATCAATTCAGTTGTAAAAAAGATAATACAAATATTTTAAAAATTTGTATTCAATAATAACC[C/A]GTATATTAAATAGCATCCGTATATCAAACAATAAATATGTTTGTTGCATAAAAGAAAATAACAAAATACGCTGAAGTTTTATAACAAAAATAAAATAAAATAAATTTTGTAACTAATTTTTTTGGGCAATTTCCATACATATGTATATTCTGAGTTAATCAAAGGAAGAAACTTGCATCGCAATTTATTTTGCC…
BARC_1.01_Gm01_51460913_C_A	715580233	Gm01	51460913	Chr01	52348205	1	87.2281	1_51398886_51460913	Eu	AGGAAACTCTTTCCAGAAAAGTCCAATCCAAGAGTACGGGAAGAGGGCCACCTTTGCCTCTTTGGTTCGCCAAGCGCCCAATGCCCTTACGACGCTGTACCTCGTATTTATCAACCTCACTCGCCTCCATCTACGCGTGTTCTCGCAACTCCCACTTATAATATCTTTTTTCTTTCTCTCTTTACAACCACAAAATACTC[C/A]TTTTCTTATCACAAATTCATTTTTTTAAATATTATTTTTTAACTTTTATAATATTTATGATTTATTTTTAAAAAATTAATTTATCAAAATTTAGATAATTAGTATTATATCTCTAAAGTCGAATGTCAACTCTTCTTACTATTTTTTTTTTTTGTGATTATGCATTTAAAACCGAGGGATTATATATTCTTTCA…
BARC_1.01_Gm01_51612381_A_G	715580250	Gm01	51612381	Chr01	52499700	1	88.645		Eu	TTTTCCCTAGAAAAGGACGAAACTTAAAAATCCCACACGAAATGCTCTACAGCCTGGAGCCCTCAGTCAAACTGAAACCAAAGCAGAAGGAACTTCACCCAACCGTTATCATAGTTATCTCATTCTTTGTTTCCCCCGCTTTTATATTTTATTTTATTTATTCTCTAAAATGTAGTAACTTCTAAAACCGTTCTATTCAT[A/G]TAATCTATATTTAACGGCTACAATAAGCTAAATGCGTAAATACAGAGATTTTCTGGCCGCAGGAAATTCAAATCCCTATTCTATCAAAATTAATTTTATTAAATTAACCGAAAACATGGGCTACCTGTAAAATTTGATTTCGGATATTTTTAACCGGGAATTAATCTGATTTCCGGAGTATTAGGCTATATTTT…
BARC_1.01_Gm01_51636488_G_A	715580254	Gm01	51636488	Chr01	52523807	1	89.033	1_51627907_51690243	Eu	TGTGCAGCTGTTGTGCTGCCCCCATTCACTTTAATTTTTTTCATTTATGTGCGACATAACAAGGTTCGCGGGGATGGTGAATCTTCAGATGATGGATGGTACGATGGTGGAGAGAAGGGTATTTTAGGTATTTAAAAATGTCTAGAAAATTGGGGGATGTCAGGGGTAAAAAAAAGGAGGTGTAAATAGCAATCCCTTTA[G/A]CTCGTCATCGTTGCTTGCACATGTAGGCTTACAGTTAGTCCTGATAACTTGTTAGGTTGGCCGACAGGTTTGAATCTTTGAAGTTGGAAGTTTGAACAAATTATGGAATAGGATGTCATTTTTGTTCTTTTGGAATCTTTTAAAAATGTGATTCGGACAAAAGTTTCTAACAATAAACTTTTCCCCAAACTGTG…
BARC_1.01_Gm01_51721249_T_C	715580269	Gm01	51721249	Chr01	52608568	1	89.5741		Eu	GTTTTGTTTTGGATTTTACCGTGTTTAATTGGTATTGTATTGTAGGAATCCAGTTCTTGCAGATTTTTTTCAATGGATTGTTGATATTGAGGCTGGTAATAAGGTTTCCGCAAAAGGGAGTGAGTTGATTCGGTATGTTCACGAAAATGAAAAGGTGAAGGTGAAACTTGCTTCATTAATGGAGGAAGCTAAAACAAATG[T/C]AGAAGAGATAGCAAATTTGAGGGAAAGAATTGTTGCACATGGAGAAGAATGTCGTGCATCCTTGGCTGAAGTTGTGCACTTGAAAAGTAAAATTGGAAGGAAAAAGAAAAATATTGTTGTTGAAAGGAATAAAGTGAAGCTATTAGGTTTTGTAATTGTAGTTCTTTGGATGTTCATTTCTTTACTAAACATTG…
BARC_1.01_Gm01_51764870_C_T	715580276	Gm01	51764870	Chr01	52652130	1	89.8895		Eu	CTGAGATCCCGAGGTTGTGGCGATTGATTTCGGTGCGACGATGGTGATGATGTTGTTAGTTTTGATGAATTGAGAGATTCGCACGGTAAGAGGTTGAAGACAGGGGTGCGCACTAGCCTAGGCAGCAAGTAGCGGAGCAGTAGTATTAATAGCGTGATGATTTGTGCGCATATCTCTCATCATGGGCCCATGTCATCCTC[C/T]GCTTATCAACGCTTCGCAGGCAAGGTAATAAAGCTGCGTTTGATCCGGTGTTCGTTTTAAAAATATCTCCAACCGGGGATTCTTTCTTGTTTAATATGCTTCGAGTTGTGGGTCTATCCTACTCCCTAGAATCTATCGACGTGGCGATTAGTGACTTGTCTCGAAAAATATCTGTTAGCAACCCAATTAGAATC…
BARC_1.01_Gm01_51831718_G_A	715580289	Gm01	51831718	Chr01	52718978	1	90.3736		Eu	TTTCTTATACGAATATATTTATTCTACTTCTGAATTTCTGATTTACGTATATATAAAATTGATGTGAATGTGATTCTTACAGACACGGATGGAGTAATTTTCATAAGATTAATTTGATGGTCCATATGAGGTACGATATTATTCCCTCGTGAGTGGCTGAGAGTTTACCTAAGCTAAAGTATTATGCATGGTTATAAGTG[G/A]CCTCGGACTGTTTATCTAACCAAAGTAAAATAACAAAGATAAAAAAAAAAAAAAAAAGTGTACCAAAGTTAAAAACTTATTAGGATGGTGAGTGGTAATAAAAAAAGTGTAACCACTAAACTAAAGAACAGAACAGGGGAAGTAAAAAAATATGATGAAACAAAGTTGCTGCCACATACCAGTAGAGTTGTCTT…
BARC_1.01_Gm01_51890126_A_G	715580307	Gm01	51890126	Chr01	52777403	1	90.7967	1_51875151_51932339	Eu	TGTAGCATCCAGATCTTACATTACAGCCGAAAGAAGTTTCCTTAATTTCTCTCTCTTATTTGGAGGAGAGGAATTTGCGGGAAAGAAACGAAACCCAGACATGAATCGGGTGAAACAAAAGGTAACAAGCCAACCCCACGATAATTAGCCATGAAAGCTCTTCACTTGAGCTTCTACTTCTACATCATCGTCTTCACACT[A/G]TCCCTATTCCTCTCCTTTCAAGTCAACACTGTAAAAGGGGTCAACAACACCAGCGCCAATGAATCTGGCAATAGAAGAATTCTGCACCAGCCATTGTTCCCGGCGAGTTCCGCTCCACCGCCAGCAGGCACGGCGTCACCACCGCCACCACCGGCGGTGATAACCCCTCCATCTCCGGACGGCGGCAACATCCC…
BARC_1.01_Gm01_51946478_A_C	715580314	Gm01	51946478	Chr01	52833754	1	91.2047		Eu	ACATATTGCAGTCCAATAAAAAAACATTGTGAAAGCATGCATTGTGATCTCAGGACTCAGGGCACCACTCAATACAATCACCTTTAAATGCACCTTTGCTTTGAGTCTTTTTTTTTAATAGAAATTTGGGAAGGACTGGGGGAGGGGGGCACTTTAAAAACGTGCATGGTGGAATCACCATAAATATTCCACGCATCAAC[A/C]AGCAAATCTTACGAGCTTAAGACTATAATTACTTGTAAAAGGGTGATTGCACAATGATAAAACTGTCAACTCAAATTGCAGCAAAAATACCACCTAGTGCCTAAACCATAAAAGTGCTAAGTGAGACCAATCTAAATTCTATTACTCGAAATCACATTTCCATCTTCAACCTATCCAATCACATTTCAACGCAG…
BARC_1.01_Gm01_52102056_T_C	715580325	Gm01	52102056	Chr01	52989334	1	92.3313		Eu	AAAATAAAATAAGTTTTCAATTATACCCTAATATAATTACACATCCAATTAATTTCACTAATAACTAATTAAATGTTTAACCTAAATTATCACTCACATTTTCTCTTCCACGTCATTATTAATATTCACTCATTACTCTACTATCCTCATCAATGGATATAGACCAATAACAACCTTCAATCTCAATATTTCTCTTCTAC[T/C]GCCTTAACAAACAACACACATCATTAATCATTCCATTATCTCCATCAATGAATATGGACTAATGACAATTTTGAATCTCTCTTATAATAAAATCTTACCCAATGATCATCAAGAATTAACAAGTTAAGAATCACTATTCTCTATTATCAACCTCTTGATAATGGTTATGATAATTAAACTAATTATTTAACAGA…
BARC_1.01_Gm01_52154366_A_G	715580331	Gm01	52154366	Chr01	53041644	1	92.713		Eu	ATGCTGCGTGGGAAGCCATGCAATTTGCAAAAAGTGTCGATGAACAAAGTGGCGGCTTTAAAAGCAGGGTATTGTGAAGGTAGAGCGCCGAAATGAACCCCCTTGGTGAACCTGTCAACAACAACCAAAATAGTAGTGTAATTGTGGGAAGAAGGTAGACCTGTGATAAAATCGAGTGATAGATATTCCCAGATTGCATA[A/G]GGTATAGGCAGAGGTTGAAGCAAGCCGACACGACGCTTAATTTTAGGTTTCACCTGTTGGCAAGTTAAACAGTGTGAAATGAACCTGTGAACGTCGGTATGCATGCTTGGCCAGGTCGTGAGGAACCCATTGCGGTGCATCCATTGAAACCACGAAAGTGCGGGACCCTCCATATAAAATCTAGCAATAGTGAT…
BARC_1.01_Gm01_52253980_C_T	715580343	Gm01	52253980	Chr01	53141084	1	92.9527		Eu	TCCGCTGACTGCAAGAAATATTTGTTCATATCTGTAGTCAAGACTCAAGACAACAGAAATCATAATGATCATAATTTGAGTGTGAGCTGAGAAGTATTCACCTGAGCTTCCCAAAGTTGTTGATGCTTCTGAGAAAGTTTTGAAGGTGGTCTCATAATTCCATTTTGGGAAGAATGCTCTACAGAAGCTAAGCGATCAGG[C/T]ACCTTAGGAGTTGCTGAAGAAAAGTTAGGTGCACCAGGAAAACTGAAAACATAAGGATGCTGCATTTGGTACAACTGAGCCATGTAAGAAGGTGGATCCCAAGAATCTGTAAACAAGGTATCAAACTTTATGTTATAGCCTAAATTATATGTTGACTGCACTCAACCAGTAGCTGACATTGACAACAAAGGAAG…
BARC_1.01_Gm01_52386309_T_C	715580350	Gm01	52386309	Chr01	53273430	1	93.8187		Eu	CTCACGACTTAAATAATGCAAAGATGTTATGTCAACATGATGATGACTTTAATTATTCTCCACTGAACGATGGAGCAAGTGCTGGTTGTGAGCTCACAGAGTGAAGCCGTACCACGCTTTCTGTAACGGCGCTTCGTTGTCCTCCCACTCCCACAGTTGCATTTGATTCCATCAAGCACTTTGTTTCAAGCATATGCATG[T/C]TTCATTGCTGGCCAAATGACGAAAAGAGGGTATTTTTTAAAAAAAATTATTAAATAGGAGTAAAATTTAAATTAATATTCAAAAAAAAGAAATAAATCATAAGTTAATCTATAACTTCTGAATTGATTTTTTTTCATTGAAGTCAAAAAAAATTTACAACTTTAATTTTTAATTTTTTTTCAACATGATTCTAA…
BARC_1.01_Gm01_52493627_T_C	715580361	Gm01	52493627	Chr01	53378518	1	94.4828		Eu	ACAATGAAAATACTAAGTACGTTAACATGTTGGAATCTTCTGATCCAATTTGGAGTCTAGTGCAGACCGTGTTTCTAGAAAGAAAAAAAAAGAGGCCAAATATATGATCTCCTTGAATTGAGACGAATCGGTTTCTTAATGTTGCTTCTTGCTTGCGGCAGGGTGTTAGGGATCGATGATGATACTGGCAACTTTATTTT[T/C]GGTTTTGTTGTCAATATTCCATCAAGTGCATGGTACGTAGTTGAGCTATAAAGGATATTTCATGGCAGTATTCAACCAAATTGGAGTAGAAGATTCCAATCTATTATTGTTTCTTCATCGTAAGTTTTGATATTAATAAACGTGTATTTGAGATTGATTAAAATTAAATAATAATATTTAATATAATACAAAAA…
BARC_1.01_Gm01_52551516_A_G	715580367	Gm01	52551516	Chr01	53436407	1	94.8124		Eu	CACTATTATTGCTAGTGCACCCAGTAATTTAAGTGAAGTGGCAAAAATGTCATTTACTTAAATTTTAAAAACCATCCCTCCCCTGCATATTCCGTACGCCGCTGTTACTATTTTTATTCTTCCTTCCTTGAAGCGTTGTCTTCTTCCTTCACTGGTGTTTGGTTTGTGTCGCACCGCCATTGTTTGGTGCTTCCGTTGCT[A/G]GATTTGAGGAACTCTCCACCACCGCCATGCCGTTTCCGCCATCGAGATAAGCTTTGTTGTTCTTCGTTAATGGCTTTAATGGATGCTTCGTGTTTGTTGGATTCCATATACTACATACGGATTACATAATTCATATGAGTTATATGGATTAGGTAATTACAAATTAATTATCAATCTACACTTTTTTAAAAATA…
BARC_1.01_Gm01_52642507_T_G	715580379	Gm01	52642507	Chr01	53527381	1	95.3304	1_52570528_52743661	Eu	TATGTATCTAATTATGTAGCATGTGTGGTGTAATCAGATGCATTCAACACTCAACAGAAGGGCGAAAAGGCACCAGAATGCGAGAAACTTGGCACGCATTTTAGGTCCTTCTGTCCAACCGAATGGCTGAGAGTGCTGAGCAACAAATTAGAAGTCAAAACCTCTTTTCTCAACTTATTAATTAATAAAACAAATTTTGT[T/G]GTATCATTGTGGTGTGAGAGTCTCTTATAGTGTTGGCACGTATTTTAGGTCTTAGCCGGCTAATTAATTAATTTTCTTTTCTTCTTTTTGGTGTTTTGCAGATTGCAGAATGGGATAAATTAAAGAAAGAGAAGAGGGGATATTCCCTGCAGGTGGGAAACATCCTTTTTTTTATTTGATAGGAAAAAAGTTGC…
BARC_1.01_Gm01_52887948_A_G	715580414	Gm01	52887948	Chr01	53772821	1	96.728	1_52792053_52901689	Eu	GTCTTAATTTTGTTTCTTGTATTTTTTATTCCTACCCTACTTTTAATATATTTAAAATAATGATAAGGAGTATTAAAGTTTTGGTATTTTAAGTTTATAGTATATATTATAATATAAACTTTTGGACTTGTGGACCGGGCTAAACCTAAGTGGGCGCGTGACTCGCACGTCACGAAGTACAAAACTTTAGGTTGGAATTC[A/G]AAAAGAAAGAGGTGCAAGCATGAAGCCTTTAAGCATGATCTATAAAAGTAATGGACAAAAAAACCATATTCTGCACTAATAATCCAAGAATACGATGAAATGTGGTATGTATTGATTGGTTTGGCGGGCGTAGAGACACCCAAAGCCACAGCCACAGGCATAGGATGCAACTTACTTACGTCAACTGCAAATGC…
BARC_1.01_Gm01_53242363_T_G	715580434	Gm01	53242363	Chr01	54127023	1	98.745	1_53130308_53246150	Eu	GGACAAACGGTCCAAGCCACCACAGGGCCTACACTGTGTCTGGCAACATGCAAGTGGAACTTCGCCACAGCCACCATGTGCAACCCCATTTTCCGTTACTTACCACTGTACGTGCAGCTTCAAATTAACCAATATAATAATGAAGATAAACTTAAGGGGAAGATGATGAGAATTCCATGTCCATTTTGGTCATGTTTTTT[T/G]ATGTTCGATTCTCCTTCGGGCCCTGCTTCTTTCCAAAGAGCATATCATAACCTTAGCATGTGGGTAAAGGCTGGTTTGGCTTAGAGAGATTTTTTCAGTGTCCCAGAGTTGTTATATATAATCATACAACTTTGCATTTGGGTGTGGAAAAAATAAACATGCGCGTATATATGCGTTCACCAAAAAATGAAGTA…
BARC_1.01_Gm01_53278791_G_T	715580441	Gm01	53278791	Chr01	54163451	1	98.9524		Eu	AAGTGAGAAGAAGTATCAGTATAGTTTAAGATAATAAATATTTGTTGAAATGTTTTCCTGGACATTAGTAACAGGTGTTGAATAAGGCTAAATTTGTATCTTTAGTTTAATTCTATATGTGTTGTTATTTGCGTGAATCATATCATTGTTGTGCGCAAAGGGGTCTAATCCCAACACAACTATAACTTGCATATAGCATA[G/T]GGATCGAGTGATATAATTAATATGGTGTCATTTGATTTTGAAAGATATAGAAAGTGATGAGACATATGGTTGTAGGATGAGAGGAGGCATGCCCGGTCAATGCTGGGACCTGCTCAGCACAACGATGAAGAAACAGTGGTTACAAACGCCAGTGACACTGAAGAGGACATAGTCGAGATGGATTATGCTCAACC…
BARC_1.01_Gm01_53365928_A_G	715580443	Gm01	53365928	Chr01	54250600	1	99.4486		Eu	TAACAAATATTGTAAGGTCTGTTTTTAATTAACATACCAAATTTTATTATTGTTTTATAAATTAAAAAACTTAACTACATATCACATGAACTTTCATCGGAACTATAAACATAATAATTTCTCCTATATACTATCAAAGGTTTTAAAAATTTCGGCCCCACTGCTCCACCAAGCCATACATCTCCATCATGTACCTACAA[A/G]CTTGCAATTCTGATGCAAATTAATGATGGCTGGAGTATGAGATCGCAGCGTGTCAACTCAAATTTTTTTCATACAATATTGAAATTCAGTAACCTTTACCTCCCTACTTTTTTTTAAAATCTTTTATGGCTTGAAAAAAATGGAGTTAAAATTTAGAATTATAATGATGAAACCTGCTAGAAATAAGAAATTAT…
BARC_1.01_Gm01_53570723_G_A	715580450	Gm01	53570723	Chr01	54479210	1	100.75		Eu	GGAATTAGGAACTAATGGTGCCAAATATCCTCTTGAATTCATTGTTTCCTGGTCTTCCACTGCAGGGGAATTTTGATAGAAGCATTGGCTAATGCTTCACATCAAAATCACACTCTATCCACTCCACAAATTGTCCTCAATGTAGTTGGTTTCTGCGTAACTGTAGCCACAATAATCTTTTTCACAGCCTATTCTAAGAG[G/A]CAGCTAAAGGAGTTACAACAGAAAGAGAATGATCTGGTCTTTCAATAATCCAGTAGGTGTAGTCTGGGTTTATTTGCTGGCAGCATGAGGCAGTTACTACTATCTTATACTGGCACATCAAATTGATGCACACTGCACAGTCGAGTGAGGTTTTATTTATTAAGTAACCTCATATATGGGAGGATTGAACGTCA…
BARC_1.01_Gm01_53675540_T_C	715580458	Gm01	53675540	Chr01	54584027	1	101.347		Eu	TCCAATGGAAATTGCATTAAAAATAGCCAATAAAATCAAACAACATGAGAGATTTTCTGTGTATATTGTCATTCCTATGTGGCCTGAAGGTGTACCTACAAGTACAGCTACTCAGAGGATTCTCTTTTGGCAGGTGGGCTTCCTTTACCTCTTAAAATGGTGCAAATGAGACAAATAATAAAAACCTTTATTGGCTAGAC[T/C]ATGAACATGGATTAGGAAGATTTGGTGTTAAAAAATTGGTCTCAAGCCAGAAGAAACAGCTGATTATTAGGTGCTTCATATTGTCAAATGATCTTAATTCTTAAAAGCACAAATATATATTTTTGCATTGCTGAAAATGCTCATTATTTGTTGCCTGGATCTCATGGCACTTGTATCACGTTTGCCATTTAAAA…
BARC_1.01_Gm01_53772846_G_T	715580464	Gm01	53772846	Chr01	54681333	1	101.901		Eu	ATTCTGGGCGGCGACAGAAGCATTCCCCCGGCCATGTCCACCAGCAAACTTGGCATACCAAATATGACTTCCTCGTCGATGAAATCAGTTTCAAACCACGAAGTTGAAGCAGTGTAGGTAGCTTCATTATCAGTTATTGATGCAATATTCATGTTGTGGTTGTGGGTAGCTTCAGTTTCAGTTTCGGCCTTTATCATTGC[G/T]GCTGCAGCGGAGGCAGCACTGCGAATATCCGCAGGAGAGTTGGTTAAAGGCATTTGATACTTTGAAACCGAGTGAGGGAGGTTGAGAACAGCGCCGTCGCCTTTTAAGGCCAACGCGGCCACGTCGTAGGCAGCGGCGGCCATCTCCGGCGTGGGGAAGGTGCCAAGCCATATGCGAGAGGCCTTGCGTGGCTC…
BARC_1.01_Gm01_53900971_G_A	715580489	Gm01	53900971	Chr01	54809451	1	102.631	1_53833208_53904622	Eu	GGATTCTAAAATAGTAGTTATTTTTTTTTTCAAACTAGTTCAAATAAAAATAAACTCGGTTTCACTTTGATTATAATCCGGTTCGGTTTGAACCATTTTTTTACACACCCCTTACATAAACCATACATTTGGAAATAAAAATCGAAGCCCATGCATTTATTTGCAAAATACCTAAAAGTACATCTTACTAACATCTGTGA[G/A]TTGAATGAATTCCTTGCCTAAACCCGACACCTGTCTCATCCTCGTTTAATGCGTGATGAGATGGAGAATGTAGATGTAACCCCTAAAAATAAATATTAATTAAAGTAAAAAAAGACATAGGATTTCTTTCAGTCACGTGAATTCTTTATAACTTTGTGGCTAAATAATATGTGATGTTTTCCTTTTTCTTTTTT…
BARC_1.01_Gm01_54025362_C_T	715580507	Gm01	54025362	Chr01	54933861	1	103.339	1_53914410_54076048	Eu	TTATAAAAATTCTCATAATCATACAAATGCTCCCGGTACAACTGACACAACACATGCTTAGCACAATCCGAAATCTTCCCACTGGGCCTCACAAACCGAGCAACATCCCCCCATTTCTTTCCATCAACAACCTTATCATATCCACCAAACCGCTTGACGGCATTGAATAGCTTACACAAGTCGAGCTCCTCGCCCTCGAA[C/T]ACAACCCTCTTCCTGGACTTCTTACCAGAGTGGTCCCTCAGAAACCTAGAGTAATCCAAGTCAAAGGTCTTGGAGTCACAGGCAGCAGGGCGAGACTGGAGCTTGTGAATGGCCTGAGTCTTGGTAGGGAAAGTGAAAGAGTCTAGATCCAAAGCAAAAGGGGGTTTCCAACTCTTTGGAGGCACAATCTTACA…
BARC_1.01_Gm01_54123492_T_C	715580518	Gm01	54123492	Chr01	55031991	1	103.898		Eu	TTTGTGTTGATTGAGTCTTCTATTGTTGATGTGCAACATGTTGGAAGTTATGATTTTTTTATTGGGTGAATCTTATTGAAGAGAGGTGGATAGAAGAGATGGGAGTGAAAATTGATGGGTTACACAAGGAGCTGAAGATTATAAAATACTTTTTTTTTTATTTGTTACGTATGATGGTGGTGGTTTGTTACTTGTTGTGA[T/C]TGGTATAGGGGTCATGTAAGTGAATAAAATGGTAATGCAAGTTGTTAGTTGATAGAAATTGTAACAGGTTTTTTATTGTAGGTTTTGGTCAAATTAGGACTATATTGTCAGATAAAGGTATATTGTTTATGAATGACATTGACATTAAGTATTATTGATAAATGACATATTTGTAATCGAGTTGTATTCGATTG…
BARC_1.01_Gm01_54220674_T_C	715580529	Gm01	54220674	Chr01	55129174	1	104.451	1_54171147_54223193	Eu	CAGGAGAAAGAAGAAAAGCTTGATGGTGATGCTGCTTTGAATAAATTGTTCCGTGATATTTACCAAAATGCAGATGAGGACATGAGGAGAGCAATGAGCAAGTCTTTCGTAAGATATCCATTCTTTGCTTGCTTTGAAATTCATGCATTTTATTTCTGCCAATTGTTCTTAGTTTTTGAAATCATTAAAATTTTTCCCCA[T/C]TTTCCTTTTTTTAATTGTGCTTTCTTTAGTTGGAGTCAAATGGAACAGTGCTATCAACTGATTGGAAAGAAGTGGGATCAAAGAAGGTGGAAGGCAGTCCCCCAGAAGGTATGGAGTTGAAAAAATGGGAGTATTGATTCGGTACTTAAATATTCATTTGAGCTGATGCTTGTGAGAGTTCAAGTTTGTCTCCT…
BARC_1.01_Gm01_54250250_T_C	715580536	Gm01	54250250	Chr01	55158751	1	104.62		Eu	AATGAATTTGAATTTCTTTAAAAAATATATCATGTTTTGAGGTTTGTGAATGAAAGAAAATAAATAAGAAATACAAGTATCTCACAAGCAATTGAATTGTTTTTGTTCCTTTTCATGTTATTTTCTTGCGCATTACATGTAAATTACAAAAGGCAAAAGACACATCAAAGCCAAAATTATGCTATCTTTTATAAAATGAA[T/C]TAGAAGTCTAGAACCTTAGCCACAAAGGTTGTCAAATGTACGAGTAAGTCGTTGGTTTGGGGAGTCATATGTTCAGTTCCCTTAAACAATGTCTTGAGTTCGAACTTTGTTCATGAAAAAAAAAAACATTATTGAAATGAGAGATTTCATTAAATATGGTCAATCAAGTTCTCCCACATATATTAATCATTAGT…
BARC_1.01_Gm01_54285824_G_A	715580541	Gm01	54285824	Chr01	55194325	1	104.822	1_54273942_54408731	Eu	TCAATAATTAGAATTAAAATAAATGTTTTAATTAATCATCTAATAATTATTAATTAATTTTAATCACACCTAGTCGTATAATCTAAATTTATGATTTTTACTTTTTATAAGAAATCATCGCCCGTGTTTATATGTCCGACCAATTCAGTGTTCACAGTGTCAACTAACTAGTGATTTTGGAAGACAACTCCAGAGTGCTA[G/A]TCGATCTATTAATTATATTTTGGTGTGCATAAAGAAATTCATTAAAAGAAAAACTCTAACTAACGATCAGTACATATATTTTTCCCAACGTGTAATAAGTAGTAGTATACAAGGATTGAGATGTGTCATGAGGCAAAAATATCAAAGGTTTCTTTTACAAATTATTTATTTAAATGAATTTGTTTTGAAATTAT…
BARC_1.01_Gm01_54432202_T_G	715580563	Gm01	54432202	Chr01	55348314	1	105.646		Eu	ATCAGAGCTTAATTCTTCTAAGGTAACTCAACTCTACAATTGTGCCCTGTTATTTTATTGACTTCACTTTTCAGCTGTATTATCTATACTTTTATATGGTATGATTATTGCATTTTGGAATTGTCTCTCCATATCTGAACTGTGCATAACCTTGCAAATGATACAAGCTATGACAATGGGAAAGATTTCAGTATTTCAAC[T/G]GCATAAATTTTTTCCACACCTTTCTTCTATTGGGTTTGGAGAGGGGAATTTTACATCTCTGGCATGTCATTTTTTTTCCACAGGTTTGGGAATTTGATCAGGCTCATCAAAGATGGCTTCCTGTGGCAGAACTGGCACTGCCTGAGGAGAAGGGTGATCAGCTTTATGCTGTTGCATGGGCACCAAATATTGGC…
BARC_1.01_Gm01_54488416_C_A	715580571	Gm01	54488416	Chr01	55404734	1	106.18		Eu	GGGACGGGGAGCATAGTCCTTGTCCCCGAATTAGCTGTGGGGGATTTTTTTATCTCCATCCCTATCCTTGTGGGGAATTTTTCCCCGACCACATGACCCCAGATGGGGCAAACCCCGTGGGGATCCCCGAGTTACGAAAAGAATTGTCATGCCTACATCTTAAAGAAAGCCCATAGATAGGATATCCATAATATTCTATC[C/A]TCTAGGTTTCGGGTGGAACATTTATGAGTTAGGATGATGGATTATTTCTTAATATTGTGAAGTTGGTTTCCCGGTGGGACTTCGGGATTGGTTCCTCTTAGTGTGAAAGTAGCTCCTCCCAATATCACAGGGGAAGTGTCTGTTGAAGTGATCATGATTTTGGATCTTATTTGTGTTTCAGTTATGGATATCTT…
BARC_1.01_Gm01_54521885_T_C	715580576	Gm01	54521885	Chr01	55438203	1	106.439	1_54491253_54580299	Eu	ATTAACACAAATGGCAAGCAATAAGCAAGGATAAACGAAGTTTAAAATTTAGTTGGAAGACGAAACGTAATTTACAGTATTTCACTAAACCAACTTTACAAATGCCTCCACAAAATTGTCAAAACCCTAACAAGTAATTGTCACGTTCCTCGTACAGACAGATGGTCCAAAATCTCCTAGTAAAGCCATCAGGTTCAGAT[T/C]ACTGGTTTAAGGACCACATCTCAAGTAACGATACCAGTCTTTGTAATAACGATGGCAAAAGCAAAACATTACCACGCATAGTTCATAATAGTAACATAGATCTTGACAATAGCAATATCAGCCAAATGAGGCGCAAAGAAATTGCATCAAATAGCCAACCTCAGAGACACGTAAACTAAAACTTAGTATCATAT…
BARC_1.01_Gm01_54622722_C_A	715580594	Gm01	54622722	Chr01	55539040	1	107.016		Eu	CCTTAGACTGGTCTCTTTAATTTCATTCATGTTGCATCATGGTGGTACAAGTTGATACACTTGTTACTATTTTTGGTTTTGGTTTCTTTTTTATTTGATGTTAATAGTAAATAGTAAATATTACTTGTTTTTATGCATAGGAGGGAAGGAAGGTGGTAGTTGCAGATGGAGCCAACAAATAGAATAGTGCTCTTCTTTGG[C/A]TTCTTCATTAGCAAGTTTTAAGAATATTTCTTGTGTTATGATACAAATCATTTTATATTATCTAGATAACATATTTGTATTTTATGTTCTGTAGGAGAGAAAACTTTATAATTTTAATATATAAAAGAGAAAAGTTTGCATAACGGGGCGTGAATGTGTGATTAAGAACTACACATGGTATAATTATTTTTAAA…
BARC_1.01_Gm01_54686660_C_A	715580601	Gm01	54686660	Chr01	55602978	1	107.269		Eu	AGCCCTCGTTGGGGCGGTCTCTGTAGGGGCGGACGAGCTGGGCGGTGACGAAGGTGATGACGTGGGTTTGGCCCAAATGGACCTCCGCGGAGCCGTCTTGCTTGGCGAGCTTGATGGTGAGCTTGCGGTAGTCGGAGGGGCGACGGCCGTCGACTCGGAGGTCGGAAAGGAGAGCGGTTTCTATGAATTTGTTGTCGTTG[C/A]GAGGCATTCGCCATGTATTTGCCAGCCTCTGCTCCATCTCCTCTGCCTCTGCTTCCCAATGCTTGAGGTTTAGGATCAGCCCAATAAAGAACGGACATGCACTATTTACATTTAAAAAAAAATGGTTTTTATTATTTATTCAGGTTTTAATGCTGTTCTAACTTTTTTCACATATGAATCAAAATTCAAAAAAT…
BARC_1.01_Gm01_54752856_A_C	715580606	Gm01	54752856	Chr01	55669170	1	107.646		Eu	GTTTCTCGTAATACTTTCTCATTAAGCTATTTTGACAAATATGTGGAGGCAACCATTTCATTACGGCAGAGCACATAATAAAGATGCTATATCTGTGGGCTATGGTTAATTGATTCATTTTAAGGTGCTGGGTATTATTATAATTCTTTGATGTAGCCTGTATGACATATTTCAGATGGAAGGTAATCTAAAGTTTAAAC[A/C]TCTGAAAAATTTTCATGGAACACCTTAGTTTCTGTATCATGAAGAAATGACGGACATGCTGGTTCAGGAAGGCAGAGAAATTGCAAGTTTTATAGCTCGGGGAGTCATTTCTTACATGATATCTCTTGTCCTATAGGCTGCAGTATTGTTTGAGTGGCATGCCTCCGCCAAATTTCATTTCGTAGACACCTATC…
BARC_1.01_Gm01_54807842_C_A	715580611	Gm01	54807842	Chr01	55724571	1	107.935	1_54761496_54828349	Eu	ATAGATAATGAGGATAGAGTTCTAGTTTTCTGACTAGATGACAAGCTCACTTTCTTTGGCATCTTTTTTGAGGACTTCTTGTCTACCGAATGCACAGGACTGTTAAGGCCACTCTTCCTGGAAAGGCTTGCCTTATGACTGGAACTTCCACCATTTAATTTCTTATACTCAATATTTCTTTCTTGACCAATGCAGAAATC[C/A]GCATCACTATCAGCACCATTAGATGACAATACACGGGGACGAGGAACACGAAAATTTGCTGTTCTCCTTGCAGTCCTCCAGGCTGGTGGAAGTACACTACTTCCCTCAAAGCCATTCCCATCGTTACTAAAGTCATCAATTGCAGAAAAAAGTTTATCCGATGAACCATCCTTAAGGGATTCAATTTGGATTGG…
BARC_1.01_Gm01_54843428_G_T	715580614	Gm01	54843428	Chr01	55760157	1	107.935		Eu	TCAACAATCAAGTTGGAATCGGTCATTGAACAGATTCTGGTTTATTAGCCAACTCAATGATTGAAGGAGCAGTAGCTTCGCCCTCTCTAACAGTTGAAGCTGTTACACCTTCATCGTTAAAGAACGCAGCATCCACGTTGCATGAGTGTCTATATCATTCTTGACCTCGTCAGCAGCCCACCAATCTGCTAGAACAAGTT[G/T]GGCACGGTTTAACACACCAACCGCTTGCTCCTCCCCCGAATTCCACAATTAATCATAAAGCTCCATAAAATCATGACATAATTTAAATTGATCCTCATTTAATGAATCATAAAGCTTCAACACCAAATCCTGGACAGAATCTTTGTTAAGTAAGAAAGGATCAATCTTATTCCATAAACCACAACTCTGCCAAA…
BARC_1.01_Gm01_54932021_T_G	715580627	Gm01	54932021	Chr01	55848750	1	107.935	1_54858861_54949893	Eu	CATTCAACCCATTGGGACATAGAAGTGTGCAAGAGTGGCGCATTCATTTTTAAATTCTTGTTTAGTTGTTCTTTGCTGACAATGCAAGAAGATCTTCCCTCATTGGCCTTTATGTCACCCATACCATGTTGCTTTAGGCTAAACAAAACTTTGTGCTTTTAGTTGATTTATGGCAGAATGTTAGATATAGATTATCTAAG[T/G]TTCCACATAATGCAATATTTTTTTTTACAATGGAACATATTGTTGAAGAAACTAAAAATGTATCTTCTCAAAACAAACCAAAGTCATGTATTCACTGTACTGGAACTTGAAAGAAGATGGTTCACTTTTTCTTGGATTTCTCCTCATTTAGAAATATAACCACCAAACTATTGACTAAAATAGTTTAATCTTAT…
BARC_1.01_Gm01_54962372_G_A	715580631	Gm01	54962372	Chr01	55879101	1	107.935		Eu	TTTGGCCTCAGAATGTTTCAGCAACAAAGAAACCATGGTAGAATCGTGACGCGTGTTTAGCGTGCAGAGAACAGCCCCAGACATGGGAACAGCAAAATGTAACTCATACATAGCCGGAACATTGGGGGCCAATACAGCAACCTGCTCAAATTCATGATAATTGTAGCTGAGAGAAAGAAAGAAATTGATGAAGAGAGAGA[G/A]AGAAAGAAAGAAAATGACTTACCACATGACGGAGAGAAAGACCGACACCAAGTTGAGAAATGGAAGAAGCGAGTCTGATGCAGCGTTGGTGGGTCTGAGTCCAGGTGTAGGTAACGTCACCGGAGATAAGAGAAAGTCGGTGGCGGTAAACTAGGGCAGCGCGTTCCAAGAAGCTGATCGGAGTGAGAGGAACG…
BARC_1.01_Gm01_55060537_G_T	715580642	Gm01	55060537	Chr01	55976161	1	107.935		Eu	CCTTTTCGAACATTAAACTCACTGCCAGATTCTTATTCTTTGCTAAATGATCTTTTGGGTTTCAATCTTCACTCTAATCTCCAAAACCTTTATGATGGTAATTCGCTTTCTCAAATCCAGCCCAATTTCCAAAACTTTGAGGCCCCTCAGCAGCCAACGCAGCACTTGAATGGTGGCAGAAATACTAGTTTCAGGGAATC[G/T]CAAAAGCAATTTGGTTCCACAAATAATATTGCTGACCCTTCACTATCGAGTTCGCTTCCAAATCTGGTTTCTGCCTCACCTGAACGTTCCCCATTCAAGGAAGCTGAAAACATTATGGTAAACTCAAAGGACTGTTCCACCTCCTTTGAGTTAACGTGGGGTGATTTCATGGATGAAGAAACAACCGAAACTTA…
BARC_1.01_Gm01_55124547_G_A	715580655	Gm01	55124547	Chr01	56040192	1	107.935		Eu	ATGTCAAAATAAGTAAAAGCTAGAGAAGCTAAAGAGTGAGCTACAGAATTCCCACCTCTTTTGTTGCAACGGTGGTGGTTTAAATTTCAACTCAACGCGGTTGTTTGATACATGTGCCAGTATGCCACAAATCACATTGCAGGAAAACAAAACAGCATTACACATTTACAACACTGGCACTGCCATTTAGATTTGTCCTT[G/A]GTAATCATGGAGAGGAACAAATCACGGGCCAAAATCATTAAGAATGCATTTGAATGAAGAAATTTAAAATTTTAACAATTTTAAATACTTCAATTAAAATTCTTTTATGTTTGGATAAAAAAAATTGTGAGGGTGAAAAAAATGAAGAAAAAGAAAAGAAAATATGATTGGTGTATTTCCAAAGAGAAGAATAC…
BARC_1.01_Gm01_55226574_A_G	715580676	Gm01	55226574	Chr01	56142221	1	107.935		Eu	TGCTCTTAAGGAGTTGGAATCCATCCACAAGGTTTCTTTTGTTACATTTTCTTAATTCGCTTGAATGGTCCAGTGAGAGGGTGAAGGTTGTTGCCTTTATAACCTAATTGTCGGGTCAATCAATGGTTGTGGCCATGTGCAATGTCATGACTTAAATCATCATTTTAACAACCATGAGCACTGTACTCTACTGTGTTGAG[A/G]GTATTTTTTGGTTTGTCCATTTGATGGAAAATGTTAATAAATCCATTTTTAACTGATCTTCAACCAGTTAACCTCTCAATTTTTTACGGTTTTTGGTTGGTGCTAAAACTGCAGGTCTTGGATCTGTACGTTTGGTTGAGCTTTCGGTTGGAAGAATCTTTCCCAGACCATGAGCTGGCCGTATCCCAAAAGGC…
BARC_1.01_Gm01_55380880_T_C	715580683	Gm01	55380880	Chr01	56296878	1	107.935	1_55380880_55585924	Eu	ACGAGTCATCCATTCTGTAGCTGTTAAACTAGACTTTTCTTGAAATTTGTGTAGATAACGTTTCTAGAAGTAAATTTGCATCATACAAGTAAATTCATATGTAAGTTTATCACAAAAAAAATCATACATAGTTACATAATCTTCCCAAACAACCACACGAAGTAAAATAGGAAACATTCTGATGTCGTTCGTATTTCAGT[T/C]CCTTCGTTGATGAGAAGGAGGGATATCCAACATACCAAGAATATCACCAAAAGTACTGGTGTGAAAAACTACAAAACAAATTCCTCGCGGGTCTTCTTACAAACATGTACACTACAAGCTACTATAAAGAGTAATTTCAATTCCACTCAATCTAGAGCAAAAAAACTCGCACTTACAATGCATTATTCTTTCGA…
BARC_1.01_Gm01_55608992_G_A	715580710	Gm01	55608992	Chr01	56524987	1	107.935		Eu	AGGAATAAAAGTACAAAATTCAACTTTAATGAAGGAGATAATGAAACTTGGCCACTTCCTTGAGACGCAACCTTGAAACCATTAGCTACAGTAACAAGGTGAGGAATTTTTGGAAAAGAAATGGATGAAAAAGAAGATTTATTACTAGAGATATGATCAGAGGCACCTGAATCAAGTATCCAAGGACTGGGACCTTCAAT[G/A]GATTGAGAGATACATGCGGTTAAAAAACATGGTACAAAGGAAGATTGTTTTTGGTTGTTGGGTTTCTCGGATTTGAGCTTCAAATACTCTTGGTACTCCTCATCAGAGAACCAAGACTCTGATTTTTCTGACTTAGATACCAGTGCTACTTTGTCAGGAAAGCCATGCAATGAGTAACAGTTTTCTTGAGTGTG…
BARC_1.01_Gm01_55666300_G_A	715580712	Gm01	55666300	Chr01	56582329	1	107.935		Eu	TCTCTCCTCACCCATTATTTTGTTTCACTCTAGCATAGATATTGCATCGGCTATCTGTTATCCAGCTTTAGCAACTTGTGGAGAGTTGTTGGATGCAAAATTACAAAGCGATATTACTTTGTACATTTATTCGTCTGAAAATTTTTTATGCTTTACTTGAAAATTTTATAATGGATTATGGTGAGAACATGATGTGAAGA[G/A]TTCTTAATCCAATTTATAAATTGATTGTGCAAATTCTAGAGCTTGTTGAAAGAGTTAACATGAGGAATAATGTTACTATTGACTCCAAATTTATATTTGCAGAATATGGAAGCTGAGAAGCAGGTTAAATTTTTCCAAGGTTGCGTGGCTGCTGCTTTCTCTGAAAGGGATCAAGCAATAATTGAGGTTACAAT…
BARC_1.01_Gm01_55789200_A_C	715580717	Gm01	55789200	Chr01	56705229	1	107.935	1_55751910_55914191	Eu	CACAATCCTACTTAATTACATACCATATCTAATCGTATCACATACAGCCAGTCACGCCAACACTCCCCCTCAAGCTAGTGAATGGATATCTATCATTCCTAGCTTGCAAGTAAGATTGCAAAATCATTCTGTGGACTTGTGGAGAGCCCTTTGGTAAACACATCTGCCAATTGAAGCCTCAGGAATGTGTGCTAGTTATT[A/C]GACCACTTTCTATATTTTCTTTGATGGCGTGTCAGTCTATCTATGTATGTTTGATTCTGTCATGCTGTACTGGATTGTGTGCAATGTTGATGGTAGAATTATTATCACAATATAGCCTCATAGGTTTCTCATATTCTATCTTGAGGTCATCAAGTAATAGAGTTTTGAGAGAGAGAGATTGAGAGTGAAGAAGA…
BARC_1.01_Gm02_51238_A_G	715583506	Gm02	51238	Chr02	51236	2	0	2_51238_130670	Eu	GCTTAGTGTGCCACATGGGGCTTAGCGAGTTTCAAGAAGGAAATTTCCTGCAAAATCCGCTTAGCGAGCACCATCGGCTTAGCGAGAATGCATGACTCGCTTAGCCTATGCCTGCGTACTTAGCCCAATTCGAGATATTACAAAGCAGAGACGTTTTTAGGCTTAGAGCGACATGCTAGCTTAACCAGTTGCCCATGCGC[A/G]CTGAGCTTGCACTTGCGCGCTAAGCGCACACATGTCTACTGAGTGCATAGCATAATCAAACAACAAACAAAAAAATAAACATTTGTACTCAAATTAACTAACACAAATATTCACAAAGTCATGGACATAACCAAAATCAACCTAACATCAACACATCAACAAACATTGACACATAAACCAACTAACACAATTAT…
BARC_1.01_Gm02_207506_A_G	715581475	Gm02	207506	Chr02	207504	2	0.47191		Eu	AGATTTTTATAAGATATATTTGGTCTGATAAAATAATATATAATTTGGTAAATTTCTTGTTTTACACATTTAAAAAATACAAAAAATAAAAGTTTTCCTCTAACCAAATGAATCTATAATTTTTTTATCATGTGGTAGATACTGATAAAAATTTGCTTAAGGAATTTCACTCGAAAGAGATTATACATGTTTTATATTTA[A/G]GTTTTTGTTGGGTTTTATTGTTTGTATTGAGCTTAAGTTTCTTTCATTAGGTTGTTTTATTTTTAATACTTTTAGTTGATGTATGAGACTTTAGTAATGAGCCTTGATATCATTTAGGCCTAAAGTATGGTAGAAAAAAAAATTAATCTTGTAATTAGTTTTGACTCATTTTAAAATAAAGCTTTAAAGTATAA…
BARC_1.01_Gm02_269063_A_C	715581660	Gm02	269063	Chr02	269061	2	0.649	2_217967_330304	Eu	AGGTAGGCACTGGGGACATGTCCTTTAACAATTGCCAAGAGTGAGGCTCACATAGCCATTGTCTATATATTTTTACATTTCTAAAGAGAATGGTGCGACGATCATGATTAGGCTTAAGAAGTAGGGTCTGTTGTTTCTTCAATTTTTTTGGTACTTAAAGTTTATTCTTTGTATGCAAGGTGGCTTGGGAAACACGTACC[A/C]CAATTTTTAGCATTGGACTCACATTTTGTGTGCATTATTTTTCGGTACTTCCTACTTTTCTATGTGATAAGAAGTTGACAACTCAGACCTCTCTTGGAAAGGAACATAAAGAAAAGTTTATGGCTTTTGTGAAACGAGTGATATTTATATATGACATCGCTTGTGTTGATTGCCATCTTATTTAACTAACTTTT…
BARC_1.01_Gm02_398525_C_A	715582150	Gm02	398525	Chr02	398523	2	0.878		Eu	ATCCCTAGATAAGAAACCAAAAATTTTAATTATAATGGTTAAAAATTCATGTAAATTAAAAATCAGTCACCTCATGTATCAAAACCTTGTCAATATTTTTTCTAACAAATGCTCGTGATACCATTAAGTTTTCATATTTTACGAAATATAAAGGACCACTTACTGCTTATTCATGAATACAAGTAAAAATAAAGTAACAA[C/A]AAATATTAAAAATACTCATTATAATAAAATATACAAGTTTACAATATTTGTTACTTTTTAAAAACATTTAGAGTATATTTAACAGTTTCATGATAAAGGAAGCACACACATACTGACATACATATAAACATTACAAGAAGTGTATATAAGCATTACAAGAAGCAAACAAGACCAAGATTGAGGTCTCCCATGTT…
BARC_1.01_Gm02_447495_G_A	715582795	Gm02	447495	Chr02	447493	2	0.971		Eu	AACCAAGGAAGACAGAATCCCCGCGAGAGAAAACTGATTGCACATTGACACCATGCTTTGATATCTTAAGGCCTACACCAGATGGCTGGCGAAAGTCCAAGACATTGATAGAATCTGAGGTGCAGAACACACCATCATTTCCTTCAGCCTCAGATGAACTTACTCTGCAATGTTATATTTCTAAACTTGGTTAGCAGTAG[G/A]GAAAGATAACAGTGAAAACACATTAAGTACTAAAGAAAATTCCCTTATCCTCAAGGACAACAATGTTATACAATTACATGAAGACAAGTTAATGCTCTTTCCAACATTGAATGACTTTCCCTAAATACTAATATTTGGTGAGAATATATTGTAGTTATGTTACATTATTTGGTCCTTTCCAGTTTCTTAATAAA…
BARC_1.01_Gm02_496816_T_C	715583314	Gm02	496816	Chr02	496814	2	1.11072		Eu	AAAAATGCCCTCTCCCTCAACCTCTTTGATCCTCTTCCTCTTCCCCTCCCTCCTCCTTATGCCCCTATTACTCCTCCCCTCACCTCTCCACCTCCTCCATGCGTTCCCTCCTACTCTACCCTTTCCCCCTCACCCTCTGCACAGAGCTCGAGGTCTTTGGTGATGTCAGACCCATCCAAACCAAAGCCCTTTGCCATGCA[T/C]CTTCACCATCCACTTCTTCATCTGGAATAGAAAGGAGTTGGCACAGTCGTGAGGTTGATGTATGACACGGTGTGGTGGACCTTTGACAGACTCACGGTGGTGGATGCATCATCGTCTTCATTGCCGGCGGTGAGTGCTGTCGTCTCCCTCCTCTCGGCCCGACCATCTAGGCCCACTACACTCTCCCTTCCTCT…
BARC_1.01_Gm02_504059_C_A	715583404	Gm02	504059	Chr02	504057	2	1.14458	2_504059_662422	Eu	GTAAGTAGCAGTACTCACTTCATGGATCATGTGCAGTAATTAGAGTTTGTGTTTGTGAGCACTGTACTTGTGGAGCCACACTCACTGACTATGGACCTGTCAAGCTTTATTGAGCATGGATATTGGTAGTTTTGGGCAGTGACACCAACATGTGAAGATGACCTCTGCATCCTCACTGGCTTTGGGACATTTCTTCCTTC[C/A]ATTGAAGCTCTTCGTCGGCTCGGTTGCCTCTCGTACGAATCCGGCCTTGACTTTGGTGCACTCTGTGATCTGGCTTTGGCCCTTGATGATTTTGTGTTGGCCATGTAGTTTGGAAATAAAGGGTAGTCATAGGACATGGGTTCTGTGTATGCTGGTATAGGGAATGCAAAAGGAACCTTTGTAATTGTATTATC…
BARC_1.01_Gm02_693740_A_G	715583798	Gm02	693740	Chr02	693738	2	1.927		Eu	TAACACCACACAACACGACCACGCTGCTGCGTCTAGTTCCGTTGTTTTTTTCGCCGACGACAATCCTTCTTCTCAATCTCATTCCACTCCGGCAACAACAACTGTAACAAACATTGATGATGTTGCCTATTCTTCTTCCGACGCAAATCACCGGCAAGCTTCCGATGCAAATGTTTGTGCTGCGGAGGAGGAGAAAAGTG[A/G]GGTTGTGACCTCTGCTGAAACGGTTAATCAAGGTGCGAGTAGGGAATTGGCACCGGCACCGGAACCTCCGCCGTCGCCGTTGAGGAAACGAAGGCCGAGGGAGAGGAAGGTTCCTGCAACTCCTTTTTCTAGGGCTCTTGGGTCAGTGTTATTTATTTTCATTGAAATTTCATCACTGTGATATGTTGCATTGC…
BARC_1.01_Gm02_769809_G_A	715583906	Gm02	769809	Chr02	769807	2	2.3		Eu	TAAGAAAATATATATTATTTTAATCAATAATATAGTTTTAATTTTTTTTAAAATATTTTGTTTAATTTTTTCGTTTTTTTACTGAGAGAAACTAGTATGAATATTTGGAAATCATGCATAGATTTGGAAGATTAAATCTCAACTAAAAAGTTATAACCTTCACAGTGAATCATAGTTAAGTGTTTTTTACTATGGAAATC[G/A]AATATTATATTAAAAGGTTTATAATAATTCACTACTTAATCATGAGTTAAACCACTTCCTTGACTGAATCATAGTTAAGAAGTAAAATGTAATAAATGTGATATACAGTATTCTTTTTTTTTTTTGTATTTTAGCACGCGAGATTTTTTTTCAGAACCATTTCTTATCAAAGAACAAAGTTTGTTTTCAGCATT…
BARC_1.01_Gm02_831797_C_T	715583999	Gm02	831797	Chr02	831795	2	2.46578		Eu	GTTAAGAAACAACCCAAGTAAAATTGATTATGGTGCATTTACTATAATCTTGGCTGTACAGGAGTACCACCAGTCCACATAAGGACTAAATTGCAATTTTCAATCTACACATTCCAAATCCACCCACCAGATTGCCAATAAAACATCAAAACCGTTTATTATGATAAAAGCACATCTGACGGTAACAAATGATGCATCAC[C/T]CGTGTGCCACATTAGTTGAACTTCACGGTAGCTTCCTCTATTTGATGATTGATAGTGATCCCATCTGCGGTTATAACTTTCTCATTAATGAGTGTGAAGTCACCTATTCATTCAGTACTAACAAAACAAAATACAATAAATTTGGTAAAGGGCAATGGCACTTTAAAGGGAAGAAAGCACCACCTGAAACCAGA…
BARC_1.01_Gm02_881272_G_A	715584056	Gm02	881272	Chr02	881270	2	2.847		Eu	AACAGTGCGTGATTGAGACCAAACTTGATGAAACAAAGGAAAATGTGTAGCTGTTGTGGTGAGAGAGACTTTGGATTTTGGAATAAAGAGTGGACACCAAGTGAATGCGGAATCACACTGACACTCCTCCAAAGACTCTCTATTTCTAGACGCCAAGTAACGCCGCGCGTGACCAGCTACCGGAAGCTGTGATCATCGAA[G/A]TACTGTCGCCGTTAGATTTGACGGCCAAACGAAGGGACGCGATTTGTCAAGGTTGGTGCGCGAGTGAGAGACAAATAATTGCGTAAGCATAAATTCGCGGTGCATGTTACCGGATCCTTCCCGTCACTAGTCTCAACTCTCGCCAACTTCAATCAGGTTAAGAAAATAAATAGAATATATACGAAAAAAAAAAT…
BARC_1.01_Gm02_971923_C_A	715584262	Gm02	971923	Chr02	971919	2	3.22		Eu	AGGAAGCATATATAGTAGTGTATGGTGGACCAAGCCAGAAAACAATGGTGATCACCAAGAAACAGAAAACGAACCGGCCCAAAGAGACCGTATCTGAGGTGTATAGTGTTTTGGTCGTGAACGGGGACATGGAGGACAGAATTGGGTGTAATACATTGTGTATTAATCAAAATTAGTTTTATCTAATTCATGCACTTGCT[C/A]TCAAGATGAAAATGACACTGTAATTTTAGCCAAGATATGGAACCTAAATTTTGTCCAGACAGAATAGAATGATCGAAACCAAAGAAAAATGAAATTAGCTGGAGGATTTAGCCTAATGTATAATTCTTTTTTTTTTCGGTGGGGGGTGTCGCAATAATGTATTAACTTATTATTATACACAAAAGCAGACCGGT…
BARC_1.01_Gm02_1033642_T_C	715580912	Gm02	1033642	Chr02	1033638	2	3.56	2_1023580_1107844	Eu	AACCTCAAAATGCAGTAGCAATCACTTGAGCCAAACAACTTCATTGGCCACGAAGGATAAAGTTCTATATTCTAATTCTGCAAAAGACTTAGAAATTGTTCCCTGTTTAACTAATTTTCAGGAAATGAGTGAATCCCCAAGGAATACACAAAAACCAGTGGTTGATTTTCAATTATCTAAACAGCTACCCTAATTAGCAT[T/C]TGCGTATGCTTGTACATGCAATGAATTATGAGAAGGGAAACATAAGCCTTGACCAGGAGAAGACTTAAGGTATTACAGTATGTGATGTATTGCATTAAGGTGAGTTGTCAATGGATTTTTCATATACTAGCTAAGCTTATGAACAACAAAGGCAATGTTTGATCTAGAAAAAAGTTAACTACATGAGGCGACCA…
BARC_1.01_Gm02_1272204_C_T	715581133	Gm02	1272204	Chr02	1272176	2	4.33426		Eu	TCATAATTCTTATGTTTGGGTTATGCAAAAAATTAGAGCATATAATTATAGTTGAGTCCATTTTCATTTTGGCACCTTTGAGTAAGGGTAGTCATTGGTGGGGTAATGTCGGCTTTGAGTGGGAAAGAAGAAAAGATCCATAGGTGGTAGTCACGATGGTGGTGGTAGTCACGATGGTGGTGGTAGTACCGTGGTAGTGG[C/T]GGTGAGGTGAGTGGTGACAATGAGGTGAGGATGGCAGTAGAGGTGCTGGGATGGAAGCAGGAGGAACAAAAACAAGGAGAGCTATTGCAACTTCGAGAGTGAAGTTATGAATTGTGATTCAAAGGGTAAGGATTAGAAGTTGGGAAGGATTAATTTTAGTTGTGTTATAATTAGAAGTTGGGAAGGGTTAATTT…
BARC_1.01_Gm02_1398489_G_A	715581237	Gm02	1398489	Chr02	1412870	2	5.177		Eu	CCTTTGACTCTTGGACAAGAGTTTAGTGGGTATACTACACAAGTAAGCTTGCTTATGTTTGGCTTGTGCTGTTTTGTATTTTTGCTATAATGGATGCTGCATTGTAAAATCCTGACAGTTCGTGGGGTGTGATTTCTCATTACTTTTTTCCTTTATCTGCAGGTGAAGTATGGTATTGATAGAGTAATTGGCACTTTGCC[G/A]CACATGTATCAGGTTAGATTCAAATGCAAAAGCTAACTGCTTGTTCTTCACTATTTACTTTTAGAGTTCTGACTAAAGCAGAGATTTTGCTTGAACAGCTTGCCCAGGGTGGGACAGCTGTAGGGACTGGATTGAATACAAAGAAGGGGTATGTATGCTTTTTGATAGCTAAGTGGGGGTTCTTATATTTTATT…
BARC_1.01_Gm02_1461422_G_A	715581316	Gm02	1461422	Chr02	1475801	2	5.542		Eu	CACTTTAATGATATTTGTATGGGTTAATTAAGTTTTTTATTCTCAAATTATGGGAGTTAAAGTTTTGGTCTCTAAACTATTTTTTTTTTAAATTGATCTATAAAGAATTTGTCGTTATTAAAAATAGTTTATGTCGTTAATGTCCTTTGTTAAGTGTTGAGTTGTCCATTTAAATGGTTACGAATATCACCATAGATTAC[G/A]GATGAGAAAGATAAATTATTGCTTGAAGCGTTAGGGTTCAACGATGACTCTTCTCCTTCTCCTTTGCATTTTAATCACATAATATTCTAATTATTTACCTAAATATAATAAAACTTAAATGATATGTATATGACATACACTTGACATTTAATGTGTCTTATTCATAACACTTCATTGTTTAACAAATGACATGA…
BARC_1.01_Gm02_1517184_T_G	715581341	Gm02	1517184	Chr02	1541019	2	6.08385		Eu	AACAAAAATTCAAATCTCTCTGATCTAATCCAACACTTCACATTTCCTCACTCTTCAACACATGCATCTTCTCCACAAGCGATAGGTTAGTTTCTCAAGAGACAACAATGTTGCACGAGCTTCTGCTAGCGTTGTTGGGCTACACCGGCGACTTAATCATCGACCGCCGGGACCACCTCACCGCCGACACCCCTATCTCC[T/G]ACGAATGCACTTTCAAGCTCGCCCCCGACATTTCTTTTATCGACCCAAGCGACAGGTTCTCGCTGTAACCTTCAATTTTTTTTTTCTATACCCCAATATTCAATTCGTTTATTTTGTGGGGTATTTTTATAATGGGCACGTTGAAAATTGAAATTTTCGAATGGGTTGTGTTGTTGGGTGCAGGGAACTTATTG…
BARC_1.01_Gm02_1574622_A_C	715581363	Gm02	1574622	Chr02	1598551	2	6.46579		Eu	CCAATAGAAAGGAACTAAAACAGAAGAAGCTTTACCTCCAAGTTGGTCACCCCAGAACAACAATCTGGGATCATCTTCTTCCTCATCAAACTCATCCCCATATCCAAACTCAGCATCCCCGCGATAACCCGGTTCGCTCCCATACCCCGATTCATTCCCATTCGCTTCAGAACAGCCACTCACCCCAAACCCAACGCCCA[A/C]ATTCTCCTTCTCGCCACTCCCGCCATCCCTCTCTCTCTCCCTCCTCGAATTCTTCGCCTCGCTCACGTCCGAAGACCAGTTCGGATCGCCGTTGCCGAAGAGCTCCCCGCTGGAGTCGGTGCCCATGGCCACCGGGAAATCGGAGCAGGTGCCGTACGCGGCGGAGGCCCCCACGGAGCAGCACCGGCGCGTCC…
BARC_1.01_Gm02_1782296_G_A	715581404	Gm02	1782296	Chr02	1806075	2	7.45884		Eu	ACTTTGGCACAGTCGAATCTTTCTCTTTCGCTGAAGAGGCATTTGGGCCCTGCTCTGAAACATCAATGACAGCATGATCCAAAATCTTTTTATTGCCGGATTTTCTTTTTTCATTAACAACCTCAGATCCATTTGAAGCATTATGCGCATGAGTCTTTCCAAAACTACTTTTCTCAGTTTCTTTTGGTGGGTTTTCCTGA[G/A]CTGAAGGCAATGGGTGGCTTGAATCCTTTTTCAGATGCTGTTTAGATTTGTTAGAACCTAAATTTGAGACATTGTCAGCTTTCACAGTAGGAGATTTCCGAGTAATTTTTTTAACTTGCCCCTTTTGAACTGTCTGAGAAGTGCCATTTTTCTCATCAGACACTGACTCAAGTTTCTTTTTAAATTCAGGAAGA…
BARC_1.01_Gm02_1830094_T_C	715581419	Gm02	1830094	Chr02	1853600	2	7.646		Eu	AAACATTAGAATAATATATAATTTTTCAATATCATATATATATATATATATATATATATATATATATTTGAAATCATGTTGATAATTTTTTAATAGTAATAATACTTTAATATAATTTTTAATATAATATTTATAATTTAAAATATAAACTGTGCATAATATTATTATGTATTTTCATTACTAAGCTAAATCATTATTTT[T/C]CCCTTTTTTTCGGTACAATAAAATTTAGGATAGGGGAGGAAACTACAATCCAAGAAGAAAAAAAACCTTCAGGTTCAAAAATCACTTACAAATGTGTACACTTACAGAGATAGAGATAAAAATATTAAGGTCCAATGTTTGTGTTACGAATTCAGCTTTTTGGAAAATAACCAAAAAGGAAGGCGGGCGTAAGG…
BARC_1.01_Gm02_1878469_A_G	715581433	Gm02	1878469	Chr02	1901965	2	7.695		Eu	GATCTAAAATAGCCACCATCAAAGACATAGGACTGAATCTGTGATCTGGTATTGCTGAGTTTGTAGTAAGCATCCACTGCCTTTTCTGCCAATGCTCGATATTGGATAGAAGCAACCACAGTCACAAAGACATTGTCCTGATGGAATGCATTACAACAAGTTCAGTCAAAAATTCCAGCCAATAATCAGGATGCGTATAC[A/G]TGCAATCATTTGTAGGAAAAATGATGACCAAACAATATGCCAACACATCAATGATCAATGATATCCTTCTTCATTCCAAGTGTAGATAATGGACTGGCCACCAACCTTGTTCTGAAAGTAAACTTTAATACTAGACCACTTGCTTAGGGATACACTAATCGCATGATACGAACATTATATATAGAAACAAATGT…
BARC_1.01_Gm02_1938444_G_A	715581449	Gm02	1938444	Chr02	1961940	2	7.85146		Eu	TTGGCGAAGATGAAGAGGTTGCCGTCGGGGAGGAGGTGCAAGAACGGGTAAAGATTGTTCTCCTCGCCGCGGTTGGGGTCGCGTGTGAGTTTCAAGAACGGTAAGAACCAAAACGACGACGCGTCGTTTTGGTTCTTTGGGACGAATTCGTAGGTGAAGGAGTTGCGGCCGCCGACGACGATGACTTTGCCGTTGGGGAG[G/A]ATCTGGTTTGAGGCGTACCAGCGGCTTGTGGAGAGGTTGTGGTTATTGTGTTCGAGCCAGTCGCAGGTGTTGTGGCTAGGGCAAGGGGTGAAGGAGCGGAGTTTTGTGTAGCCGTCGTTGAAGCCACCGGTCTGGAGGAGGGTGCCGGAGGCGGTGAGGGCGCCGGAGGAGCACCAAGCGTCGGAGCGGAGGGT…
BARC_1.01_Gm02_2061467_T_C	715581471	Gm02	2061467	Chr02	2092182	2	8.538		Eu	GCCTGAATCTCTCTATCCCAGTTCAACTATTTTTGGTGTTACCTTTTATTTATTTAACAAATGGTTGCACTAAGCCTAATGAGTTCATAGCAAGTCAAGTTAACAAAGAATATTAACTCTATCACACACATACATACATATCACATTCAATCCGCATCCTCCTCTCACTCACCAGGGAATCAAGCGTTTCACTCAACTCA[T/C]CAAATAGTGAGTGTTATTTACACTTAACATTATAACATGTTACTTTTACCATATGCTTGACAAGAATCTAAAATCATTACCACACAACAAATACACACATATTAAGAGATTTTTTTTTCTGGGTTGTAGTAAACCTAGGGTCATAGATAAAAAAAATATTTGAAACAAGGTTGATGAAGCACCAATAATGCAAA…
BARC_1.01_Gm02_2158660_G_A	715581502	Gm02	2158660	Chr02	2189373	2	8.878		Eu	AAAAAACCCTAGAGTGGCCTCTATGGTATTTTTCGTCGCAGTTGAAGCACAGGCCGCGGTCACGACATGACGCAAGTTCCTCCGGTGACAAGCGTTTGAGGCCAGGAGCTGGGAGGCGCGGCGGTGGCGGTGGCAGTTGAGGGAGCGTTGGTGATGGCAGGGCAAAAGAGTTCGTGGGCGACGAACGTAATGGAGTAACA[G/A]GCATCACAGGCGGTGGTCATCCCCTAGTGAAGGCTCTCCCCTTGGAAAGCTTCTCCTCCTGTAGGCGCGCAAGGCCGATCGCCTGGACCAGGGTCAGGGGTTACAGAGCCTGCACTTCCCGCCGAATCTCTGGAGTGAGCCCAGAGATGAAACAACTCAGAAGGAACGGCGCAGGGAGCCCGACAACGCGATTT…
BARC_1.01_Gm02_2246479_A_G	715581528	Gm02	2246479	Chr02	2277189	2	9.24		Eu	TACCTCACTCAATGATCTCCAATTAAATAAATAAAAAATATATAAACAGAATTGGTTTCAAATTTCAATATAGAGAATGGATCTGTTTTTTTTTTTGTTACAACTAGTATTTGTTTATGTTTAACGTTAAATATGAATTTAGTTCTCGTAAGTTCGCGTTTATCAAATTATAGACCTTGTAAGTTTAAAGGATCGAAATT[A/G]AAAAGGCGCGAACTAAACTTATATTTAAGTAATTTATTTCGTGTTAAGGATGAAAGTTTTGGTTTTGGGATTTGTGGTGTGTGCAGGATGAGGGTTGTGGTGATGGAAAACGGGTTAAGACGAGTGAGAGTGGGAAAGGTGAAGGAGAAAGCTGTTCAGGAAAGCCTGCGAAGCAAAGCGGTAAGCCACCTTCG…
BARC_1.01_Gm02_2320070_C_A	715581556	Gm02	2320070	Chr02	2350780	2	9.647		Eu	ACAAGAATTCAACGGTGAGCATGAAATATTCCTTTTGTCTAATCTAAGCAATATTTTAATGACCCCAGTGGCATTACACAGACCAATCGCTTATCAAGAGTACCCGGTGCCCTATCATTTCACGGTCACACTCCCCCATACATATAGAAACAAGAATCCCTCAACAGCTAGAGAATATGACAACCCATCTTTTTTAATTC[C/A]ACTAAACCTGTACACTGAAATCAGCAATTAAATTGCCTAATTACCTACATAACCTAATTACCATACATATCTCTTTATTTATTTTTTTTCTAATCATAATTACCATCATACTCATTTAATTCTAATATCCTCTCCCTCCTACCTATATCATACATCTTTCGTAATAAACAAATCTCCAACACATATCTCTTAGA…
BARC_1.01_Gm02_2391001_T_C	715581576	Gm02	2391001	Chr02	2421724	2	9.964		Eu	AAGTATGTCTAGTTAATAGTACAGAGTCTATGGGCCTGTTTGGATACAAGGATAGAAGTGCTTTTGATCAAATCATATCTTTAACACTCTCCCTCAAGCTGGAGCATGTGTGATATGAACCAAGCTTGTTACAAATGTGGTCAACCTGGTAGAAAATAAAGGTGGTTAGAGTCGTGTGGTTGCGCAAGATAAACATGGTT[T/C]GGCGGCAGCCAACGAAGGCTTGCAGTGACAATGGAAACCAGTGTGACGCTCGCCGGAGATGCGTACTAAGAGCTTATGAGAGCTTCTCTATTGGAAAAAGCTCTATATTTTCAGTGGAGAAGCTCTCAACACCACTTCTGACTTGTATGTAAACAGGCCCATATATGGCTGGCTAGTGTTGTTCTTGTTAGTTG…
BARC_1.01_Gm02_2467152_C_T	715581593	Gm02	2467152	Chr02	2497896	2	10.238		Eu	ATCATACTATATGTATGTATCTAATAAATGTTTCCCTCACTTCTTCGCTAATTTTTAAGATTACTTCCATTCATTCTATTTTTTTCATTAACCTAATAAAACACGATGAGCACTTCTCAACAACGTTATCTCCTCTTCGCTTTCACAACGTTAATAGTTGTCTTCAGCTTCAACACTTCACCAGTCTCAGCTCGTTTATT[C/T]CCCAACGTGTCTTCCATCCCAACCTGGAACTCCTCCCACGCGCCACCGGGTGGCGCGTGGAATGCTTATCGCAACTTCACCGGATGCCGCCCGGGAAAAACATATAACGGACTTTCAAATCTGAAAAACTACTTTCAGTATTTTGGCTATATCTCGAAAGCGTTGTCGAAGTCATCCAACTTCACGGATGACTT…
BARC_1.01_Gm02_2629337_A_G	715581640	Gm02	2629337	Chr02	2676772	2	10.504		Eu	TTAAATCAGGGAAGGAGGAAAACCAGCACTGATTATATGGAGTAGTTGAAGAAATAAATAAAAAACACTTAGCGTAATATTAGGGTACCCTTGGTGATTATTAATTTCATGTTAACAGGTTTGGCTTTCATCATTTGATGTCAAGTGTTGACATCTATTATCTCTTTTGTCGCCCTTTTCAATGGGATTCTAGATACAAC[A/G]TCACAGTCATTTTATTTTACTATACAAGTGTACCACCAGATGGCAACCTTCATATCGTAACTTTCCACAGGCAAAAGGCCTAGCTGACCTCCATTACCTCCTTTTTCTTTCTTATATAGTCAAACCTTACCCTGCCTCCTTATGAAGTATAGAACAAGTGCTTTGATAGCTAGAACCTTAACCTTTCTTTGGTG…
BARC_1.01_Gm02_2736727_C_A	715581676	Gm02	2736727	Chr02	2784160	2	10.7385		Eu	GCATCTCCTCCATCTAAAGTTGTTGCTCTAGCTCCAACAACCACTCCTCTGGTGGCCACACCTCCCGTGGCCACTCCTCCTACGACTACACCTCCTGCTGTGACACTTGTGAGCTCGCCACCAGCGTCAATTTTAGTGAGTTCTCCACCAACGCCTGTTCCGGTGAGCTTTTCCCTTGCACTGACACCGACAACTCTGAC[C/A]CCCGTGGTAGCACCTAGCGTTGAGGTTCTTGCTCCCAAGTCCAAGAAGAAGACAAAGAAGAGTAAGAAGCGCACTGCACCAGCACCGTTGCCGGCATTGCTTGGCCCTCCCGCTCCTTCGGTAGGAGCTCCGGGATCAAGCCAGGATGCGTCGTCTCCTACAAAAAAAGGTGTGAGAGAAAAAACGAAGGGGCC…
BARC_1.01_Gm02_2834472_T_C	715581715	Gm02	2834472	Chr02	2881929	2	11.221		Eu	ATTCGCTCTCAATATTAGTAAAAAAAAGAAGATATCATTCATTTGATTTAATATGATAACGTGATGCAGCAATAAAGTTAATATTTATGATCACATGTTATAATCGATGTGACAATGCCTATTCTTTTGGACAAGTGTTTGTTGATGAATGGTGATGGATACCTTGAACTCACTTCGTCTCCAAAAAGAAATTGCATGTG[T/C]CAATTATAATATGGTTGGTATAAATTTGGTTCTCTCATGTTTCTGTTGTGGAAGTTGTGTCCACACAAACCAGGCTCCACATTTTTCTATAACAAAGCAAAGCAACTATAAGCATGCTATTTATCTAGATGAGATTCAGGCTTATCTTACCTAAATTCACAAATGTTTATTGACAAAAGAACAAGACACTAAAA…
BARC_1.01_Gm02_2885598_C_A	715581732	Gm02	2885598	Chr02	2933055	2	11.542		Eu	CAATTTGTCTCCCTCGAATCCACCCTTCGCCTTGAAAAATGTCCTTCATGCCCCTCAATTTATTAAAAACTTAGTGTCGGTACGAAAGTTTACAATTGATAATTCAATTGTTGTTGAATTTGACCTTTTTGATTTTTCTGTGAAGGATTTATTGATGGGGGTAAATCTCATGAGATGTGAGAGTTGAGGCGGCCTTTATC[C/A]CATCACCACAAATCTAGCCACTTCATCAACTACTTTTTCCGCTTTAGCACCATCGTTATGGCATGCACGTTTGGGTCATCCGGGAGCACCTGTTTTTGACTCCCTTAGGCTAAATAAATTTATTGAGTGTAATCAAACTCGTAGTTCTCATGTTTGTCACTCTTGTTCTCTTGGGAAAAATGTTAAGTTACCGT…
BARC_1.01_Gm02_2920341_C_T	715581751	Gm02	2920341	Chr02	2967798	2	11.6204	2_2886751_3036119	Eu	AAACCAAAAAAACATTGTTTTCTTTCTCTCAAGACGTTCATATCTTAGCTAAGAACACTAGAAAGAAAGAGAACTACAAGGAGGAAAAAAACAAGAAGGGAAAGGCTTTGAAGATGGGAATCACAAACCCCTTCAGAGACCAATCCCTCTCCTTTACCAAAAGACTTCTTCCTTGGGCCCTTATGATTGTTGATGATTGA[C/T]AAGTGCACCAATTCGTCTGAAGTAGTAAAGTTAAAACGAAAGTCCGATTGTTGAACTCACAGGAACTTTATTTGTATTTAGGTAAATAAATATTTTATTAATAAAAGAAGTTAAAGAAAATTGACTTAAAAAGATTATGAGAAAAACAATAATTTAAATTGGCAGAAAATTAAATCAAAAAGAGGATAAATTAA…
BARC_1.01_Gm02_3091665_T_G	715581813	Gm02	3091665	Chr02	3142154	2	12.31		Eu	ATGTAGGGAGTAATTGTTATATGAGCTCTTAATAAATGGAGAAGGGCAAGCACATGCATCAAACAAAAGTTTGCTAAACTGCTAAACGAAGTTCCACAATGTCAATAATGTAAATCACTAGCAACTGAATCCATCATCTACAACTCATTTCATGAAATAAAAGTTGCTCTACATTGTCATCTTGAAGCTCTTATCCCACT[T/G]TTCATTGATGGATGGACCAATCCAGTAAAAGGATGAATGCCGACAGCCACATTTGCTCCTTCAATCCCATGAAAAATATTTTCAATTTGTTTTAGAACCAATCTTCCTCTTAGCAAAAGATGGCAAACAGAAAGCCGCTGTATGAATCTGAAATAGAAAACAGACAAAATATATGAGTCAAGTAAGAAAAATCA…
BARC_1.01_Gm02_3221348_A_G	715581857	Gm02	3221348	Chr02	3271798	2	13.207		Eu	AGATTATAATCTCATTTTTTTCCCCATTGGCACTGGCATTTTTTTTTTTTTTTTTTTTTAAATTTTCTTGCCATTTCTGAGAATCAAGTTGACATTTTATAGAGGATCAGAAATGGCTAATGATACATCGTCAAATGAGTCGTCTTCATCCGATTCCGACAAGGACAAGGCTTCGCCTCCGTCGCCGTCATCTTCGTCGA[A/G]TGATTCAGAGTCTCCGAAAAGTGCACCATCAAAGTCTCCGCCACCATCGCCGCCTCCTTCTCCGTCACCGCCACCGCCGGAAAAATCTTCTCCTCCGCCAACAGAATCTCTGCCGGCGCCGGAGAATTCTCCGCCGCCAACTCCGTCACAATCTCCACCGCCAACTCCGTCTCAATCTCCACCACCTTCCCCTT…
BARC_1.01_Gm02_3316379_A_C	715581892	Gm02	3316379	Chr02	3366836	2	13.5476		Eu	CATTGACAGGGGCGATATGCACATGCACAGGAGCAAATCGCCAGTGAGACTGGCGATATAGGTGGAAGGTGGGAACCGTCAGTCAAACTAACGAGTTCTAGGCTGTTTCGTAAGCCAGCTTTTTGCAGGTGGCAGAGGTGTTGTTTAGCTTTTTCAGGCCAAAAGGCAAGTTGCAACTGTCATTGGCGAGTTCATGGCAA[A/C]TGTCATTGGCAACTTAGGGCCAAGAAAATAGTCATTCCAAATGGCGATTCAGTGCCTTTATAAACTCGAAAAAAAAAAACCTCAATCATGCTATGTGTTCAAAACTGCATTTTAGTTGTGTGTTGAAAACTCAGTGGTGGTGTTTTTTCCCAAAGCGAGTTCGTTGTGTATTCAAAACTGCAAATTGTTAGTGT…
BARC_1.01_Gm02_3364524_C_T	715581908	Gm02	3364524	Chr02	3415435	2	13.738		Eu	TCATTTTTGTCTGCTACATATGTTGTGGCAGAAGAGAGTCCACATTTTTTTAAGAAACTTATTATCGTTTATAATTTGTATTAATTGGATTTCATACTATTTTTCTAAACAATAAATATGTTTAAAAATCAATCTATGTAAAATAAATAAATTTCACAAATATGAGCAAAATATTATATCAATTTATGTATACTAACTAA[C/T]GAAGTAACAAATAAAATAGTTCACACGTAAAATATGTATATATATCAAATGGAAAATAAAGGCAAAGTAGAGACAACCATCATTATTGTGAGAGAAATCTGCTTCAACAACAACGAGGCTAGAGAAAAGTAGTAGCCAGCTAACCAACAAATAAAAGCAGGGTCATAATGAATCTAATTCAACTTATAAGTGTG…
BARC_1.01_Gm02_3429963_G_A	715581929	Gm02	3429963	Chr02	3480874	2	14.006	2_3375911_3525125	Eu	ATTTGCTCGTTGTACTTTCACGATCAAAGTTTGGAAATAGTCAACATGGATCTTTGATCTTGCAAATATCTAACAATAGCTATACAGATTATCTTCATTTAATTTGTTAGCATGCCAATATAATGGCACGTTGACTTATTTGAGTTTTACATATGTACTACTACTGTATTATATATGTAGCAATATCTTATAATGATTGA[G/A]CATCCACGACTCACGGAAGTTTCAAAGTTATGTATTTGATAGCAAAAGATTCGTAGGTTCAAATCAAGCTCATTATTATAACAGGTGAGAAACAAGCTTCGCAATAAATTGTAGAACATAACCCAAAAACAAAGAAAATATTATAGAGGAAGAGCAGTCCATGTGAATTTCTCCAAGTTCATATTTTAATAGGT…
BARC_1.01_Gm02_3594255_T_G	715581991	Gm02	3594255	Chr02	3646075	2	14.673		Eu	CAAGAGATATATTCTCGTAAAAATGCGTAGCCATTTTATTATTCTTTAGATATGAAAGGTTCCTCTTTCTTTTAATCGCTAAGAAATATCTTGCGAGTTGCTAGTAAACTACACCACAGGGTATTTGTGAAAAATATTTTCCTACACACGATATATCTAGGTTTTGGTTTGTGGTCGTTTTCCACTTTGTAGGTCACCTT[T/G]GAGTGTACTAAAACACCCTTGACTTCTGAATCAAAAGAAAAAAAAAAAAAAAGACACGAGTGAGTTTTTGTCTTCTACTTGGAATAAAATCCTCAACGAAATGCTATTGACACCAATTATTGGATTTATAAGAATTTGAAACCAACAGCAACCAAATTTATCAGATGACTTCAAATGGCTAGGATTAGTTAAAA…
BARC_1.01_Gm02_3644248_T_C	715582009	Gm02	3644248	Chr02	3696068	2	14.856		Eu	AATTACTTGTCTTACCATCCAAGTAAAGAATGAGAAAGAAGTGAGAAACCATTGAACTACCAATATCCAATCATTTTCCCTTTATTCTGCTAATTACTTTTGTCTAATAGCATTAGCACGAGATATTTTTGCCTTAAAACCACCAAAAAATTGTAAAAATTAAAAAAAAATATTTATACATATTTCTTCACAGTTATCCT[T/C]TGTGCTCCTGCAATAGGAGTCCGCATCATTCATCTCCAAGTCGCCATAGTCTTCCTCTGACGCCGTCATTCCGTCATGTTACGCCAAAATTTGTTCCAAATTACAGTGTAAAGCATTTATTATGTTTTCACTCATAAAAAAAATAAAAATATAAGTAGTTATTGTGTTTTGAAGAAAGTGAACAATTTAGATAT…
BARC_1.01_Gm02_3774471_G_A	715582063	Gm02	3774471	Chr02	3826362	2	15.221		Eu	ATAAACAACAAATTATGGCTACCTAAAATTAGACATCATTGGCTTACAGCTACAAGTTACTTTTTCTAAGCACGAGTAACCTTTAACCAATTTATAAGTAACCACAAAATCTGCAAAGATATTTTAATTATGACAGAAAAATATCAACTGTCAACACTCCTCCTTGAGATTTTTCTTCGAAGCTTTGATTTTGGTCTCAC[G/A]TGTATGGAGGATCACCGTCAAGTAGACAAGCATTTGCATCTCCTTGCTTATCATTTGAAACAACAATGCTTGCAGCCTTCATAATCCATTTTTTGCTTGCAGCCTTTTTTAGTTCATTTTTTGCTTGCATCATCATTATACTCCTCTTTTGACTTTAAAAGCTTGTTATTCTTCTTCTCTTCATGTTTGTTGTG…
BARC_1.01_Gm02_3835570_T_C	715582094	Gm02	3835570	Chr02	3887461	2	15.303	2_3779580_3835570	Eu	TCCTTTCTTAACTTCTATGTATAGGATTAACTACAGTTTATTGTACGGCTGTAGTTAACTGACTAGAGTCAGTTGACAGTTACCTCTGCGTAACTGCCTATATAAACTGAGGTGTAACCTTTTCTCATTGGGTTGAATAATATTTCACTTCACCTCAATTCTGTTAGTGATATTTTCTCTCTCTGAGATTTCTATACAAA[T/C]GCTGATCTGTGCATTGACATCACCAGCTCCATTGCAGAAAGTATGATATCAATAGAAATCTACCATGCAACATCAAACAGCAAATATAAAGCCAATTCACAATATAACCATGCACAATATAGGCAGCGACCATACAAATGAGAAACATTAATCTTTAATGGATTATTTCCTCGACCCTGGAATGCGGCTTTCAA…
BARC_1.01_Gm02_3860736_G_A	715582103	Gm02	3860736	Chr02	3912545	2	15.401		Eu	CGTTTGGGTACGATGATTCGAGTGACACTTACAAGGTGTTGGCGATCCTTTTTAACGTTAAATCACAAGATTGGGAGCTGAGAGTTCACTGCATGGGTGATGACACTGGTTGGAGAAATGTTTTGACTTGTTCTGCTTTTCCCATTTTGCAACAAGTTTATGGGCAGTTTGTGAGTGGCACTCTTAACTGGCTAGCACTT[G/A]ACAATTCGTCGGGTTCTGATCATTATCAATGGGAAACTGTCACTGTCGATCAGTTAGTCATTTTTTCCTATGATCTGAAGAACGAGACATACAGTTATTTGTCGATGCCTGATGGTCTTTCTGAAATCTCTCTTGACGAGCCTTATCTTGGGGTTTTGAATGGCTGCCTTTGTCTTTCTCATGATCACAGGCGA…
BARC_1.01_Gm02_3906107_A_G	715582120	Gm02	3906107	Chr02	3957865	2	15.41		Eu	TATGTGTCCAAACTCCGAACCACCTTAACCGGTTTTTTGTCATCTTTTTTTTCAATTGGTGTCTCACTAAAATTTTCTCCTATAGAATCCTTTTGTATCCTATTCAACAATCCTTTCTTGCATGATCACACATTTATCTTAACATTCTCATTTCTGTTATTCTGACTTTTTTTTTTCTCTTGCTGTCCCTTTAGCCCAAC[A/G]TTCACTAGCATAGACAGCATCCAATCTGCAAGACTAGGAAAATGCAACCAAAGAAAAAGGTGGGGGAACATATAATGCATAAAAAAGAAGAAAAACTTTTATTGGTACCTCTAACTTGGCTTCTTCTCTGACAACATCCCAAATAGGATCAAGACAATCCGAAATGTGAAGTGAAGAATTCAAGACAGGGTTGG…
BARC_1.01_Gm02_3954305_C_T	715582137	Gm02	3954305	Chr02	4006063	2	15.88		Eu	TTTAAGGTGATTGTGGTGTTTTAATTAGACCAATACAGTATAAACACATGTGTCATTATTTTCGTTAATTTTACCTTTCATATATATTTTTTATAAGTAAATTTTAGCTTCATTAAGATGTACATCAGATATTTGATTCCATAATTTTTCTTCCTCCTCTTTTATCTATAATCATCAAATCAACCTTATAATTCCTTTTA[C/T]CTATCATTTTAACTTTTTATGGCATTTTAAAAATTGAATAACTATGAAACAACTTAGTGGACATTTTAAAAAAAAAATAGTGGATTAATTTGCTAAACTTTAAAATTTTATCCGAATTGAGCATGCCAATTTGCCATATATCAACCTTTATCAATACATGTCCAAAGCGTGTGGTGGATCATGTGCTTAGGTAT…
BARC_1.01_Gm02_4019916_A_G	715582163	Gm02	4019916	Chr02	4071674	2	16.444		Eu	ACCTTTAATTTGATTCATTCAGTATTTGTCCAACACCATGGCTTGAAGAGTCATCATCAAACATCGATCTAATATGGCATGCAGGTTGGTCCAAGAATTTCACAGGACAGGCAAAACTTTCCACCAAACAACATAATTCACGTGCTTGGAGGTGCAGGGTTTTTGTGGATGGGTTGGACAGGTTTCAATGGTGGAGCTCC[A/G]TTTCAAGTGGGAGAAATCGCATCCTTGGCCATTTACAATACCCATCTTTGCACTGCCACAAGCCTACTCGTTTGGCTTACGCTTGACATGATTGTATATACCAAGAGCTCAGTCATAGGTGCTGTCCAGGGAATGATCACTGGCCTCGTCTGCATCACACCAGGTGCAGGTAATTAATTAAGCTCACATTGCAC…
BARC_1.01_Gm02_4069373_T_G	715582179	Gm02	4069373	Chr02	4121131	2	17.1		Eu	AAAGACCCATCTCATTAATGTGAAGTTGGTCATGGTCAAGAACACCGTTAGCATTAGAAAAAGATAAAGAAAAGGCCAAATAAATATCAATCATTTCATAGGTATGGTCCATTATTATTAAAACGTACAACTCGGATAAGTCCAGGGGTTCACGAGTCTGAGCTAACCCAGGGATGTTGTCTAGTTCGGATTGGATGCTT[T/G]CCTAAAACATTGGCCACACATTGATTCTTTTTGGGGAACCATAAAAAGCATAGTGATCTTCAATTTAAGAGGGGTAATTTTTTTACATTATTTTATTTTCATAAATCTCTTACATATTTTAATATAGCTTCACTGTCCATTCAAAAGAAGATAATAATAGCAATTTGTTGTCCTATTCGTGATTATTAAATAAT…
BARC_1.01_Gm02_4159788_T_C	715582279	Gm02	4159788	Chr02	4211548	2	17.644		Eu	TTCAGATATAAATTCATCGTTTTCATGTTAACAATACATTATGGCTCACTTACATATTGGCCTGTTGTTTGCAACGGTAGCAATCTTTGACAATGTCCCACAAGGATAGAAGCATGTCTTAAAACCTGCAAATCAAATTATCCACTTATTACTTAAGATGAGAAGTACAGAAGGATTGGAGAGCTCTGTTGAGATTTTTT[T/C]CCCCCCTTATTCTCTTGTTTTAAGTGTTGCTAAGGGGACTACTGATCCTCCTTTATTGTATTTGATAACAAACTAGGGAGATCACTCTACAAAAGCTAGCTATTGTAGTTGAAGGGCCCAAAGCCTTCCCATACTTCTAATATGGCACTCAAGCTCCATTCCTTGCAATTGGATCCTAACAGTGTTTATCTTTT…
BARC_1.01_Gm02_4206514_A_G	715582347	Gm02	4206514	Chr02	4258274	2	17.894		Eu	GTTTGAGATAATTTACAAACATGTATCAATGAAAAAGGGCCTGAAAGCTAGAAGTATCATAAAATGTAATTGAAAGTTTAGGTGTGAATGAATCATATGCTAAAAGATGGGTATATGTCTATAACACGCAAATCAGTACATAAGATTTGTGTTTTAATCTTACAGAAATATAAATATTCCAAAAAAATAGCCCTATATAT[A/G]TGTTTTGTGTAGCAACTTTTCTGTCTAAGTTATTTATTGGCAAGAAACTGTGTCTATATCGAGAATCAAAAAGGGACAACATCTAAAATGAACGAACATGGATACTTTAGGCCAGTCTACGCTAGTGGAAATAGCTACTTCAGCTCAACTGCCCAAAATATTATAAGCATATAAATGCAGGTAATTTATCCAAA…
BARC_1.01_Gm02_4283009_G_A	715582472	Gm02	4283009	Chr02	4334769	2	18.113	2_4229246_4284446	Eu	AGGAACAAAAATGGAAAAAATATTAAATTACAATGAAAAAAGTGTTTAAGCCTATTTTTTTTATTAGTTGGAATTCTCTTTGACTTAAAAGTCACATGTTCAAATCATATAAATAGTTTTTTTTTATTCACAAAGATAAAGTTACACGCAACTACCCTACTAAAATTGGCCATTCGTATCCTGGAATCATTGTAGTTCTA[G/A]CCACATTTGATTAAATAGCAGTAGAGCAAGAGATAGGTGAAGGACTGAGCAAGTGTATGTTTTTAGAAGGCCAAAGGAAAAGTTTACCCATTGTATCACTCATTGGATACTCAACTTCTATGATAGGTATGTTCCTCTTAACTGCATCATTCTTCACAATGAATGTGCTACCAACCTGAAAAACAAAGTTTTAA…
BARC_1.01_Gm02_4319761_C_T	715582547	Gm02	4319761	Chr02	4371521	2	18.295		Eu	TTGGCACACTAGTCAGTGAATGTAAAATGATGGAAGGACTGATTTGCTTTTCCTAGTAGTGTTGGAGGTGTATGAAACAGGGTTTAGTGGAGCGTGAGCGAGGAGTGAAGGGAATATATAGAGATTCTAGTGTGGGGGCATGGTATAAGGTATCGGTCAAGTCCCACTTTAGCAGTTACACATGCATGGTATAAGGTTCA[C/T]ACGGATTATTAATACGTATTATTTATACACATGACAATCTATAAGATTCATACGAATTGTCAACATGTATGTTTCTTAAGAATTATCAATCCGTATGACACAGATTGTAGTTGCAGATGAAAAAAATTATCCTCTTCCATCGTTGTACTACAACACCCACCATGACGACAATCATGAACTCAATGCAAACTACG…
BARC_1.01_Gm02_4430768_C_T	715582735	Gm02	4430768	Chr02	4482526	2	19.3467	2_4350999_4430768	Eu	CTCTGGGAGAATTATTCTTTTAACCACATTTTTTCATCTATAAAAAATTAAACTCAAGATTTTATTTAAAATGAAAAAATTCAATATTTTCTGAACCAACAATTTATTGATGCAGTGACATTATTTCTTTCTTATCACCTGAGAATTATGTGCATGAGATTGGACCTATATTAGTGCCAACTCAACAGTCCGTACTAACT[C/T]CATAATTGATGATATCACAGTTAAATAATAGGCCTCTGATGACAAACACATGCTTAATTTTGTCCATTTGATGTACATGTAAATGGGACCTCATTGCCTATGGTATGAGCCATCTGGGGTCTAGACAATTAAATCCTCAATCCTTTTGTCCTTCCTTTCTTGCCTAACAAATAACAAGATGTGAAACCATAGCC…
BARC_1.01_Gm02_4439399_T_C	715582746	Gm02	4439399	Chr02	4491157	2	19.409		Eu	CTAGAGATGAAGATTTGAAATGACTTTGTTAATTATCGTGGTTGAAACTACTCTGAAACTAGAGTTCGTTTCCCCTAATAGCCTTTCTTTTCATAGTTGTCTTGGATGGTGAGTGAGATTTGCTCAACCGGCAATTTTAATTGTGGTGTTTTCTGATTGTTACATCCTTACCAACATTTTCTAAGTCACAGTTCAAACAA[T/C]AAGTTTTCTAGCTATCCATTTCTTATCCACTTTTCCCTAGACGCGTTATTAGAGAAAACAAGCAAATTCTGTTTGTTTAGACACTTGATTGAATTTTATGTTCTTTCACACAGTGATGCAGAGTGCTTTAGCACCCAGAAACTAAAAGCTTAAAACAATCAAATAATCTCAATATCATGGTGTAGTTTTGATTT…
BARC_1.01_Gm02_4487187_A_C	715582816	Gm02	4487187	Chr02	4538945	2	19.5762		Eu	TGCCATGTCCGAGCTAGTAGTAGTGTGATGAGTTGCAAAGCTTGACACACCTATGAATTCATGCCTCTCTTCTTGACTCAACTGAGAAGCCACAAACTTGTCAAGAGCTCTCCAATCAGTAGTCACTTTCTTTGCAGTGTTGTGGGATAAACCCTTTTGAGAAATATTATCAATATCTTCGTTATTAATAATATTCTCTG[A/C]TATTAGGGACATTACTGAGCTTTGCTTCTTTGCTAGTGGCAAAGAAGGACTTTCTAGCTGAGGAAGCTGCACCAAATGTTGTTCTGCATGCATGAAGCTCAAATTATTATTACCTTCTTCTATGATCTCTTCTTGCTTGTACAGGAAATTTTGAGCTGCTGAAAACCTCTGAGGTTGTTGTTGCCTTACCATAA…
BARC_1.01_Gm02_4618881_T_C	715582963	Gm02	4618881	Chr02	4670640	2	20.3458		Eu	GAACCATGAATATAGTGCCCTTGCCTGCAGACGTAAATAATTAATTCGAATAGCACTAACATGAAAAACTTGAATGCTGGTGGGATAAGGATGCCAATGACTAGCAAGTATAGAAATTTTTTTGCATAAAATCAAGAAGGTTACCCATATTCAAATTGCTCCTCCTTACCAGCCAGAGCTAAGAAACACGTGGATCTCAT[T/C]AGTCTTCAAGTCAAACATTGAAGGGTAGAGACGTCCTAGAATGATTTCCTTGTCGGATCGGAAGTGATGGGGGGAGTCTATCTGCAAAGACTATTTGTAAGAGCCAGAGTTGAGCGATAGCTAGGGTTAGAGACATACTTGATATGTGATGCTAGCTAGGTCCTTTTTATTAGTCTTCCTTGTATTCATAAGCT…
BARC_1.01_Gm02_4688093_C_A	715583031	Gm02	4688093	Chr02	4739852	2	20.8387		Eu	TGGGTTTGGCAGTCGTACCCGCGGCTCTTGCAGCACGTCCTGCACCGCATGTGAGGGCAGTCTTTCTTGGCCTGGTTGCCGCAGTCCTGGCAGCTTATTCCTCCCTCCGCGGCCGCGGCTGCGCGCATCGCCACCAACGCAGCCGATCTCGACGACGAGTGATCATCATCGGAGACGCCGCCGCCGCCGCGGCTGGGCCC[C/A]ACTCCTGACGAGTAAAGATCTCGCTGCAGGAGAGGACGCGCATGTGGATGCATCACGTGATGATGGTGATGGTGGTGCTGGTCCTGCTGGTTCCATAGCTCAAACCCTCGGTGGAAGGACGAAACGTCGTCGTTTTTGCTGCTGTACCAGAATAGGGTCTCCGCTGGTGGAATCTCGCTGCTTTGGTTGTTGTT…
BARC_1.01_Gm02_4785649_G_T	715583146	Gm02	4785649	Chr02	4845732	2	21.316		Eu	AAGTAATAAAACTCCAATCAGATACAGTAGTTTAGGTGTTGTCTGTGTTGTTCTCCAATCAGAATTGAAGTTTCACCTTTGGTAACCCGAAATCTTTTAATACAAAATGCAAATTACCACCGTAAAACTTCAATTTTGATTGGAAAACAACACACTGAATCCAAGTTTTGTCCAAAATGAAAAATTAGAAGCGGCATTTC[G/T]AGATACCGGATTGTGAATCGAGAGGGTCCGGCGGCGGGGTTTGGGAGAGGTCGAGGGCGGAGAGGATGGGGTGGTCGACGGGGAGGAGGAGGAGGAGCTTGACCTCGATGTGGTCGGAGAGAGGCCGGAAAGCGACCGGAGAGTCGCCATCGACCAAGACGGCGGGGAGCGGAACCCTAAGGGAGAGAAAGGAG…
BARC_1.01_Gm02_4848464_G_A	715583198	Gm02	4848464	Chr02	4908552	2	21.409		Eu	TATATATATATATATATATATATATATATATATATATATATATATATATCATAATTTCACACGATAAATAATTTTATTACAGAATGGAGAACATATACATATAAATTAAAAAAACTCTACTACCAAGGGTGCAACACAATACTCGTAGTTTTTAATTTTCTTCAGCTTAACATTTAGCTAATTAATTGCTTGAAAAAAAG[G/A]AGAACAAAACAACAAATTAAAACTTGAGAAACCTCGGATGCAAACTTAGTTTTCTCGTTGGACATTGGATCAGCCAAGGTTTCTTGGTAAGGGCTAAAAAGCTCGTCAATGATAGCTTCACCAAAGTGGCTAACCAGCATAGATTCTGCCACACAGCCCTCATGTTATGTGCCAAATTGTATCCGATTTCAGAT…
BARC_1.01_Gm02_4909353_C_T	715583267	Gm02	4909353	Chr02	4969441	2	21.6449		Eu	GTTTATATTTTTTAGATAAGCAATTGTAAGAGCCCATAGCCATGCATCTTGAGTTTAAGAAATTAAACTCATTCGGCCCATCAGGTAGTAGTAGTTGTTGTTATTTATCATTATTATGATCTTTAATCTCATTTTATATTGGAGTTGCAGTTCTAGGGGGATCAAATTCCAGACTCAAGTGGCCAAAAACAAGATAATGG[C/T]GCAGAATCATAAAAATTAGAGAAACTTTCAAGTCCAGTTTGATCAACCGAGTAGCATCATAAAAGCAATTTACATACAATAAAAAATAATCAAACATCCACATATATAATAGTAACATTTAAAAAACAATTTTTTTCAGTGTATGCCAAAATATTATCACTTGCTCCTTACCACATCAGCTATGAGCTATTTTA…
BARC_1.01_Gm02_4957187_A_G	715583297	Gm02	4957187	Chr02	5017274	2	22.19		Eu	AGTTTTAGAAACAATTTTCAAAACTTAAAAATGAGAAAGTGATTGATGAGTTATGTGAAATTATTTTAAAAACCAACAAGTAAAAATATAATCAAATAGACCTTGAAGCATAAAAAAGAAGAGAACAATATTTTTTGGTTAAAAAAAAGAACAATATTTTGGGACAATTAGACTAATTGCATGTTTTATAAACTTATCAA[A/G]AAGATGATTTTGTTTTGCGGTCACGTGCATCCTCCGACCTAAAAAATAATGAAAAAGTTTATTTGAGAAAATTAGAATAAAAATAAAAAAGAAACTCGTAATTATTATTGAGTTTAATGCCTATGTACTAATAATATAAAATAGTTTTACACTTTCATTTAATATTACAAATTATGTTTGAATTACTTTAAAAT…
BARC_1.01_Gm02_5107836_C_A	715583486	Gm02	5107836	Chr02	5167931	2	23.775		Eu	ACTGCTAAATAAATATTTTTAAAGATATTTCAATATATTTTTATTATAAAAATAACTCATATTTAACAATTATATATATATATATATATATAGAGTTATTAAGCTACTAAGATTATTCAGTACTGAAATTTCAGTTGACGTTGAGACCATGAAAAGTCCTAATAAATACCCTAGCCAATACAAGCCAGATAAATTGATAG[C/A]GAAAGATGAAGAGTAAGTTTGGGGTGGGAGTACATGGCAGAAGGCTACAGTAATTGCCGTTTGACTTTAAATATTTGAGTTGAATATTGTGTCCCTAGCGCATATAATAGTATTCAGATTCTCTGCACTTTCTGTTTTAAATAGCATTAGAAATTATCCTAATTGAGTCGGATAAGAACACTGTATGCACGTGT…
BARC_1.01_Gm02_5155733_T_G	715583557	Gm02	5155733	Chr02	5215843	2	24.318		Eu	AAAAAAGTGCATCACTTAAGAAACATTTTAAAGAGAAAAAGTTCCTACAACTTTATTTGAAGTATAACATGGAATTAAGAGTAATATTATTACCAGGGCAAAGATGAATTCCACCCCTTTCAAAGTCAACACGTAAGTTTCTAACTCCCCTTTGAGCTTCCTCAGAAAGCATATGACATTCTTGCTCAGCTTTCTTCACC[T/G]GACCATATAGATCAAGATTTGTGTTCAGATACTGTACAGCAAAAAGATAAAATACTAAGTGCAGGTGCTGGGGTTAGACCTCTGTAACTTGAGCTTGATCATGTGTTAATACAATGTCTGCATCTTATAGCACTGAAATGAAGATTGGAGAGTCCAAATCTTCAAAGGTTAACTATAACCACTTTTTTTTTTCA…
BARC_1.01_Gm02_5202276_T_C	715583580	Gm02	5202276	Chr02	5262408	2	24.419		Eu	TGATTTTTTTAAAAATAAAATAAAATAAAATAAAGTAAATCCATCTTAACTCGTTCCATGAAAAAACCTTAATTTTGAGTAAACATTTATTATCGGTCTTATAAATTTTAATCAACGGCCCCACGCGTTCGTTTGTTTAACAATAGCGGCATTCATGCTCGTAGAAATATACCACAGGTGGGCCCACGAGGAGTTACCTG[T/C]CCCCAAATGCATCATCATAGCACGTCACTTGCTGGGCTCACCTATGAGAAAAAAAATATTAATTACAGCCATCCAATAACATTGTAAAAATATGAATAAAAACCAAATTATTATATTTTACTATTTTTTAGGAAAAAAATTATATATTCATAGTGTAATAAAGTTTTATAGTCATTTATTATCATATGATAAAT…
BARC_1.01_Gm02_5343214_T_C	715583592	Gm02	5343214	Chr02	5403335	2	25.5531	2_5291210_5357711	Eu	CTCATTGTCATGAGAGACTTACAATTGCAGAAAAGGGTGAAGAGATTGGAGATGGAGGGACGAAATGGCCCCTAATGATTGATCTTCCTTCTCCTTGCAGAAACCCTAGCCCTTGCTCTCTATGGGATGCTAAATCCTTTCGTGAAAACTCAATATTTAATGAAAAATGCTTTCCCCTTTTACTTTTCTCCTTTAAAACA[T/C]AACTTTATTCTATTATTTTTCGTGACCCCGCACTAAGTGCAATTGCGCACTAAGCGCGGAGTAAGTGGTCACACGTTAAGTGCGCCTTCACGTGATATCAAGCTTTCCGTGTGGCTTATTCACATTGAGCGCGTTATGGCGCGTTAAGCAAGAGTCTCCAACTCTTCAACTTCTCTTCCAATCTTTATTTTGTG…
BARC_1.01_Gm02_5380722_C_T	715583597	Gm02	5380722	Chr02	5440843	2	25.7129		Eu	AGAGAGATAAAAGAGAAGAATATAGGGATAATAAGTTATTATATATTTAATAGGAAGAGAGAGATGATTTTTTTTTATAAATGCTGTTTAGGTGATTAGAAAAATAATGTGTTAAAAAAATAATTGCTATTCGGCTGAGGAATGTGAGGTGACAATACACATATAGTCAGTTATAAAATGTTGAAGCTCAGTTATTAACA[C/T]GCCATGACAAGTAAATTACAAGTGTGAGTGAACAAATTGAAGCTATGGATGGATTAAACGTGTTACATTTGCAGGTATCAAACTGGTTCATTAATGCGAGGGTTCGTTTGTGGAAACCCATGGTGGAAGACATGTACCAACAAGAACTCAAAGAGGCCGAAGGGGCAGAAGAAGATAGAGAGAGGAACCAAAGC…
BARC_1.01_Gm02_5456974_A_G	715583607	Gm02	5456974	Chr02	5515231	2	26.1053		Eu	ATCCAAACATGTCTAAGCATAAGATGATAAATGATAAGTGTTTAGTATGGGCTTTCTCCAATGTAGTTCCCAGGAGGATTATAGAAGCAAATGGTCAAGCTAGCCTGTTCCTTCACACACGTCGCTCGAGCGCACCCGAGCTCAAGCGACTTTCTCCACACAACCTGCGTGTAGACGCCGCACCGGTGGTTGGGGACGCA[A/G]GAGTTGTCGGCGTGGTTGTAGAACTGCTTCTGCTTCACCCACTCCTCAACCGCCATGCGCGGCGTCACCGCCGTGCCCCATGCCAAGAGCTGGTTCGCGCCGTACTTGCCGGTGCTCAGGTTCGCGAACTCGCACCCCAGTTTGTCCCGCTGGTACCGCGCCAGCTTGCTCGTCACGTTCGCCAGCTGCTCGCT…
BARC_1.01_Gm02_5595797_G_A	715583626	Gm02	5595797	Chr02	5654145	2	26.822		Eu	CTGGTTCTCCCATAAAACCCCCCCCTCACCCACCCAACATTCACACTCAAGCCCCTCACTCCAAAACAAAACCTAAACATTTTACTCTTTTCGGTTTTTTTTTTTGTTTCACACATGCCGTCGTCGAATTCCGGCGAGAGTCGCCGAGCGAGCAAGCCGCAGAGCTCGGGCGGAGCGGCGCCGCCGCCGCCGGAGCAGGA[G/A]AACCTGCCGTGCCCGCGATGCGACTCCACCAACACCAAGTTCTGCTACTACAACAACTACAACTACTCCCAGCCACGCCACTTCTGCAAGTCCTGCCGCCGCTACTGGACCCACGGCGGCACTCTCCGCGACATTCCCGTCGGCGGCGGCAGCCGCAAGAACGCCAAGCGCTCCCGCACCCACCACGTCGCCGC…
BARC_1.01_Gm02_5640246_C_A	715583637	Gm02	5640246	Chr02	5698591	2	27.1323		Eu	GAGGAAATTAATGAGGAGGATGTGAGACTAATGGAAGCATTCATATCGAAGCAGCAAAAAAACACTTGCAAACCTCATTGTCCAAAGAATAAAAGAAAAGGCTGCTTTTGTTGCTTCAGACAATATTTGACTGCGTTTTATTTTCCTCTTGGTTTCGTTATTTTTAATTTTGGGGTTTTGAGTGTTTTTAGCATGTTGTT[C/A]AGCCTGCTTGGAGATTTTATATCTCACTCTTGTGTTTGTGATATTTTTGTGTGCAGAAAATCGACCCGTTCCAAAATTGGATAAATCCATGATTGAAATATACAAGAGGTATGTATAACTTCCATTTCAATTCTATTATAAATGTGCGAGAGTGTACACATGCACGGGAAACTACGGTAGTCATATCTTAATTC…
BARC_1.01_Gm02_5809648_C_T	715583667	Gm02	5809648	Chr02	5868669	2	27.997		Eu	AGTAATTTGGGTTTGGATTTTATCATCCCAATACATCTTATCGTAATACATCACAATATAGAAGTAAATATTATTCTTTTATCGTTAATCCTCTCCCTTTATACCTAAAATCCCATAATTCCAACAATTCTAATTCTAGCTTGCTTTCTTACTTATGCTTGTGTTTTGAATCAAGCTTCCTTATCACTACTTTATAAATG[C/T]TGTGGTTTTATTGATTTTCTTGACAGAAAGAAAAAAAAATATTATAGAGAAAGAGAAAAGAAATATCATTGTACAACTATGCAATCCAATAAAGCATCCATCAAAATAGAGAAAGTTAAACAGAGCCTAAGAGGCTAAACAAATGCAACATAAATAAAAAATTCAAAAAATGTTAAACCATGTGGAGAACATTG…
BARC_1.01_Gm02_5853742_A_C	715583673	Gm02	5853742	Chr02	5912968	2	28.37		Eu	GACTGCTAGTCCATCCACGTACATGAATTAGCCAATTCACAAAATAACATAGTTTGGTTAAATACAATTTTGAGACTTTTGTGATTTGGATCCCAAATTTAATACAAGAGAATCTATGAGCACATTCATCATTTGTGAATGTTGGTTCAACATTTTTTAAGCAAGAAACCAAGAGCTCATTGACCATCCACAAAACTTGC[A/C]ATTCAAGACAGATTACGAGACTAGTCACTTCAAGTCTTGCATCACATAACATGCATAAAATAAACAATTACATAGAACGACGTCAATTTATACTCACCGAATTACAAAGGCTTTAAAGAATAATTCCTTCAATAATCGCATCCTTAGTGTGAAAAAGAAGAATAACTCCTTTACCTCTCCTAGCTCCAATTTCT…
BARC_1.01_Gm02_5929459_C_T	715583691	Gm02	5929459	Chr02	5988587	2	28.613		Eu	TGATAGCCACCTCACGACCATCGATGGGTTTGCCACTAGACACATCACCGATGCTTCCAGCCCTTAAAATCCTGTTGTGAAATGAGAAATTGTCGGTGGCCGCTTTAAGCTCAGTCAGGGAGAATAATTGTGCAGCAACAGTTCCTACATCACCAACAAAGTTCAGCACAGTTGATAATCATGCTGACAGAAGTTTCATT[C/T]GCTGGCTGTACATGTAAAAAAGACTTTGATAGGAAAGTAAAAACCCGCTAAGGTGATGTTCCCAAATCTTCATCACTAGCACTACTACTTCTAATTGCACTGTCCAGTACCGAACCAAAACTATGGGCAGGGGATGCTCCCAGATTTGATGCAGTCTCACTCTCATCGCTCCTTATGGCACTGTCCACTGCCCA…
BARC_1.01_Gm02_5987005_C_T	715583696	Gm02	5987005	Chr02	6046134	2	29.288		Eu	ACAATCACTTTCCTTGCTTCTCATTGATGTGCAATGATGACGTTAAATATGAATGTGGATACTAGGCCTCCAGAAATGCATCTTGCAAACTAAATTGTTCTTGAGCTTTAGCTATAGTAAAATCGTGGAATGGACATCCAAATTTGAGGTGCCTCGCGCAGGTGACCCGGTTTTCTTTCCCAGATGTATAAGTCAACATA[C/T]GTATTGATTACAGCTACTAGTTCCAAACACACTTTTGTAACAGAACTGAAATTGAAAAATTCTACGGAATATTGATGAAAAATAAGAGTTAAATTTTATCATCATATGTTTCACTTGTTGACTTTCAATCCAAGTAATAATATATTGATGGAAAAAAATCCAAGCAAGTACTACCTTCGTTCCTTTTATCTGTT…
BARC_1.01_Gm02_6125494_A_G	715583703	Gm02	6125494	Chr02	6198717	2	30.09		Eu	ACGTCTGATAGACACGTAAAAAAACCCTAAAACCAATTTATTTGAAAATCCCTACCCCTAATTAATTATCTTTAATTTATTTTAAAAATTATTAAAAACAAAAAAAATTCCCTCACTGTCGTTGCCGCCACCGTCGCCGCAGCTTCTCTGACCCCACCGCCATTGCCGTTTCTTCTTCCATTTTTCTTGTCTCCGACAAC[A/G]ACACCTACGCAGAAAGCAATTTTCAGCAACCCCTCCTTCTCCTCCTTTTTTCCCCTATCCCACGTGTACAGATGGTCACCACAACGGCGGCGGCACCACCATGGACCACCCCCATCACATAGAAAACAAGGCCAGATTACAAATGTTACAGATGAGTGGTACAATAATTTTCTTATAACTACAATTTCAAATAT…
BARC_1.01_Gm02_6180795_T_G	715583710	Gm02	6180795	Chr02	6257116	2	30.437		Eu	GACAGCGTGTGTGGTGCCAATAGTGGTGGCAGCGACGATGGTAATGATGATGCCGATGGTTGTCATGGTGATAGTGGCATTGGAGGTGGTGTGATGGTGATGGAGATAACATTAGTAGTAGTAGTAGTGGTGACGATGACAATAATAATAACAACGATAGTAGCGGTGACGATAGCAACAATAGTAGTGGTGGCGACGGT[T/G]GTGACAGTGGTGTCGATGCCGATGGTGGTGGTGGCAGTGTGATAGTGACAGCGACGAAAGTAGTAGTGATAGTGATGGTGATGGTGGTGACGAAAAGTGTGGTTGTCAAACATAGGGAATATGTGTTTTCTTAACACTAAAAATTAAATTCACAAATTTTTTTTTTCTTATTTTGATAATGAAAGTAAAAGTAT…
BARC_1.01_Gm02_6225129_T_G	715583715	Gm02	6225129	Chr02	6301450	2	30.6085		Eu	GAGCCTGTGGAGGGGAATTCTCAGAAGCAGTTTGTAGCCATTCAAATGGTGAACTTCTTGATGAAATGTTTGGATCCAAGGAGCATATTTTCAGAGGTTGAACAGATAATTGAGGTGATGAAGCTGTGCCAATCAGACAAAATGGCATATGTCAAAGGAGCTGCATTTGAGGCTTTGCAAACTGCTAATATAATTGCCGC[T/G]GATAAAAAATCAAGAGGTGTGAAGAGTCCTGCTTCTGTGCCGGGTTTGAATTTCAGTAGAAAAGACTATATGGAAGGAGAAAGTTTTTCTGGTGATGTAGATTGTTCTCCCTCATCGATTTCTCTAGAGTCACAGACCTTGGACTTCTTCAATGGATATGCATCCCCTGTTGAGTCTCCCATTTCAACAAGTCT…
BARC_1.01_Gm02_6340233_C_A	715583728	Gm02	6340233	Chr02	6416549	2	30.982		Eu	CACAAGCTTCAAGAGAAAAACACAGTTAAGATGAGACAAAAAAAGCTTAAAAAAAAAACAGCAAACTCAATGCACTTGACATTCCTTCAAACTACTATGCCCCTCCTCAAAAAGCAAAGGAAAAGAAAAATGGCAAATTAACCATGCTGATTATGCAGAATAAAATTATTGATAATGCAGTTTGAAGTAGGAAAGCTAAA[C/A]TGTACATATTGGAATCAAAAGAAAAGGTCAATTTTGTTCTCCTTTTATATATAGAACAAATTAACAGCAAAGATGAGAACACACACATATGTATATAATCATAGATCAAGTGTTTAGAAGCCTTATATATATTTACAATTGAATTAGTAATAAATATTCAACCCCTAACAGCAAAATATAAGAAAATGAGTACT…
BARC_1.01_Gm02_6418567_A_G	715583737	Gm02	6418567	Chr02	6494883	2	31.212		Eu	TGGATGAAAGAATTTTAAATTCTAAGAATTTTAAATACTTCGATTGAAATTTTTTTATTTTCAAAATTTTGTATTTGGATGAAAAAAATTAAAATTGTGTGGATGAAAGAAAATGAATGCAAAGAGAAGAGAAAATATTGTTAGTGTGCTTCCAAAGAAAACAAATATTTGATGCGGTATGGGGAGCCGTAGGAGAATCG[A/G]GACACGATGACCTACTCTACCGCGTGATAGGCAGTGGTGACCCCTTCCCTAACTGGTTGGTGTATTTTTACGTGTCCTCTACGCCCGCACTCGATCGATGCTTCGTGAAGTCAGACAGTGTTTCTTGAAAAAGAGGATCATCGGTGTGATAGAAGAATCGCGAGTTAATTTCGAAAACTTTGAGGTGAAAGGTG…
BARC_1.01_Gm02_6503793_A_G	715583750	Gm02	6503793	Chr02	6580109	2	31.722		Eu	CAAAATACATTACATGCCATGCTTATCTTTCGTTATTTATTATTATACAAGATGCCTCAAAAGTAAATATAGACATTTATGTGCATAATGCATTATAAAAAGAATAACCACAACAGACTAAAACACATGGAATTAATAGAAAGAGGAACAAGAACTCTGCCACTTACGGTGTCATAGTGGAAGCTGGTTTCATTAACTTT[A/G]AGTCCTCATTCAGAAGGTACAAAGGAGCTTAATTATTATTGTTCACCGATAAATTCTTTCCTTTGTTTAGACACACTTTTGCATCTTGATGGGAATAAAGCTAAATTTGGTTTGATGTTTTATGTCCAGTGAATCACAACCCTAAACTTCCACGTCTTTTATATCAAAGGGAAGCAACTTAGTTCCAAATCATT…
BARC_1.01_Gm02_6596937_T_G	715583758	Gm02	6596937	Chr02	6673361	2	32.028		Eu	TAAGATACAAAATAATACGCACTTAATTGATTGGAGTACATTTTTAAAAGAAAAAAGAAATGCTGAAATGGTTATCTGATAGATATTATGCAATCTGTGTAAGGATAATTAACGATAACACAAGGGCCACAAGAGCAACAGAGACGTTAACTACCAGCTTCATTTCTCGCAAGTCGCAAAATTAAAGCTGCTTAATTGAC[T/G]ACAGGACACTACAAAGTACAAACCATAATGCGCATGCGAATAGAATTCAACATTCCGAACAACAAAGATGCTACTCTTTTCCTGTTATCATATCCCTTCTTCTATGGTTTTCCTGTTATCATATGTCTATTGCCACCTAAAAGAAGATTATAGGTGAAGGAATTCTCGGAAACCTGTGATTTACTTGTTGATTA…
BARC_1.01_Gm02_6676083_A_C	715583770	Gm02	6676083	Chr02	6752507	2	32.5668		Eu	AATGTGACATCGGGGTATAAGATTTTATTTCATATGTTACAATTTCATAAATAGTATAATTGTTTTATGTTTTCCGCTATTAGTTTGACTTCTTTTCATTCAGAATGGACGACCCTTACACATGTTCATTATAACCTAAATTTAATTCTCTAAGGATCCTTACACATGTTCATTCTAACCCCAATTGCAATAAACTCATC[A/C]CTTACCTCTAAGCGATGACCCTTACACATGTTCATTATAACCCAAATTTAATTCTCTAAGGATCCTTACACATGTTCATTCTAACCCCAATTGCAATAAACTCATCCCTTACCTCTAAGCGAGCTCACGTGTGTATTGTGACAGCGGCGACATCTCTAGTAATTTCCTGAAATTCCTCAAGTTTTTTCTCTGAT…
BARC_1.01_Gm02_6734421_T_C	715583777	Gm02	6734421	Chr02	6812100	2	32.9442	2_6687166_6748351	Eu	TGCTTGAGAATTGTCAATAAATTGCTAATCCTAGCGTTGGCTACATCGCCAACATAGAGGCTGTCATAGAAGAAAGGGTTTGTGTCAAAGAACGTGAGACGGTAGGAAGCAACTTCTGAGACATGCTGGCAGGCTGCTAGGATGGAGGTGTTGGTTGTTTCGAAGTATGAAGTTCTGTTACTTTGAGTCTTGTGGCTGTT[T/C]GTGAAACTGTGGCGATTTGAAGGAACAACTCCTGGTGTCAGGGCGAGTGATTTGTCAAGAGAGGGGATATGAGAAAGTAGGTAGGATAAGGTGTTGAGACGAATGTAGAGACGCTGTGTTCCACGGCTAGTGCATGAGTGAGGATGATTAGCTTCAAATATTCCATATATGTGTGGATCTTCACAACTAACACT…
BARC_1.01_Gm02_6821311_A_C	715583788	Gm02	6821311	Chr02	6899003	2	33.4886		Eu	AAATAATGTCTTACCAAAAGAAAAATCCAACCAATAAATCTAAAATATAAAATTTAAACATCTTCAATAATAAATGATTCCATATTTGAGCATTCTCCATCTCCACATTTAAGAGTACAACAATGAATCAACCCCAACAAAAATAGGATAAAAAGATAGAAGAGATGTACTTTGCGTGATGGCGCGGTGGTGGGCCAAGG[A/C]TGTGACGTATGACTTGCGCGTGTAAAGTGTTTTTAATCTGCTACAATGATAACGACTAAATATGATGTGAGCTATTTTTTATAATAAAAATATATTAAAATATTTTTAAAAATGTTTATTTAACAATTATTTTTAGCTTAAATGATAAGAATTGATATTTTTATTATTTAAGACTTGCAGATATGAAAAAGATA…
BARC_1.01_Gm02_6889619_C_T	715583795	Gm02	6889619	Chr02	6967983	2	33.9207		Eu	GGGTGGGCTTGACTACTTGGGCAACCCAAGCCTGATCCATGCACAAAGCATTCTTGCCATCTGGGCCACCCAAGTTATCTTGATGGGTGCCGTTGAGGGTTACCGTATTGCAGGTGGGCCTCTTGGTGAGGTGACTGACCCAATCTACCCAGGTGGCAGCTTTGGCCCATTGGGCCTTGCTGATGACCCAGAGGCTTTGG[C/T]CGAGTTAAAGGTGAAAGAGCTCAAGAATGGTAGGTTGGCTATGTTTTCCATGTTTGGATTCTTTGTTCAGGCTATTGTGACTGGAAAGGGACCCTTAGAGAACTTGGCCGACCACCTTGCTGATCCAGTAAACAACAATGCCTGGGCCTATGCCACAAACTTTGTCCTGGAAAGTGAGAAAAAAATAAAAAAAT…
BARC_1.01_Gm02_6971683_T_C	715583802	Gm02	6971683	Chr02	7050046	2	34.449	2_6909675_6979277	Eu	TTCTAAAAAAATATAGAACACAATTATGTGTGTGCGTCTGCATGTACCAAAATAAAATGAAAAGGTTGAGTGAAATGAAAATGGTACATGACTAAAGCACTCATGCCTTATTTTCTCCTTTGATTATTTTAAATTGCTTAAAAGTTTAAAATGGAACCAAACTCCGTTTTTTTTCAAGTACTAAAGTCCGAGCCATGTCC[T/C]GCTATGTCAACACTCAACACATGTTGTCAGTTTGTCATGCCAAACATGTGTCTAATGCGTGAACATAACACCAAAATGGGGTGTCCATTCCATGATTTATAATTTGCAACATATAAAAACATTGAAGAAACCATTAGTCAACAAATTTACCTGGCTTCCTTCCGTAATAGCTAAGGTAGGACTTTGATTTCCAT…
BARC_1.01_Gm02_7039787_G_T	715583813	Gm02	7039787	Chr02	7118150	2	34.684		Eu	AAATTGTGAGTCACTCACCTAGAAACCTCTTCCCACAAGGGACCCTTTACACTTGCGTCTCTAAAAGCCACGTCCATATCCGACCGTATCTTCAACAAAGCCAAAGTCTCTTGTCTTGGCCACCTGTTCCCACCAAAGCTCTTGTCACCTTCCTCAACTCTATCATCCCCTGAATTTGATCCGCCGCCGCCGTTGGCACC[G/T]CCTTCATGTGCTCCTCCTGATGCAGCAGCACCACCACCAACAACCGGTGGTGCTGCCACTGCATCACCAGAGCCTCCTCCTCCTGTTCCCAACACTGCTGAGTCCCCCAACATATCTATTAGTTTCTCCCTCTCTTTTTATAAATTTTTTTTTCTAGTTCTGTGGTCTCTCTAACTATCTATCTACCTCCCTCT…
BARC_1.01_Gm02_7135561_T_C	715583834	Gm02	7135561	Chr02	7213937	2	35.3315		Eu	TTATGTATTGAACAAAATAATATAAATTTTACTCTAAAATCCTAGGTGCATTAGCAGCACCTTGACAACGCAACAAAAGGGGGCAGCACCATGGAGGAGGCGCGGCTCCTGATGCCACCGGGCGTAGGGCCTGATGGCACGAGGCCGTCATAGGGTCACAACGATCGCGACGGCGACAAATTTTTTTATGCTGTTCAATC[T/C]CTTATATTTTAGCAAATCAAATACACCCATAGTAACATATAACACAATTTTATTTTTAAAGAAAGCCACTCTTGATAGTTTTTTTTTTTTTTTGCTATACAAAGCAACTCATGAAGGAGTTCACTTATACGGAGAAATCAAAAAAGAAAACAAAACGCATATCTTTATGAAATAGTATACCCTTTCAAAGAATA…
BARC_1.01_Gm02_7219124_A_G	715583847	Gm02	7219124	Chr02	7306587	2	35.7177		Eu	AGAACAAACACCATCGAACTAAAGCATTCTTCGCGAGCGTCGAGAATCAGCTTCCGGATTTTCTCTCCGTTTTCTCGGAAAACCGAATCGAGAAGATAGATCGAGTTTTCCGCAGCGTCAATCAGTGAATTGCTTCCGGCGAGCGCGCGGACCAGGGCAGAGTCGAAGCCGGGGAAGGTGGCGAGAGACCGGCGTTTCTC[A/G]CCGGATTTTAGGGAGAATTCGGCGATTATGGAGAGGGTTCCGGCGAGGTCGTCGTCGGAGGTATGGATTTTGCGGAGGAGAGGACGGAGATGGTCGGCGGAGGAGGGGGAGAAGGGTTCGGCGGCGGAGGAGGAGAGGAGCCAGAGGCGGATGAGGCGGTGGAGCGTGAGATTGGGGATGAAGTCTTTGGAGGG…
BARC_1.01_Gm02_7267240_T_G	715583855	Gm02	7267240	Chr02	7354703	2	36.0066		Eu	TCGTTTAAATATCTGATGAATTAGATGATTATTAAAAAAATATAGTATAAAAATTATGTTAAACTATTGTATACACTGTAGTATTAAGTAATAGTACAATGTTTTCTAAAAACGAAAATTTCAATTTTTCATGGACAAAGATGAGTGAGGTCTCACTCAGACGTAGCGTGTTGGAACTTTCGGTTTCAACTATCAATTGC[T/G]TGTTATTCTTTTGGAGTACTTCTTAATTAATCTTGATATCAAGGAAAAAAAGTTAATCTTAATTAAAATATTTTTTTTTTTACTTATTCTTTAAATTTGATATCAAAATAAAATACAGTAATTAAAATTAACGCTTTAACCAAGGTCGACGAAACCAAGGTCGGAGTCAAAGGTTTGATCGATTCGGGAATCAG…
BARC_1.01_Gm02_7333018_A_G	715583863	Gm02	7333018	Chr02	7420481	2	36.228		Eu	CCCGACCACGCCGATCCGCGTGTGGATCGTTGGGTACGCGCTGCAGTGCCTCGTGCACGTGTTGCTCGTGTGGCTCGAGTACCGGCGCCGGAGCCGGAGGGACTCTCGCAGCGGCAGCCAGAGGGCGCGGGACGTGGAGAGCGACGCCGGCAGCGGCGACGATGACGACTACAGTGACGACGGAGATGGGAGCTCTGGCA[A/G]CACGTCTCGCTCCAGGTGCGTTCAGTTCAATTCAATTTTGTTCATATTGAGCTGAATTGTTCTTTTGGTTTCGATGTTATCTGAGTGGGTTCAGTTCAATTCAACTTGATTGTAGTGTTCTTTAGTCAGTAAATTTGTTAATTTATTTTGAATTTTTTGGATGCTAGGGTTTTAAGTTTTAATTTCGAACTTGT…
BARC_1.01_Gm02_7435044_T_C	715583874	Gm02	7435044	Chr02	7522507	2	36.382		Eu	AGGTCCATGACCAATTAACTTTTGTCATGTCAATTTATATTTTTTTGTATTTTTTAAAGCAGGCATTTGGGAATTGTGGCTCTTGGCTTCACAAAAGGTTCCACAAAAGCTGAGATAGACGACAAGAATATGTTAATTTTGATCTCCATTCTACTATTTTCTACTTTGGAACGGATAATTTCCACAACAAACCAATCATG[T/C]CATTGCAACTGACCAAATAACTTGTTGGCCCTATCATAATTTGTTAATTCGATGTGTATGTCATAATAAGCTCCCTTTGCGTTTTCGTACTGCGGCGTGCAGATTAATAACACCAAAACCCAAAAGCCACAAATTAAACTAATTAAAATATCAAGTTGATAACCATTATTTGTAGCCTAAAAGGAAGCGCATTA…
BARC_1.01_Gm02_7517197_T_G	715583881	Gm02	7517197	Chr02	7599371	2	36.921		Eu	CCAAATCTATTACTAATAAAGACCTTCGCCTGGACAACATTAGCATTACAAGGAAAATCAAGAAGATAATGGTTGAAAAATAGAAGAAGAAAGCCAGGAAACAATCCCAAAAGGAAGAAGAAAAAGAGATGTTGGCTAGGGAGCACTTGACCAAAAGAAGGCATGAGCTTGCCATGTCTGCTCTGGCTCATCCACTCATA[T/G]TAAATGCAATCACAAAGGTTGAAAGACTTGAGTGAGACTGATGATGATGATGATGAAGGACCGGTACGGGTGGCCCTCTAAAAGTGGAAAGTTGTTGCTCCTGACTCACCTGCTCCTAATAAAGCAAAGAAGGTTCAACCTGTAGCTGAACCAGGAGCATCCGTTCTTCCCTCAACCATTCCATAGCGGGTCAA…
BARC_1.01_Gm02_7590666_T_G	715583886	Gm02	7590666	Chr02	7679981	2	36.959		Eu	GAAGGTGACGACGACGCGCCACGGCCACGAGCGAGGAGGGACGTTGGGGCGCGTGGGGGGCACGCCATGGGGCGTGCCACGGGGAGTACTAGGTTGAGGTTGAGGTTGCCTGTGATGGCCATGTATGCGTGCGCGCTGACACTGTCTTGTGTTATGGTTGTTGTTGGTTGGGTTGGGAAGTTGGAATGGATAAAATGGAA[T/G]TGGTTTTGTTTGTGGCTAGTGAGTGGAATGGAACGAAGGATGTTGTGTGGTGTGGTGGTCAACAGCAATATATTATGTTATCCAGTGGTGGAGGGAACTCTAATCTAATGCCAATGTTTTTTATTTCTGTTGAATTTCTTGTTTCGTGTGTTGGATTGAACAAGTAGTTGCGATGAAATGAAATCTTCATTTCA…
BARC_1.01_Gm02_7641044_T_C	715583897	Gm02	7641044	Chr02	7730289	2	36.992		Eu	GCAAGCTCCATGGATTTCCTAAGAGCTTGATCTCTGACAGAGATCCCATCTTCATGAGCCGCTTCTGGTGCGAGCTATTCAAGCTCAACGACACTAAATTGCGCATGAGCATGACCTATCACCCCAAAGTGACGGCCAGCCCAAGATGCTTAACCGCGTGGTGTAACAATACCTGGGCAGCTTCGTGCACTAGAAACCTT[T/C]CTAGTGGGGAAAGTTTTCATGTCTTGTTGAATGGTGTTACAACACCTCATGCCATTCCACCACCAACTTATTGCCATACGAGGTCACCTATGGGAAACCATCAGCGAGTATTCCCAATTATATATCAGGCTCCTCATCTATGGAGACAATCGATTTCCTTCTTACTTCTCGACAAGATATGTTCATACACCTCA…
BARC_1.01_Gm02_7721197_G_A	715583909	Gm02	7721197	Chr02	7810442	2	37.131		Eu	TATGTGTGAGGTAAAATCTCACATCGAGAAGAAATGAAAAAATTGAGCACCATATAAGTGAGGAGAAAACAAGTTTTAAGCTTTGAACTAAAGTGTAGTGTCAGGTTCCCTCATATGGTTGCACATGACTCATTGGTGTAAATCTTTTCGGTGTTTTCTCCCCTCAATTACCCAACAATTGATATCTGGCAGCATATCCC[G/A]TGGGTGGAGCGGTGATGCAACTACAATGTGAGGTGAAGTCTCACATCGAGTAAAAGAAAAGAAGTTGAACACCATATAAATCAAAAAAAGACTTATAAGCCTAAACCTTAATAAATATTTTTACCACCAACACACTCAAAAGTAAAAGGAGTCGGTTGTATACACAACAACAATTCATTGAGGAGGTTGATGCT…
BARC_1.01_Gm02_7790424_A_G	715583920	Gm02	7790424	Chr02	7879670	2	37.415		Eu	GTGTAGTGCTGGATCTATGAGCACTTCCCTAGTGTGCACCAGTGCGTGACTGACGATACATACCAGGAGACGTCCCCACGTGCTTCTCGGTGGTTGACGTCGAAGGCGCACATGAAGGGAATCACAGGAGCACCCTACAGGGCACGTTGTGATGGTTTGACTGTCACAGATGTGTCCTAGTTGCCGTACACGGATCATTG[A/G]GGGGGTTAGGGCGTTTAAGGAGATTTCATATTTCTAGGGTCAGCTCAGATGGGGTCCTATGGTCGTCACAGTTTGACCGGAGAGGGTGGTACGCCAGTTCGGTTACATCTAGAGCATCCCTCCGCCGCCTGTTAGTGCACGATTGTCACACGATCAGATAGATGACAGGTGGATGCAGTTTGCGGATCACTTAC…
BARC_1.01_Gm02_7987834_A_G	715583949	Gm02	7987834	Chr02	8077372	2	37.4648	2_7847441_8029336	Eu	TTTGCTTCTACATTTAGAATTCTCAATTTTTTAATTTTTTTTTAAAAAAAGACATTCTAAGACGATTTTCAGGCAAATGGTGAAAACCGTCTTAGAATGATAGCTTTTCTAAGATGATTTTTTAAGAATTGTCGTGAAAAATCTTAACTTTCCACACCATTAACTTCAAGGACAGTTTTTGAATTGTCTTTGAATGGGTC[A/G]AAAAGTCATCATTAAAGGCTTTTTTTAGTAGTGTTTGTTAGTTAGACTCCGTGTGCATGGAAGAAAACTTTGATAAAACTATTGGCAATTCCACCATGCATCAATCAACAACATCAATATAATATTTTTCTTTTTCTTTCTAGGATCTAATTTAATATATGATCAAGCAAAAGGACCACATCCTAATAAAAGCT…
BARC_1.01_Gm02_8081081_T_C	715583966	Gm02	8081081	Chr02	8170539	2	37.569		Eu	TTGTTCACGTCCAGATCTTGGGGTCCCAAAGCCAAAGGCTCTAGAGCTGTCATGAAATCATAGATCACTTGTAAACCTAGGGTGACAAGAGGGATCACCCTTATTTATGAAATATGACTGGGTTCAAAGTCTGAAGCCCAACATTAGAGGTCCAACTGTTCCACCATGGTTGGTCTAATATTCTCTTGGTCTGGGTGAAA[T/C]GATCTCGACTGGACACTGTACAGTTGATAATTGTTGTGCATACGTTCATTTGAATTACAAATAACACAACAATTATATACTTTTCTTGATTTTTTGCTTTAGTTTAACCTCAATTTAGTTAAAAAAAAATAGATTTTTTTAAGAATCTTAGGTTGTAAATAAAATTTTAATCATTTTCTCCTAACTTTTACTCT…
BARC_1.01_Gm02_8132109_G_A	715583972	Gm02	8132109	Chr02	8221565	2	37.7273	2_8087652_8155265	Eu	GTGGGCAAAGGAGATCGTGATGATTCCGATGATGCTCTGCAGTGTCGACGGCCTACCGCATCCGCACGCAGGCAATGAGTACCTGTCACTGTTGTGGACGATGAGCCAGTGGTCCTTGTGACAGAGGCTAATGGAGCTTCGGTTGAGGTTGACGTATATGCGGATAAGCCCATGGCAGGAGGTGACGTACGAGACACTAG[G/A]GCAGACACTCCTGCAAACACCGACGCACAGGCTGTTGAGGATGAGCCTAAGGGATTTCCGGGTGATCCGAGCGACCCATCCGTGCTGACCGAGTATGCAGATCATGTTGCAGGCAGCGTATGGACGGGAGAGGTATTTATAATATTGAATTTTAGTTAGTTGTTAATTATACTTTATCATTGAAATTTGTTTTC…
BARC_1.01_Gm02_8170643_T_C	715583976	Gm02	8170643	Chr02	8259908	2	37.7648		Eu	CCGAGCAAGAATCCAGCCATCGCGCTTGTATCTCCGGTGTTGGATTCAACTAATTATCATTCATGGAGCAGATCTATGCTCACAGCGTTAAGCGCCAAAAATAAGGTCGAATTTGTCGATGGAAGCGCACCAGAACCTTTAAAGACCGATAGGATGTATGGAGCATGGCGTCGATGCAACAATATGGTTGTGTCATGGAT[T/C]GTTCATTCGGTAGCTTCTTCTATCAGGCAAAGCATATTATGGATGGACAAAGCAGAAGAAATATGGCGTGATTATTATACATCCTAAATGTAATATCATCCCCATAGATCTTTGGCACTTTCGAATGGGTCATCCATCTTCTGAAAGATTACAATGCATGCAATCTTATTATCCTTTTTTGCGAAATAATAAAA…
BARC_1.01_Gm02_8273157_G_A	715583992	Gm02	8273157	Chr02	8362434	2	37.8649	2_8173331_8289954	Eu	GAAACCAAGAAATATTCTGTTAACGTTGAATGAACACAATGTCAATAGTTATACAATGCAAGAAGTGAATACCATTTTTCCATAAGAGGTAGTGATACTGAAATGCAACATCTAATGAAGCTTCTTGAACGGGATTAGTATATTCATTGAGTGTGTACATTATGCTGGCAAAAACCCTTCTCGTCGCGGATGTGTCATGA[G/A]AACTAATCACGGTCTTCCAGATGCATGTGAGCTATCTAAATATGTTGTTGGTACCATACCACTTGAGACACTCCATATGTTTTGGTGGAGGCTAAGTTTTTCAGACCAAGGATTATCTAAGCCCCTAGTGACCATAACCGAAGAGATGGAAACCATATCCAAGTGATTTGAAGAGATTGACGTTTGTGGCAAAG…
BARC_1.01_Gm02_8341731_C_T	715584007	Gm02	8341731	Chr02	8431008	2	37.9141		Eu	CCTGTCCATACGCTGCCTGCGACGTGATCCGCATACTCGGTCAGTACAGATGGGTCGCTCGGACCACCCAGAAATCCCTCAGGCTCATCCTCAGCAGCCTGTGCACCAGTGTCTACATCATCCTCTGCAGCAGTGTTTGCACCAGTGTCCTGAATGTCAGCTTCTACCATTGGCTCATCCGCATCTAGACCAGCCTCAGT[C/T]GAGGCTAAGTCAGGACCAGGTACGTCAATCTCAGTCGCAGGTACGTCAGCCTCATCCGTAACAGTCACAGGTACTCGTTGCCTACGTGCGGATGCGGTAGGCCTTCGGCGCTGGGGAGAATCGTCAGAATCATCATGATCACCTCTCCCCAGACCTCTACCACTAACCGTACCTAAAGCACGGCCTAGGCCTCT…
BARC_1.01_Gm02_8398517_G_A	715584012	Gm02	8398517	Chr02	8487794	2	38.282		Eu	ATGCCCTAGGCAATCTCCTCTTGTTCAATTGAACGGTGCCCTTCTAAACTCCTCAAAAACAGTCCACTATCTTATTTCTTTCAAAAGACCCCACACGCTAAGCTTGCATGTGCACACATTAAGCGTCATGCACATTACATCTGACTTCAATGACCACTAGATGCTTGACACATGTTCTTCCAAGTTGGACTTCTCGCGCT[G/A]AGCGCGCACAGGCACACCAAGTGAACGGCTTAAGTTCTAACATTTTTCAGTCCATTGTTGTTGTACTAAAACTCTATAAAACAAGCTAAAACTATAAAATTCATTAACATTAACTTCCTGAAGGCAAAAAAAACAATCGAAATTTTTATCGAAAACCGAGCATTAAAAGAGAAAAAAAATGAGATAATTGCTAT…
BARC_1.01_Gm02_8455103_A_G	715584019	Gm02	8455103	Chr02	8544380	2	38.7551		Eu	ATAAATTTGAGATTTTACTGCCAAGGATTAAACTTTGGTACAGCTTAAGCCCAACTTTGGAGGAAAAATATGGATGCTACTGTGCTTAAGCCTGAAAGTTTGATGCAGCTTAATCAAAAACTGGCATGCTTAAGGGTCGTGCTTAAGCCGCACTAAAGTTGCAGGGCTTAAAGCACCATAACATCCATGTTTTTCCTCCA[A/G]AGTTGAACTTAAGCCGTACCAAAGTGGAGGATTAAGCCTTGGCAGAATTTATCTCTTTTTTTTTTCCTTCCAAAATGCTGCTAAAGCTTGTTAACTCTTCTCCAAATGGTCCTTTCAAATTTTCTACAAAACATGAAAAAAAAAACCCAAGATCAAGCATAAAAAGTAGAAAATTAGAAAATTCTAAACAAACT…
BARC_1.01_Gm02_8521511_C_A	715584026	Gm02	8521511	Chr02	8610788	2	39.131		Eu	GAATCCTACCACCAAAATTCAAGGATCCAGGAAGCGTGACTATTCCATGTTCTATAGGAGTTGTGTCAGTGGGAAAGACATTGATTGACTTGGGAGCTAGCATCAATTTGATGCCACTTTCGATGTGCAGGAGAATAGGGAATTTAGAAATTGTACCCACAAGAATGACACTTTAGCTTGCGGACTGCTCTATCACAAGA[C/A]CTTATGGCGTGGTTGAAGACGTGCTAGTTAAAGTTCGCCAATTCACATTTCCTGTGGATTTTGTTATAATGAACATTGAGGAGGATGCAGATATTCCACTGATTTTAGGCCACCCATTCATGTTGACAACCAAATGTGTAGTTGACATGAGCAATGGTGACTTGGAAATGAGTGTTGATGATAAGAAAGTTACC…
BARC_1.01_Gm02_8641830_T_C	715584036	Gm02	8641830	Chr02	8731107	2	39.855		Eu	GGTGATACACATGAATCAAGGAGGAGGAAGTGAACTTCTCGTGTGATGTTTGGTCGAGGTAAGGGAAATGTGATGCGGTGCTGACCAAGGTAGGGAGGTCACGCATGAGCCAAGGAAGAGAAAGTGATGTCATAGGTCTCATAGTGGAGTGAGGGTCAGAAAAGAGACACGCGACAAAATGAGGATCGGGGAAGTAGACA[T/C]GTAGTGAAGTGAGGGTCAAGGAAAGAGACACACGACAAAATGAGGGTTGGGAAAGGCGAGGCACGAAATGGAGTAAGGGTTTGGAAGGGGAGGCATGCAATGGAGTAAGGGTTTGAAAGGGGAGGCTATGAAGTCTCAACTCTCAACTCAAATATTCAATATGTATAATTTTTATTTTAAAATTAATTTTGTCT…
BARC_1.01_Gm02_8730196_G_A	715584048	Gm02	8730196	Chr02	8819494	2	40.078		Eu	TAATTTTGTAATTTAAATAAAATAATTATAATATTATATAGCATATTAATAATAATATTTTTATTATAACATATTATTGTTAAACAAGTCAGTTTATCAGACTTAATAGACTTTTCTTATCATCTGTGACTTGACCTATTTAACTAAATAAAATTTTAAAAAATATTTAAGTTTGACGTATTTGTTAAATGAATTAGGTC[G/A]AACCAAACCTTGGGTCGAGTCATAGGCCCTTGGTGGATGGTCCACCCTATTTTCACTCCTAGTTATGTATGGAAGAGATAATTAAAGGTTATGGTACCAGTGGTAACTATAGACTAATTTGTTTAAACTTATTTGTCTAATAAATACTTATTTTAATAAAATAAGTAATTTTTTATTTTTTAGTGTATTTGTCT…
BARC_1.01_Gm02_8807595_T_C	715584055	Gm02	8807595	Chr02	8896955	2	40.122	2_8738047_8831893	Eu	AAACAACAACATTTTCATTATAAGAAACTTTAATATTCTATTTTTTTCATTTTAATGTAATTAAAATATGATGCCATGTTAGATGACTTGTGGTAAGCTTACGTGTCACATTTAATACGACATTACATCACATGTAGCTTGGTGACCTGTAGAGTTAACGGTCACTCAACAATTAATGGATCCCTTTTAATGAAAAGGAC[T/C]TCGTATCAAACTTTTCAAATATTAAGGACTTATCACAAAGAATAAATTATTATTAGGAATCAAAAACATATTTAAGTCTATATTTTTTTATACAGTTAATTTAATTAACTATGAAGTTTCTAAAGAAAAAACTATAAATCGTTACAATTTTAACTTTTGACTTGTATTTTTTTCTTAAATGAGAAAATAATTGT…
BARC_1.01_Gm02_9025221_T_C	715584109	Gm02	9025221	Chr02	9113125	2	40.248	2_8834316_9026806	Eu	AGCTGAGAATGAGTTCGGCTTACCATCCTCAAAGTGATGGACAAACCGAAGTCATGAATAAAGTTGTTGAACAATATCTTCGCGCCTTTGTCCATCACAGACCACACACGTGGGGCAAGCTCCTTCCTTAGGTAGAATGGTGCCATAACACTTCGTGGAATGTGGCCACTAGATCCACCCCGTATGAGATCACCTTTGGA[T/C]GTAAACCGTTTAATTTTCCTGACTACATCGCGGGCTCTTCAAACTTGGATGCAGTAGATGACATGCTCAAGGACCGTGAAGAAACCTTCTAGGTGATTCGCAAAAAACTCCTCAAGGCTCAGGTAGCTATGAAACAATTTGCTGACAGCAAACGCCGAGAGGTCACGTACCAAGTCGGCGATTGGGTGTTGCTC…
BARC_1.01_Gm02_9039246_T_C	715584114	Gm02	9039246	Chr02	9127150	2	40.248		Eu	GGTTTCACTTCCTTGGTTGTCGCCAGTTGTCCGGTCGAATAGCAAGATCGCTCGAACGAAATTAGTGTCCTTATCTTTACTTTCCCTTTATTTCCAATAAAAGGTAAGTAAAGAGGGGCAACTGTCATACCCTAATTTCATTCAGGAACTAACATTCGTTGATCTTTTGATCTTCACTAGCCGAAGTGAGTTGTTCAACA[T/C]TAGTTACTGTGCAAAACGAAAGATCATTCAATGTTTTGGTCAAGGGTGCGAAAGATAGGGGCAAAAGGTTCATACTAGGCAATTTTCTAGACCCTGGCTCGCCTAGACTAGCCTCTAGCTTGCCTGGGCCCCCAAATGGCTTAAGGCTGAAGTAACCAGCTCGCTTGGGCGAGCAAGGTTACTTCAAAGTGATG…
BARC_1.01_Gm02_9177001_G_A	715584151	Gm02	9177001	Chr02	9264905	2	40.336	2_9044059_9214049	Eu	CTCTTTCCAATTTTCCTAAAGAGAGCACCGTCCTTGCACGCAGCTATTCCCTTCTCCAGGCATTCTTCAGTTACCTTCCAACATATAAAGGATTTACTCAATGAATAATCTAAATAACTGAACAACTGAAATTGCTAAATGTGATGAAAAAAGTATTTAAAGATAGTAATATTTGGTCAATGGATTACAGCCCATACCTT[G/A]ACAAGATTTTTCAGTTCATCACTGACTTCCCCACAAAAAAATGTCTTTGACGTGTCTCCGTGATATCCCTAATACGGCATATAGAAGGGCATTAATTTGATTGGTCATTAACACTAAGCAATAAATATCTTAGAGAGACTATTAGTAACTAGCATTGTACCCAAAATACAATATAAAAATATATCACAGCTAAT…
BARC_1.01_Gm02_9289865_C_T	715584174	Gm02	9289865	Chr02	9386766	2	40.638	2_9220574_9291846	Eu	CCCATTATCTTTTGTAAAACCTACCCAGTTTCCCTACTGAGTTTTCGAGCCCATCTTTATGGAGAATCCAAATAACGAAATTCCGCCATTAGAGCATGATGAAGTTGACCTGGAATTCCCAAATGACATTCCAGAAGAGGAGAAAACGAATACTCCCTTGCCTGGTTGGCATATTCCTTACAATAAGAACCATTTGCATG[C/T]GTCCCCTTCATGAAAGAACGTTTAGCGAATATATGGATGTCGGATGGAGGTGTTTTCATCTCATAGATTGTTGAAAGCTTGTTCCTTTTCATATTCTTCCATCATGTAGATGTCCAAAGGGTAATTAAAGGTGAACCATGGATTTTGACAAACGTTTACTCATCCTGAGTGCCATCAAAGAATGAGAAATCCCA…
BARC_1.01_Gm02_9322142_T_C	715584183	Gm02	9322142	Chr02	9418782	2	40.769		Eu	TTTCTTATCTTTGGGCCACACCTGGTGTGGCACCTGGTTTCTTTGACATGTTTGTTCTTGCTTTTGTTGAGAGGCTCTTCAGACCCACTTACAAGAAGGCATGTGAATTCAAGTTGAAGTTTTTAAATTTTTATATGATATTATTTTTTCGATTCGTAGTAATCGAACACAGGTGGTATCAGGGGGTTTACAACAAGTCA[T/C]GCTGCTCGACAATTTTTATACAATATTGTTTATAGAGTTGTTGATTTAATGATTTTAGTAGTTGTTACTGAGGTTGGTTTATGATGGCAGGATGATTTTGTTCTGGGGAAGAAGTTGGGGGAGGGGTCATTTGGAGTTGTTTATAGAGTGTCACTGGCCAACAAACCCTCTTCAAAGGTATTATTTTATATTGT…
BARC_1.01_Gm02_9370878_G_T	715584196	Gm02	9370878	Chr02	9467609	2	40.849		Eu	ATTTCCTTCTCAGTAAAGATTTTGCTCCCAACGAAATTGGAGGGATCCACTTTGAGAGCATAACAATGCGCAGGGTAAGCTTGCCCTGCTGCGCCAACGAACAAGGCAAACGCTGTGTCGTTCGTTTGATGATGGCGCCGCAGTTTCCAGGACCCAAAGGCTTAAAGTAATTCTGATATTTAAAATACAATAGGAGAAAA[G/T]GGGTTATACTGAGGTTGGGCCGCCGTGGAGGGGTTCGGCGGAGGAGGGTTGGGCCGCCGTGAAGTTGTTAGACGGAGGGAGGTTGGGGGCTGACCTTCTCCTGGAAGGGGAGACGGGTTCTGGACGAAGAGAAAGAAGGGGGCGGATGAGGCTTGTGTTTTTGTGTTTAGGGGAAAATAACTTATTTTTGGGAG…
BARC_1.01_Gm02_9446659_T_C	715584211	Gm02	9446659	Chr02	9544733	2	41.3		Eu	CCAGACCCTCACAGGCCCACATTGGATGGCATTACTTTTCCAACCATCTCCCAACAGCAGAATAGCATGCTAGTTGCACCTTTTTCGGAGGAGGAAGTGAGGTTGGCAATATAGGACTGTGGTAGTGACAAGAGCCCCGGGCCTGATGGATTTAATTTCAAATTCATCAAGAAGTTTTGGCCGCTAATCAAGCCTGATGT[T/C]TTACGATTTTTAGATGAATTCTATGTCAATGGTGTCTTTCCTAGGGGATGTAACGCATCCTTCCTTGCCTTAATCCCCAAGGTGGCTGACCCACAATACCTGAATGACTATAGACCTATATCTCTTATAGGCTATATGTATAAGATCGTGGCGAAGCTATTGGCTAAGAGATTGAAGAGAGTGTTGCCCTCTAT…
BARC_1.01_Gm02_9492605_T_C	715584222	Gm02	9492605	Chr02	9590678	2	41.344		Eu	GTGGCACTGCTGAAACATGATTCATTTTTTAAACCCCAAACACGATTTCATGGATTTGCTTTTAATTTCAAGACCTTATGTGCCTTTTTCACTGAATAGTGGAAAACACATCGATAATTTGCCAAAAATGAAGACAAAGTTTGGCTTAGAAGATGAAGATGGTTCGTCTCATGCGCGATGACAATGCCCTGCTCCACCAA[T/C]GCCGTTGCTTTTCCACTATCAATCGAACAACTAACACGTGTACAACCACGTGCCTAGTAAGATTGTTGGTACCCATACACTGTACTTAGATTTTTCTATTGTCTCTCACGAAGCTAACATGATGTTACCCTTATGATTCTTTGCATTTCTTTTCTTGGTTAACAGAGTATATTCATTTTTTGATAATCATGCCA…
BARC_1.01_Gm02_9592601_A_G	715584240	Gm02	9592601	Chr02	9690873	2	41.584		Eu	CATGACACATTTTTATCCTTCGATTCGAACTTTTTATGTTCAATGATCACTTCACAAATCTTCACAAATCTAAAGTGGTAGCATGGTTTCAAATCTATAATCTACTATTTTATTTTATTTCAGTATCCAACGCCTACTTTAAACATAACCTCACCCATATTATTTTTTGTTAAATAAATTTTAATGTTCATTTTACTTTA[A/G]CATATTTAAATAAAACATGTGAAGAATTAGAGGACATGAACTATAACTATCGTAAAAATTCAAAACCTAAACCTAGAAAATATAAAAGTTAAAAGAAAAATATTGAGATAATTCATTTAAATTGTATCCTCAATTACTAATGGAACTCTTTCTAATATTTTTATAATTTTTTTTGTTTTTAATAAAAAAAATTG…
BARC_1.01_Gm02_9670302_A_G	715584254	Gm02	9670302	Chr02	9767655	2	41.998		Eu	ATGTTTCTCTAGTATTCCTTTGGCAATTAGGAATTTTGGTCGAAGCTAATCCATGTGTCTCCACTTAAGTAATGCTCTCAAAAATGGGTTTAGTACTGGAACTCTAAACCCTCTCCAAGAACATACTTTTCAAAAATGGATTCAAAGGTTCATTTTGTACATTCTTAAACCATACATATGAGTTCATTAAGGTTGACCTA[A/G]CGGTGAAGATTGAGATAACTTACACGATATTAGGAGTGTTCACGGGTCGATTTGTTCGGATTTAGGGAAATAAAATATGAATTGATTGATTTTAATTGATTTAGATTTCAGAATTTTTTTGTCTAATCTAAACCAAACTCATCCTAATGAACAGGTTTGTTTGGTTTGAGTTATCAAATATCCAATGATTTTCT…
BARC_1.01_Gm02_9795247_C_T	715584279	Gm02	9795247	Chr02	9894068	2	42.204	2_9724296_9841589	Eu	TGATTTCTATCCGACTTTTATGTTTGATCCCTGATAAAATATTAAAACATTATCCAATATGTAAGGATACATACGAATAAGTCAAATCATACAAGTAAATTACATTTGAAACATGGGAAGGATATGCCTAATACAGCAAGTACTACTCCTAAGTTGGCCAACACTAACATAGTACCTTAACAACTATGTAACAACACTTC[C/T]GTTGGGTCTTCATAAGTTCTCAAACTCTTGGTTTTTACTCTCGCAGATGTGAATGCCATGATCATCGCATACACAAGCAAAAGGGTAAGTATATCGGATAAAGTACTCGATCAGGTTGAGGGAACACCTAACACACCCAAATCAAACACCCCCCCAGTCATGTATTCACATATGTCAAACAATATGTCTCGACC…
BARC_1.01_Gm02_9873369_T_C	715584307	Gm02	9873369	Chr02	9972239	2	42.382		Eu	GGGAAGAAGAAGCATGAATGAAGATTGTTGGGTGCACGAGGAAGAAGAAACAAGCGCGGAAGAAGAAGTGTTTTTTTTTTAATTACGTTACTTTTATTTTTTAAATGAAGGGTATTTTGGGTACTTCATTGAATTGCTGGGTGCATCAACAATTTTGCTGGGTGCACCTAGCAACACCCCTTGGTGGCAACAACGTGACC[T/C]AACTCACCCCATCTCATGGTGGTCTTAAAAATTATAGTATGAACCAACACAACATGACTTGATGGATTAAACGGATTGACCCATATAAAATTTAAAAAAATCATTTTAAATTTTTTTTTAACATAAAATCAATTTTTTTAGAAAAATAAATTTCAACAAAAACAAATACATTTGTGGCTATTGGCTTATAAATT…
BARC_1.01_Gm02_9925870_A_G	715584321	Gm02	9925870	Chr02	10024741	2	42.654		Eu	CAGATGGTTCATAGGAGTGGTGGATCTTAGCCCAATACAATGGCATTCACAACTGGGCCTTTACCTATAGGGAAAGTCTGGAACAACTCTAAAAACAAATTTACAAGTATATCTTAATTTTTCATCAATCTCATGTGAGCTCATTTTTTCCATTCATTTTAGTTTCTATCTGTTAGATCTAAAATCATTTATGTGCCTTC[A/G]CCAAAAACCTAAGCTTTCAGAATAGTTGGTTTGTGACACGATGCCAAAACCTCTATTGACAAAATGGTCTAGAATTCAACAGATGTACTATGACACTCAGTCAATCATTAAACCTCAGCCAGAGCACACCAAGGGAATATGACTTAATGTAACACAAAAGGAGAACACTGTGTCAAAATTACACAACTAATCGT…
BARC_1.01_Gm02_9990067_T_C	715584333	Gm02	9990067	Chr02	10069346	2	43.482		Eu	TAAAATTCATTACCGTTACAAAACGAAGAGCTATTAATAGACCTATGTTCCACCTTCTTAAACATTAATGCATGGTTATCTCCACAATGTCATTGTCGAAACCAATCTCCGTTGGTCGTTACGAACACATAAACCAGTTCTAATGGTATTATGAATCATATGAAAAGTAGAATTCATGTTGCATTTGAGTCATCCATGTT[T/C]TAGTTTTCATCAACATTCATTGAAGTGGTTTTGAGTGTCAATTCTACCAACCGATATTTTGTCTTTGCACACTTCCAACTTTACTGAAACTTCTCCCTTCTTCTAACCACAAACTCTCTTGGGACATCATTATTTTTCCAACCTTATCATTCCTCCTCCTCCATATGCTCCATAGCAAGATAAGTTTTTGATTT…
BARC_1.01_Gm02_10074856_T_C	715580896	Gm02	10074856	Chr02	10154133	2	44.26		Eu	ATGGGTATAAATAAGTCTAGAAATATATACGGAATAGACTTTTAGTATCTTTTACTCACATCTTTTTTAGGTTTTAAGAAATATTATTTTTTATATTAATTAATTAGTATATTTCGTGAATGATTTCAGAAGCTGAGGGCGGCAAACGAAAATTTTGCCGGCAAACTGCGCGGGCGCGAATATTCAAATGGTGGCGAAAT[T/C]CATCATCATCTATTATTTCCCACGTTTTCCCGCCATTTCCAGCCATCATCATCTGTTTTAGCGTCGCCTTTGGGATCCAAACTCCAACAAAAATGGACGTTTCCGAGCTCGCCAAGAAGCTCGGTCTCTCCGATTCCAAACTCCTCGTCCGAAAAGCTGCCGAGCTCCGTCGCCTCTGCGATGTCCAGTTCGAT…
BARC_1.01_Gm02_10140292_A_G	715580900	Gm02	10140292	Chr02	10219566	2	44.632		Eu	TTAATATTTGTTCATAAAACAATATTCTTTGGTTTAAAGAAATGTAAGCTCAACTACCAAAACTGAATGATTAATACTGATACGAATATCACAAGGGGGTCTGCAGGAAGCAAGCTATATGAGGCCCAAAAGAAAGGTTCCAACATGGGCAACAACAGAGGCACCATGCATCATGCATAGTACGTCGAAGGCACGGTGCG[A/G]TAGGTAGTAGGTATCGTGCAGTAGGCATCATGCATTTAGATAGTGGGGAATAATAGAAATATCGTTCTGGTAGGATTGTGCTTATCTTTTCGTTATTACTGTCAGGAGCTTGTCCCCCCTAGTATCACAGTATGTATGTATATATATATATATATATAAGAAAAATACCAGAAAGTTCTTTCTCTTCTTCTCTC…
BARC_1.01_Gm02_10200610_C_T	715580902	Gm02	10200610	Chr02	10279884	2	44.921		Eu	AAAAGAAAACTCAGAACCTGTGATAACAGAAGCCCATTCGTCCCTAAACTTGAACCCGGAGTCACGCAGCACCTTCCTGCACGACGCCAGAATCCTCTCCTGCGCCGCCGCGTCCAGCATCCTCAGCCCCGCCGTGGCCATCAGCCTTATCTCCGTCTCCCCCCAGCTCTCCCTCGGGATCCACCGCTTCGCGAATTCCG[C/T]CAACTCCGCCACTGACCCCCCCGCGCCCTGCGGATCCTCCGCGAACGCCGACAGCCCCGGGTTCACGCGCATCGACTTCAAACCATCCCTCCCGAACTCCAGCGATCTCCCCGACCTGTATTTAAACACGTGCACGCGCGTGCCGGTGCTCCCGCCGTCGACGATGATCCGGTACCGGAAATTCGCCATCGGCG…
BARC_1.01_Gm02_10241719_A_G	715580906	Gm02	10241719	Chr02	10320993	2	45.143	2_10209675_10276622	Eu	AATAGGTTATAAAATTTGATTCAAAGTAAATTTTAATGAAGAAATAAAATAGTATAGATTCTCACCAGCCTGAATGAGTATTTTCTTCAAATATCTACAATACCGCGAAGGAAATTTTTTACAATGTGACGCAGGTAGAAGAAATGGGATGTGTCCTCAACCCATAAGTTACTTGGGTTATTGTAGGCACTTATAATCGA[A/G]GAGTGTCTATATGAAACAAGAGAAATCTTAGTTTGTGGAGTAACATGCCTCCTCAAATCCTTTAGGAAAAATCGCATGCTGAAGTTGTTTCCCCTTTTATAATGGCTTAGGCAATCAAGAAGATATGGTTAGCATCGTCTTGTGTTGTAGCTATCAATAATTAATAATGTGTCAGTATACTTTCTGTAAAGTCA…
BARC_1.01_Gm02_10302121_G_A	715580910	Gm02	10302121	Chr02	10381395	2	45.4454		Eu	AGATATTAACTGAAATCATGGTGTACAAGACCAGCTAATAATTTCTTTCACAAGAGGCGAAATTCTCTCTCAAAATGTGGCTGCATAACCATTAATTGAACTCCATAATGCTAATTAAGCCGGCACCACAACTTCACATTAATTTATCTGTGTTTAATGGTAAAAAAAATATACTAGTGCATAAAATTTTAAAATTAAAA[G/A]AACATTTTGTACATGTGAACATATTTCTTTCTTGCATCATTACTACTTAAAAAGTTAGGAAAGAACAATATAAAATCTAGGAGGATAAAATTTCCTCAAAGAGAAAACAGATATAAAATGGACCAAAAAGAAAAATAGAGCTGAAGCCGAAGCAGAAAAGAATGAAACAAAGAAGGTTAAGGTCAGAAATGAAA…
BARC_1.01_Gm02_10373210_C_T	715580919	Gm02	10373210	Chr02	10453962	2	45.8272		Eu	ATTTGTTGAAGACAAATCTTGAGCTCAAGATCTGTGGTTAAAGATGCTCGATAAGGTAGTATTTCTCCTGGGGAGACCTTGGCCCTAAGGTCGAGGAGTCCATCCCATCTCAACATCATAAATATAATTAATGTCATAATAGTAGGTAAATGTTTACATGCATATAGTCAATTTGACTACCTTTTCTTACCCCTTTACTT[C/T]TGGATTTTTGATGCACTAATGACTCAAGCTTTGTGGAAATCCTTTATAGCTCCCCTATTTTCTCAGCCCTATCAAGAAGTTATTCCTTGGATAAATTCCCCATGTCATCCTTTTTGTCTAAGTCATTCATTAGTATTCCCAAATAGATCTTTGGACAACTTTTGTAAGTCTCCAAAGGATTTTGAAGTCCATTT…
BARC_1.01_Gm02_10536842_A_G	715580930	Gm02	10536842	Chr02	10618540	2	46.233		Eu	AGACACCAAAAGCTCGCTATCAATCATATTGAGGCCGATGATTGTAATGCCACAAAAATTAGTAGTCAAATTCAAAAGATAATGAAAAATTATGTGTCAAACTTGCAACATGATCACATTATCATGGTCGTCGAAGCATTCACTACCAAAAATAACATAGCTTAGTGACCGCAAATTCGGTCACTAAATCTTTAGATTCG[A/G]TCGCTAAAAATATTAGCAACCGAAATAGAGACTGACATCTGTACGTCGCAAAAGCCAAGTCCCTACTCATCGAATTCCAATTCGGTCGCTGTTTAATGACCGAAGTAATCAGTCGTAAGACCAAAAATTCGGTCACTGCATATTTGGTTGCTTTTTTTGCTTGGGATTAATTCGGCAACTGAAAATCTCAGTTG…
BARC_1.01_Gm02_10709966_C_T	715580940	Gm02	10709966	Chr02	10791729	2	46.82		Eu	CATGGAAGATCAAAATCAGCATCGTGAATCCCAGGACGTTGTGCGATTCTCACCTGAGCAGTACAAGGCTCTTCTAGCTTTAATCAAACAGTCATCAACAGGAAGCACGACATTGGAACAAACGAAACAAGTTGCCTCGATTTCGTCTTGTGCCATAGATAAACCCTCCAGCCCAGGTACATTCCAATCTTTCACTAGCC[C/T]ATGGATTCTGGACTCAGGAGCAACGGACCACGTGACTTGCTCCTTGAGTAATCTTCACTCATATGAATGCATAAATCCAGTTCCCGTAAAGCTCCCTAATGGTCATCAAGTTCATGCCACTCATTCAGGCATCGTGCACCTCTCAAAATCCATAACCCTATTCAATGTTCTATACATACCCGCATTTACTTTTA…
BARC_1.01_Gm02_10810984_G_A	715580957	Gm02	10810984	Chr02	10903396	2	47.605	2_10740944_10814437	Eu	ACTCTAATGATGAAGCCAAATATTACATTTTAAGATAAATTATTAGATGGTTCAGGACTACTATGTTATCTGGAGTTTCAACTAATAATTGTATAATATGTGAACAATTAAAAATATTTTCACTAAATTAAAGATATACTCATTAATAATCTAACAATAATTAATGTTGTTATTCCTAATTTTAGGATCTTAATTTCTTT[G/A]AAATATTAAATTATCTACATGTCATATAAGTATTGGTTAAGAATGAAAGAGAGGTCCAGAATCACCTAATAATTTCTCACATTTCAGGCGGCGACAAGCCACTCATTAAGGGCATTAAAATGGAGATCTTAGAAGCAGCATCCCTGACGACTGGCTCGGGACGGTTGTTCGGTCCTTGAGATAAATCTGCCATT…
BARC_1.01_Gm02_10843145_C_T	715580960	Gm02	10843145	Chr02	10935557	2	47.6106		Eu	TTTAAGAAAGACGCAACTAGCAACCATTCATTCTCCTGTATTCCCCATGTTCAACCAATACCCTTTCACACATTTCCCGTTCCCTCTCCTTCCACCAAAGCACAAACCCAAACCCCAGAAAATTTCTCAAGATGAATTCAAAAGGAAAAGCACACCCCATTTTACACACACAACCAAAGCTACAATTTTTAGTCCAGAAT[C/T]AAGCATTGACCTGCTCTTTACATCATGGAAATGAATCTATCACCCTAAAATGTAGAAATATCAATACGCAAAGCTTCTATTTCAGATCTCTCAAACTCCAAAAGGTAACAGTGCTAAGAACCAAGCCACATTAATGCAAGACAAACCCAAAAAGCATATACTCACAGAGATGTCTTCAGAGATGTTAGAGAACT…
BARC_1.01_Gm02_10954777_T_C	715580969	Gm02	10954777	Chr02	11047340	2	48.0485		Eu	AGGTTGAGTATTAGGATCATGTGGTATCATCGCAAGGAGTTGAACCTGTAGAGTCCAAAATACAAGCCATTCAACAATGGCCTACTCCATAATCCACTAGAGCCTTGCGCAGTTTCTTGGGCCTCACAACATTTTATCGTAGGTTTATTTGGGGATATGCCTCTATCACGGCGCCATTGAACAAATTGACCACGAAGGAC[T/C]CATTTGAGTGGTCCCAGGAAGCCCATCAGGCCTTCACTGCCTTGAAGGAGGCCTTGACCACAACCCCTATTTTAACGTTGCCAGATTTTTCCCTTCCGTTCACCTTGGAGCCTGATGCGTCTGGTGTCGACATGGGTGCAATTTTATCTCAGAACGGCCATCCCATTGCCTTCTTTAGTAAGTCGTTTAGCCCC…
BARC_1.01_Gm02_11042236_G_A	715580975	Gm02	11042236	Chr02	11134264	2	48.166		Eu	ATATATATATATATATATATATATATATATATATATAAATAAAGATAATAGCGTAACTGAGTTGGAATAATTTTTTCTTTAAAACAATTTTTGTCCTAGTGAGCATTTATAAGAGTTTTTTTTATATATCTTTATAAAAGAGAGAAAGATATAATTTATTTTAGGTTATACAAAAATTTAATTTAAAATCAACTTATGCT[G/A]AATGGAGCATACTTCTTTATAAGTTTGCATAAGTTCATTTTAGTTTATACAAAAATTTAATTCATTTTATTCTTTTAATTTTTTTAATAGAAATTTATCATCTCCAAACCTAAATAGGATAAAGTATAACATTTGTTAGTATTCTAGAGGACATCTATTATTTTACTCTTTCTGTTAATTATATTTTTCCATTG…
BARC_1.01_Gm02_11180500_A_C	715580990	Gm02	11180500	Chr02	11272532	2	49.0346		Eu	CTGGATCGATTTCACTGGTCAACACAAGCCCAAACATCCTTCGAGCACTTGAAGCAGGCATTGTCGGAGGCACCAGTACTCGCCTTTTTGGATTTTGCCCTGCCTTTCACCATAGAGACTAACGCTTCCGGGGTTGGTATGGGAGCAGTCCTATCTCAGCAAGGTCACCCCATAGCCTTTTTCAGTAAGCCTTTCACCGC[A/C]AAGCTCTTTAGTGCGTCCACCTACGTGCGAGAATTATTCGAAATAACCATGGCGGTCAAACGGTGGCGTCAATACTTACTAGGACACCCTTTTCTAATCATCATTGATCATCGGAGCCTTAAGGAGTTGCTCACTCTGGCAATTCAGTCACCGGAGCAACACACTTATCTAGCGCGACTGATGGGCTATGATTA…
BARC_1.01_Gm02_11257077_A_G	715580997	Gm02	11257077	Chr02	11349126	2	49.539		Eu	AAGGAGAACAGGCAACATTTTTATAATTATAAGAAAATTATATCAATTAAAAAAAATATAACCAACAAAAAAAATCAAATAGGCTATTAGAAAAAAGTTTATACTTTATTGTTTAAAGAATACATGCAGTGTATTTAGCAACAATAATTATAAAAGAAAACATAGATGGCTTGTACACCAAAAAAGATGCAAAACATGCA[A/G]TGCCAGTGCATATTTTATTATCCTTCCACTAGTTCCAAAGGGAAACACAGAACAAGGCCTTCTCAAGTAAAGAAAATAGAAAGAAAGAGTGGAGAAGAGGGCAAAAGAGAGGGAGAAAATAACGAGAAAAAAAGGAAACATGTCTTGAATTTTTCAATAGATTAAAGGTTAGATTTTTTTTTTTTAATCCAAGA…
BARC_1.01_Gm02_11315650_T_C	715581004	Gm02	11315650	Chr02	11407699	2	49.539		Eu	CATCCTGACCAATTTTAATCCAAGAGCGACTTCCATGACCTCTTTTCTTCAGGCCTGATATAGCAGTCCCACGATTTATTTGCCCATTGAAATAAGACCTCCCACCACCATCATGAGATAAAGAAGACTCGGGTAGGCTGGAAGAATAATAGTGGTCTTGTGTTTCATCCATGGCAATTGTATCATACTTTTCTCACAAG[T/C]AGTACTGATACAGTATTTCTTTTAGCTGAGGTAGTATTCAGCAGTATTCACTACTCAGCATTCATTTCCAACACAACCTTGATCTACAGGTGATAACCGGAATCAAGAACCGCCTCTAAGGTGATCCATACTTTGTGCATTTCTTAAATTCAGACCTGAAATTGGAAGATAAGATAGAACCAATGTGCTAGTTA…
BARC_1.01_Gm02_11386297_T_C	715581007	Gm02	11386297	Chr02	11723017	2	50.1444		Eu	CAGATGGTAAATGGGTAGCATGCCCAATATGATACAGAAAACAACAAGTTATGTCAGCAATTATACGTAATCTCAGTCAAAGGGATATTCCTTTCTTTTTAGCAAACCTACAACAAACTTCAAATGTTTTTATCAATCTTTTTATTGCCTTTTTGTTACTTTTGTTGTTGGCTATGATTGGAAATATCATGAAAAGGAAA[T/C]AACAGAGCAATGATAAAGCAATGAGGTCTGCAAAATAGTTTTGAAACATTTGTCCTTTTGAGTAAAATAGTTTCACTATAAAACCAACAGAATAAGCATTCTAGTTGCACAATTGCACATAACTTGGCTAGTTTGAAGCAAAACAAATTCACAAAAAATGAGCTACTCCATTTGTGCACACCACATAACAAGTT…
BARC_1.01_Gm02_11494870_T_C	715581014	Gm02	11494870	Chr02	11831588	2	50.355		Eu	AATTATCACCGACGGCAATTCCTACATCTCCGATGACCAGATCCTATCATCGACAACGTCAACACCACCAATAGCATCCTCGTTGTGAAGTCCCTTGTGCAAATTGAGGCCAGCCACCATAACAAGTTCTATGATGATAACGCACGCGTCACAAACTTGCTCATCAATGCCTTCGTCGAAGGAAGAGGAAATTGTTCTCA[T/C]CGGCGCAACATGACCCTCATGAAGAGTGGAAGTGTGATTCTAGGACAACCTCCAACGATGACAAAACAATGTAGATATAGGGCCAAAAATGACTTTGTCTCTTAACATTCGTTGTTTACTATTAGGGATGTCTCGTCTTTGGCCCGCTTAATTAAGGTGGGTTAGATACCTTGGTCCGTCTCGCTTATGGGTGG…
BARC_1.01_Gm02_11540598_C_T	715581023	Gm02	11540598	Chr02	11877262	2	50.472		Eu	CATAAAGGGGCATGCATCTGGGGATCCTTTCTCCTCCTACCTTTTTATATTGTGTGTTAAAGGATTATCTATGCTAATAAAAGATGCAGAAAGGAAGGATGAGTTGCATGGGGTTAAAATTTGTACAGATGGTCCTGTTGTTTTCCACTTAGTGTTTGCAGATAATAGCTTACTCTTTTTTAGAGCTGATGTGAGAGAAG[C/T]TGTGGTGGTTAGAAAAATTTTGGATGAAGGTTTGAAGAATGATGTGATATCTCTTCTAGGGGTGACTAGAGGAAATGGTGGAGGGAAACATTTGGGCCTTCCTTCTTCTGTGGGAAGGAGCAAGAAGGCTATTTTTTAACTTCATCAAGGATAGGGCGTGGGAAAAAATAAATTCTTGGAGTGGGACGACCTTA…
BARC_1.01_Gm02_11628896_T_C	715581032	Gm02	11628896	Chr02	11965390	2	51.4129		Eu	ATTAACAAATAATTTTGTCTCTTAGACATATGATTTGAAATTGATCACAAATCCATACAAATGGAAGAATATCTTTTGAAATTGATCGATCAATTCCTTATGTAGATTTTGGCATCTCAAGAGATTAGTTATTAAGCTCCCCTATGGAAAAATATCCCAAGTTCACCATTGTTTCATTGGGTGGTATCACTCAAGCTGAT[T/C]TTGTAGTATACATATTTATGTATTCATTTATTTATTTCTCATGGTATCATTCTTCAAAAGTAATCTTGTTTGAGGTATAATGGTACATTAAATTTAAACCTTGATTTGTCATGTGAGGATGATCATTTATTTATTTCTCATGGTATCATCCCTCACTAGTAATATATATGATATAAGAAGAATGCTAGTAATAA…
BARC_1.01_Gm02_11638087_T_C	715581033	Gm02	11638087	Chr02	11974580	2	51.656	2_11638087_11863585	Eu	TTATTAGGGTTAGGATAATTTCACAGTTCAAAAAATGCTTATAGAAATACTTAAAAAAGAGATTCTTATACTAATAGCATGATTTAAATTTACATTTATCAAAAGAATCTATTTCAGTTGGTTGAACAAGATACATAATTATTGTAAACTACTTATGTTGTCTTCGATATGCATTAAATATTTTTTTTTACAAAAATATC[T/C]ATGATTAAAGTCAGTTCTAAAATGATATATGACAGTGAAAGAAATAACTCATTAATGTTTACTAGTTTTGTTCACAAAAATAATTTAAAAAATATTAATTTATTTAGAATAAATTTAATATTACGAACTAAATTAATCAAATTTTTTTATTTCAATAAATTAGTTAATTAGATTTTATAACAAGGACCAAAAGA…
BARC_1.01_Gm02_11870846_C_T	715581051	Gm02	11870846	Chr02	12206518	2	52.77		Eu	GCATATATAAAACTAAACTACAACACAATAATGAACTTTAAGAACTTCAATATCCTGACAAACATTATACCCATAGTTACTCTATTCCCTTCTTCATTCATTTTTAAGTCCATAGATAAGTCTTAGGAAGACTAATTTCTTTAGCATGTTTGGAGTTGCGTCTATTCTATTCTTCCATAAGTGAGTCTTGGCCAATGCTA[C/T]CAGGTGTAGCTTCGGAATCCAAAGCCCTGACTTGACGTGAATTCAGCTCATTGGACGCATTTTCAAACACGCATTAAATCCATGGTAAGTCTTAGGAATACAAATCATATTTTGGGCATTATTTATAAACTACTAGTATAGTTACAGGGATAAAAACTACAGGAATATTTGCTCGAGCTTTGCCAAAGGAACAG…
BARC_1.01_Gm02_11998056_T_C	715581063	Gm02	11998056	Chr02	12334435	2	53.1394		Eu	CCCTACTAAATACACTCCCGTCAAGTTTTCTTCTTCTAGAATCCATATGTCGAAACCGTACATCATCTCTTTCTCTCTCTCTCTGACTTCAATCTCCTTCCTTTTGTTCTATCTCCCATCACCTCAACATTGTCACTTGTTGTTGCAGCCTAAATTCACGGTCATCAACAATTGCTTATTGTACCCCAAGTTCTTATTTT[T/C]GGCAAAATCTATTTCTAATAAATTTTCTCCATAAGTCTCATGAAAAAAAAAAGGCTTATCCACAACGGATGCAACACACAGTAGCAAAGTGGGACAGTGAGGCTTGGGTACGTAAGCGGTGGAGACTAGTCTTGGAAGATTGATTGGGGATGAAAATTTTGCAAAGAATACTCTTTTTTATTATTTTCTTAACT…
BARC_1.01_Gm02_12078209_G_A	715581080	Gm02	12078209	Chr02	12414985	2	53.6484		Eu	ATTAAATTAAAAATGAATTTATTTCTCTCTCTTATTCCACCCTTCTTTTTTGCCTCTTGCTCTCTTCCACCCTCTTCTCTATTTTCCTCGTGGGTGGAAATTAAAAAAACTACCCTAAAACTACAACGACACTAGATCGTGAACCCACCAAACTACCACAAGCCGTAACACGACATGAGATTTAGTGATTTCCACCGTCG[G/A]TAGATTCTCCGCCCTCTCGAGGCTGTTGATCTCAATCTGCGAAACCTGCTCCAACAACCGATCAAATCCTGATCCTAGCATGAACTCTGACATGATGGATGGTAGTGGGCAGAGCCTTTTGCCGTCGAAGCCATCATAGTATAACTCAAAAGTTGTTCTCCTCCTCCTCCCCTGGTCCTTGGAGCACGATCACT…
BARC_1.01_Gm02_12168684_T_G	715581097	Gm02	12168684	Chr02	12506411	2	54.4759		Eu	GTCAGCACTTAATCAACATTTTTTTTAGATAAAGATTGAAGTATTTTTATTTTATTTTGTTATTGTATTTATACGCCATCATCTCCACTGCTATACTTTACATGTTTTGCACTTCTAAATGTAAAGCATGAGAAAATTCTATGCTACACAATTTGACCTTGTGTCTGGCTGATTCCACCTTGAAAATATTTTTGGTGTTA[T/G]AACCTTGAATTTGATATTCAAAAGTCACATTGGACTCTGACTCTGAGTATGGATCGAACCCAGGAAAAAGGACAAAACCCTTCCACCACTTTTTTATTATTATTATTTATAACACTCAAAAATTCAAGATCCTAACAACTTGCACTAACAAGCAATGATTTTCGCTTTCTACCTTCAACATATATTATTTAATA…
BARC_1.01_Gm02_12244605_A_G	715581101	Gm02	12244605	Chr02	12582331	2	55.146		Eu	AACTGAGACTTAAACTGAAAACTTAATTATCCATCTACTGAAAAGAAAAAGAAAAAGAAAAACACAATTAATTCTAATAATTAACAACAATAATTTCTCTAATTATCCTTGTCCAGTTCATTCATACATTTCGAGGGCATGCAAAAGAATTTGTCCTCGGTATGTGCAGTTTGACCATGTGCCGTCCACATTCGTACATG[A/G]TAATCATCAAGTTCATTTCCTCATTATCCGATTACCAATTATTATGAGCTATTTAATTAATAATTCTTACTGGATATATAAATTAAACTCATAAAAGTAAAAAACCTGTTCCTTTTGCGGAAAACAATTAGCACACTTGTTGTAATTTCTCGTCATTGGAATACAGTAACGTACTTTAATTAATTGTCCTAATC…
BARC_1.01_Gm02_12303360_T_G	715581107	Gm02	12303360	Chr02	12640902	2	55.864	2_12266684_12673392	Eu	ATAGTAAATAATTAGGTGAATTGGATCAAATTGAATAATTTTTAAAACAGAAATTTTAAATCTAATTTTAACTCATCGAATTTGTAATTTTTCAATATGATTCAAGCCAATGATTCAAATCAATATGAATTTTTCAGCTTAGATTTATCGGAATTCACCAAATTATCAAATTGATCGGGATCCCTAGCCACTAATTATTA[T/G]GACACCCTAACCAAACCTACACTTAACCAGATGAGGGAACAATAATGATTGTAAGTATACTTTTATTGTCACATACGAAACAAGTGGTATAAAAAAATGTTTGTATATGGCACGCATGAACGTGCGTGTGTAAAGCAAGAGAGAAACTTGGAGAAATAATGAAGTGGATACTCTTTAGGGTTTGAGTTGACGGG…
BARC_1.01_Gm02_12682738_A_G	715581128	Gm02	12682738	Chr02	13042640	2	56.197		Eu	CTTAAAAAGATAGTTATAATGTGGTTGAGTGTGTTACATTTTGAATGTATGTAATAACAACATTTATTTAATTAGTAACTCGTGTGTGAGTTTGGTTTGTAGACAAGCAAACCAAAGCGCTTATGTCGTTACAGGGACGACTAAGTTTTTTGCTTAATAATGAAATCATATAATCATATTGCAGTAAAAAAAGTGTGGTA[A/G]ACAGATCCAAAAAATTATAGTTGTGAGGACAATACTCACATATATAAAAAAAACTTATATTAGAACTTAATTTTTTTAACTAAATTTTAAATTATAGAGATAAATTATAACTACACCTACATGCTATATTAAGAAAAAATAAAAATTTAGTAGAGAAAATTGCCCCTTCCTCTTCTATGTAGATTCATCCATGT…
BARC_1.01_Gm02_12736686_A_G	715581135	Gm02	12736686	Chr02	13096621	2	56.329		Eu	TTTTTTCACCTTAAGTACCTTTTGTTTTCTTTTTGCATTGAAGTTAGGATCTTAATGGTCTCATTAGACCTTGCAATGAAATTTTCACCTCTCATCTCTCAATCTTAACACTTATTTTTTCCCTTCTCTCAACCCATGACGACATATCCGTCAACGACACACCCCCGTGACGACATCCCTTCTGCGACAGAATACCCACT[A/G]TGATGACATCCCTTCCTCAACGACACACCCACCGTGATGGCACCCCTCCCTCCTATGATGGCTCCTCTTTCCCCGCCCTCCCTCCTATGATGGCTCCTCCCGTGAAGGTTAGTGTCTCATTCTCCCTTTTCTTTTCTTTTCTGCTTCCTCCTTCTCCCTTCATCATATTCAATTAACTACAAAAAAGCTTTTAG…
BARC_1.01_Gm02_13117615_T_C	715581177	Gm02	13117615	Chr02	13478261	2	56.999	2_12770553_13336756	Eu	TCGATTTCTTATTTGACGACTTTACACCACTATTCTCCCATCTTCCTTTTCTTTTATGATACTGGTTTGGTCTAGTGGAAGATAACAAGTTTGTGGCAGATTATGCTAGGGTGGATTCCCGGCATGTAAGATGGCTGACAAAGAGATCAACGTTTTTGTGTAACACATCAGCGAGGCACCTGTGTTCGTGACCAGATATT[T/C]GTACCTAGCCGAGTGCGCTGCCTCGGTTTAGGATTGAGTTGCAGCTAGACAAGCTCTTCAATGGGTTTCAGGCCTCTGTTGGAGGTGTCATCTCGCGGATCTATGTCAAATTCACCGCCCAGGCTGGCATGGTAGACGGTCAGGGCTCAGACTTGAGCTACGTCCACTGTCATGACCTGTGTGCATTCAGCCGC…
BARC_1.01_Gm02_13476678_G_A	715581190	Gm02	13476678	Chr02	13674975	2	57.6085	2_13476678_13535155	Eu	CTAAGGGAATAAAAATGGTTTATGAGTTAATATGCGGGATAGCACGTATGTTGCACAAAGTAAGAAAAAAAAAACTTCTTAATAAGGTTTTTTTTTTTTTTTTAGAAAAGAAAAATTCTTCTTGATAAGTTCAAATAAACATAAATATAAAACTATTTTGGATATATTTTTTAAAAAACTAAAACCGCATTAATTATCTA[G/A]CTTAACTAGGTCAGCGCAAAAAAATATGCACACTAAGCAAAACCGACCCAAAGCCTCAGCAGGGGTAGGGGTGGGTAAACGGGCTCAGGTCCATAAACTGGCCCGCGGGGCCTGCGGTCCATGTGAGTTACGGACCAATTTTTTAAAATAGTCTATGATTATGTCATATTTTTTTGTTCACCCCACTTAACCTG…
BARC_1.01_Gm02_13552155_A_G	715581203	Gm02	13552155	Chr02	13748685	2	57.7769		Eu	AAAACCTAAATCAAGGTTGTCACCAACACTGTTGGAAAGGGCGGCACTCTGTTGCCAGATTCTGACCACCGCACACGGCGGCGATCCCTTTTCCCCTCCTCTCTCATATCTAAAGTTCTCCAGAATTCCCTTAAAGCTTCCTGCTTGTCTTTTATCGTCAGTGGTGGCTACCACCCATGGCTGAACAACGGTGGTGTGCC[A/G]CTCCTCATCACATCGTCATGGTGATATGCTACAACGGCTATGCCACTGCATGCATGTTTCCCTTTCACCATTGGGTAACTCTCTCTGCTTCCCTTATCCACCCAATCTCCAAGTCTTCTTCCTTTGTTGAGTAACCTTTCTTTCCTCTTTTATAGGCAGGCTCAACAAAATGCCCTTTCACTTCCCTTAAGCAG…
BARC_1.01_Gm02_13663384_C_T	715581213	Gm02	13663384	Chr02	13859930	2	58.119		Eu	AAAGTTTGCATATATAACATTTTTTATTTTAAAAAAAAATAATATTAATCTCGAATATAAACAATAAATTATTCTTATTTTTTTAAAATATAAACAAATTTTAATTATTTAATCAATCATGTCATTTTTTTTTTATAATCAAGAGCGAGAGTAATAAGAAATAACTTTTTATTAGTGGCTCTAAAACTCAAAACTTTAGG[C/T]GTTTTACCCTTGAATCGGGTCTGCACCAGGAAGTCCGTGGGACCCGACCCGAATGGCCATGTGGTGTGCGATGTTCGCTCCGGCACTGTCCCCACCGAAAAACACTTTCCCGAAATCCACGTGGCGGTTGAGCCACTCTTCGGGGCCGTTTCCGTTGAAATGGGACGCGACCCATTTCAACGAAGTCCATGAAT…
BARC_1.01_Gm02_13737468_A_C	715581222	Gm02	13737468	Chr02	13934371	2	58.638		Eu	GAGATAAAATCCAATTTGTTGTTTTCTTAAATTCCAAATTCCCCCCAACCACGAACAGTCAAAGACATCTTTATCTCAACCTAAAATATGAGGAGGAAGTGTTTTTGAGGCAGATAATAATTTGGCAGCTAATATGCTAACAGTATTACATGGTCCCTTCTTATCAATGAATTAAATATTGAACTTGCAAGGCTCAAATG[A/C]ATCATCATCAGAAGTTAAGTCTATTAGAAAACCACCAAATGCCAGGTACGTGAACTCTTGCTCAATAATATTCACAATTGGTCCATTCATGGATATAATACTGTTTGATAGCTGACCAACCGAAAGCTTTACATGGATTTGATACTTCGAAAGCACGATTATGTTGATAGCAAGGTAGGTCAGATTATACGCAT…
BARC_1.01_Gm02_13963693_C_A	715581234	Gm02	13963693	Chr02	14161558	2	60.683		Eu	ACATACAAGCTTAGCCATTTAACAATGCAAGTTTAGAAGTGGGTTTTGACAAAGTTTTGGTAACAATAATTCATAGGCAGATTTATGGATTATTAAAAGGTGCATACAAACTATTAAAAAAACAAATTATGCTTCTTGATCCTCTATTGAAATGTGATCAATATTAGCTTTGTTTTGAAAAAACAATTTTGCATGATTGG[C/A]TGAAACAGTATCGAACACTATTTCCTTGCGTGACCCATAAACAACCCCACGCACTGAAAAAGAAAAAGCATCCAGACTAATCAACAACTGATACATCATTACTTTAAACAATATAATTGCTTGTCACGTGATTTTACGGAATTATTTGATATAAAATAGCAATGTGTTGATTAGCTTAGTTGAAACTTGTATAT…
BARC_1.01_Gm02_14022512_C_T	715581240	Gm02	14022512	Chr02	14220378	2	60.926		Eu	AGTTAGGACAATGTCCTTTTTGAAAGTAAAATAATAATAAAAAAAGCTTGAGATTGAAACCTCACCTTCACTTTTCATGAAGTCCAGTGGTCCATAGCCTCCCCCATGACTCATGAGGTCTTAGGTTGGTGTATGCTTTTCAAAGTGAGCATATTGAAGTTGAAATGTTTAAAATATTTAAGACAAGATTTTAGGATCTG[C/T]CGCTGTCAACATCACCATTAACGCGATGGAATTATGATTATGTTGCAAACTTCAACTAGCATTCAGGGTTACACTTTATAATGACAATAAAAATTAATCCTGAGTTTAATATGTTATTCAGTTGCAGCATCTTTCATTAGGTAACCGCCAACAGGAATTACACTTCAGAAGGCTATTTCCCCCCATCAATATGC…
BARC_1.01_Gm02_14127417_A_G	715581250	Gm02	14127417	Chr02	14330827	2	61.9082		Eu	CCTAATTATATATGGTTAACTTTAAAATTATGGTAGATGTCATTAAAAGAGTTCGACAACTCTACAAATAAATTTATCAAAGGTTCCAAATTGTGTGAGTTCTTGTTTGTTTTTTTAAACGGCCAAAATAAAGAAACTACTTCCTTTTTTTTTTCTCTAATGATTTTGTGTCTAATTGCAAGATCTTTTTTAAGAAATTT[A/G]TTTGTTCTTTTTTTAATTTTTAAATATATTAATTATTTTTTTCCTACATAATTTTATTTAATTATTATTTTTAAATATTAATAAGAAACAATTAAATGGGAAAAAAGATAAAAAAAAATAATACTTCCTCTTTTTTTCTCTCATGATTTTGTGTCTAATTACAAGATATATTTTAAGAAGTTTATTTTTTCTTT…
BARC_1.01_Gm02_14215487_T_G	715581263	Gm02	14215487	Chr02	14419208	2	62.467		Eu	ATATATAAATGGTTTTATTTGAAGTAGAATCATATATTGTACATATATATTCTAACAAATGATCAAAAGCCATTTACTCAGTATCATTTATTTTCATTGTCTTCTACCATGCATGTCTTTTTCTCCGTGCATCTTCAAGATATAGCACAACTGCACGTTTTAGTTCTATCAGGTTTGGTTAATAGTGCGGCTTAGGTTCC[T/G]CTAACAGTGCATATGCAAAGCACCAAACTACACTTTAATGGAAAAAGAAAAATATTTTACAACATTATGTTTATAGTCCTTCAACTTGCACCAACTTTTTTTTTTAGTTTTTAAATTTTTATGACTGACATTGATCCTTAATCTATTTGTTATTTTGGTTTTTGTTCTTTTGATTGAGTTTCTATTAATTAAAT…
BARC_1.01_Gm02_14266842_G_A	715581278	Gm02	14266842	Chr02	14470563	2	62.569		Eu	TACTTAATTATTTTATATTAATTATTATAAGTAAAAAAAATATAGTATTATGTGATCGAATGTTTATTACGTCAATATATGCAATAATGATTTTTTTAATTATGACGGTTAAAATCAATCAAACTTTTTTTTAATGATTAAACGTTTAAAACTAAATTTTTTAATGAATTTATTTGTTACGTCTAAAGCTAATTTTAACT[G/A]TATTTAAGTATTAAATAAATAAATAAATAAATCTTCAATCGCATAACTAATTAAAAATAAAACATTGATTTAATAAAAAAATTATAGAATATGTATCAGAAAGCAAGAAAGTTGTATCATATATGATTATGAAGCCTAAAAAATAATGATAAGCACTAGTCTTCCTTGATGAATATATATAAGAATAGGATTTA…
BARC_1.01_Gm02_14345423_T_G	715581286	Gm02	14345423	Chr02	14549144	2	63.2576		Eu	GGATGGACATAATGAATTTAAGTAATTTATGCTTTTTCAATTGCCACTAATTTCATCTTCCGCCAATTTATAACTCCATGATCTCTAATATTCCGATGATTTTTTTGGTTCACAAATGGTCATGTTAGCGGAGAGATTAGCCCAAGCAACACATGGACCCACACAAAATGCACGCTAAGCCATAGCAAGCACAGTGGTTT[T/G]GTTGACGTATTGTGTAGTGTGTACATTAACTTAGGAACATTAATGCACAGTGGTTTTGTTCTACTCAAATATCTTGTTTCGCCTCAATAAGAATTTAACTGGGATGATGAAAACATTGTGTGTGATGACGAAATTGTCAAATTAAAGTCAATGAAGGTATTGTTTTTTGCCCAATTGTTAAAATTAACTTCAGG…
BARC_1.01_Gm02_14357211_T_C	715581287	Gm02	14357211	Chr02	14560932	2	63.3599	2_14357211_14414544	Eu	GACCAGTTTCCGGAAGATAAAAGATAAATGGAGACAAAATATAATGGCTGCTGTGACCACTGACCAGTGACAGCTGACAACAATATGCACTGGTAGTTGTTGGATATTATAAACATATTGTAACAGTTAAATCCTTATGTGTCTGATTTAGATTAATCAGGAGTTTATAAGTTGATGTTAGCTAAAGTAAAAACTTCGTA[T/C]CCCATTGCCCGGAGGCTCTTCGCTATGCGAAGGTATGGGAGAGGGATGTTGTACGCAGCCTTACCCTTGCATATGCAAAGAGGCTGTTTTCGGATTCGAACCCATGACCAACAAGTCACCAAGGCACAACTTTACCGCTGCACCAGGGCTCGCCCTCAAAAACTTCGTACCCCATTGCCCAGAGGCTCTTCGCT…
BARC_1.01_Gm02_14508130_C_T	715581307	Gm02	14508130	Chr02	14710975	2	64.2598		Eu	CCATCTTAAAAGGTTATGTTTTTGCTAAGCTTATGTTAAATATTGCAGCATGTTTGTGTCATCCTGCAAGAGGCTGAGAATTATGAAAGGATCAGAAGCAAAGGGGTTGGGTTGTTTTTGACCCAAAAACCAAAGCAGGACCATCATGCATACCCATATCCAAAACATGGAGCAAAGCAATTTACCGTGACGTCATCCAT[C/T]GGAATTTCTTCTGTTTGGAACATGCAAGCTAGCTAGCTAGCTAGCACTTGGCCTCTGTGAATGGTCATATAAATTAGCTTATTGAAAAGAGAGATGCACATACACGGTTTTATTTTTCCTTTATTTGTTTATTTCAAAAGCTAGGTGACTTTTTAGACCTGCTTAAAACACTATTCCAAATTCTCAAAGCCTAA…
BARC_1.01_Gm02_14561578_A_G	715581309	Gm02	14561578	Chr02	14764422	2	64.9092		Eu	TTTTAAATATTTGTGGGTAAAAGTTTTAGTTACTTAATAAAAATGATATAAATACTGTATTCTTGATCATCTTATCTGGTAGAGGAGGACATTTGAAGCTCTAGGAGAAGGTAATAAATGGTGGTCCGTAATGAAGAAATTGAAATTTGAAAGTGGGGTCCAATGGAAAAAAGGAAAGACGATGGTCCATGGTAGAGTTA[A/G]CGTTTGTGGTGTGGACCTCACTGATGGAGATCCTGTCGGGAAGGAACCCAGTTACTACCTGCTAACATAGTTCAAGTAAGGCCCATGAATATACTCCCTATGCCCTAGTTTATCTCTTACCTGATGGGACATCTTGCCATGGCCCATCTTTGTGTCAAAAATCAATAATTAATCTTCTAAGATATTAAAATTTA…
BARC_1.01_Gm02_14715495_T_C	715581320	Gm02	14715495	Chr02	14917949	2	66.722		Eu	TCATTGTTGAGTCTTTGGCAATGATAGCAATAAAACTGGGTTATTGGCTTATTGCTTACCTTTAAAACTTGAGTTATCTATCCGACTATTTGTGTGTCTCTATTTGTGTGAATAATTTATTGGTGTTGTGTAGTGAATTTGGTGCTTTTTGCTCTTTCTTTTAGGCGTATTATTGACTTTGGAAGTGGAATTGATGAATT[T/C]ACATTAAAGCATTTATATGGTTCCACTGGGCCTTCTAGGTATCTTGCTGCTCTTTATACACACTGATTATTTACTTATGATTATTGTGGTAAAAATATGCTATGCTTCTTCAGAGCTGAACAAACCTATGAGTATACTCCTCCTGAAGCTTTGCTGAATGCTACATGGTATCAAGGGCCAACAAGCTCAACTTT…
BARC_1.01_Gm02_14817982_A_C	715581323	Gm02	14817982	Chr02	15021137	2	67.55		Eu	AATAATCTTAAAAAAATATTTAATATAATATTAATTTTGTAAAATAATTTATATTTTTTTAAAAAATTCTCTCTAAAATATTATATAATCTAGAAAAGAGAAAGTAACAAAGAAGCACAATACTATGGCAACAAGCACGGGTGGGTTAGTGGGTACGGATAGAACTCACCAGCTACCCGCTCCGCCAGATAATGTGCGCC[A/C]CATGTCCACCCATTACCGAACAATCACCGGTTAAGTAGATCCACAAATATTTTAGATATCTGCAAGTATTCGTTAATATTTTAAAAAATAAAAAATACTTAAAAAATATTTTAAAAACACTTTCATTATAGTTTTTTATTCTAATATTTTATTTTTAAAAATTAATTTTAATGTTTACAACAAAAAAATACTCA…
BARC_1.01_Gm02_14894202_A_C	715581329	Gm02	14894202	Chr02	15097372	2	68.787		Eu	AAAAATCTGGCAGAGAATGTGAGCCAAAAATGGAAAACAAAGCTGGCGTGGACACGGCGGGGTGGGCGACGGCGGTGAGGAATTGATGGCAGCAGCGCGACGACGTGGGTTACATGATGGCTTCACGAAATGCGATGACAACGACCACGTGACGGCAACTTCAGCGTGACATGGGAGGATGGCCATGGCGGAGACCTGGG[A/C]ATCTCGTGCAACGGCAGCGTGACGGTGGTGGAGCTCATGAGACGAAGACTTGACAGTGGGTGCGAAACCTTCAAAAAGCACAAAATGGCAAGTGACTAAATCGCGTTAGGGTTGGATTCTTAATTATGGGTATAATTTGAATTTTCAACGGAAAGTCTTTCCCTTGGAAAAATTGATCAGTAATATTTCATTCT…
BARC_1.01_Gm02_15067760_G_A	715581336	Gm02	15067760	Chr02	15271225	2	69.947		Eu	GATGGGATGTTATTTATAAAACCTTCTTGTGAACTTTTTGAAATTATTGAATTGAAAAGAAAAATTGTTTTAAAGTAAAAAAATTAAAATAAGTAGTAATATGTAATTATTTGGATTTATTTAAAATACATAAAAACTAAAAAGGAGAAATATTAGGTCAGAGATGCTCTTAAGTGTATATGGATTATTTTTCCATTGTG[G/A]AGACTCCGTGTTGTTCTACTAATATTCTGTGTATGATGATGGAAGTTGATTTGGGCCTTTATTTAATTAAAGTGCTCAACATTAAGCAGTTAGTGACAAACTTTTAATTTCAGGAACAATTGCGACATATTGTCGCCTATTCCCTAGTGTGAAGAAGAGATACGATTACGGAGTGATGATCTTTATCCTCACTT…
BARC_1.01_Gm02_15213831_T_G	715581343	Gm02	15213831	Chr02	15417200	2	71.045		Eu	GCGAGTTCGCTGCCGCCAACGCCATCATCGACGCCCTCTGCGCCCACCTCTCCGCCTCCTCCGCCCACGATTACGACGCCGTCTTCACCGCCATCCACCGCCGCAGGCTCAACTGGATCCCCGTCCTCCAGATGCAGAAGTACCACTCCATCGCCGACGTCACGCTCGAGCTCGCCAGACTCGCCGACAGAAACCACAAC[T/G]CTGCCGCCGCCGAACACGAAACCGACGACAAAACGACGCCGTCGGAGAGTGTCGGAAATGGTGGTGGCGGTGACGAACACGAGGAGTATGAGTCCCCCGAGAGCGAGATTACTGATTCAGGTAAATAAAATAATTCAACTCTTTTTTTCTAATTTCTCACTTTCTATTTTATTTTCGTGTGAATTAATTCCTCA…
BARC_1.01_Gm02_15290331_G_A	715581346	Gm02	15290331	Chr02	15493700	2	71.045		Eu	TTAATATAATTAATTACTTTTCTTAAAGGATATGAATTAGTAAAAAAAAATTATAATTAGAAACGGAAAAAGTATATAAACTCATGGCCGAAATATTCTGATCCTCTGGAGTTTGGACTGACCAAACCAGCTCAAGTTGTCAACTTTAGATATGTTATGGATTTGATTCTTTTAAAGTGTGAAGTGTAATAAAAAAAAAA[G/A]AAGTTAAAGTACAATAATAATGGTTAGATAGTAAAATATATGAAAAATAAAAAATAAATTATGAAGTTTGTAAAACTAAAATTGTTAGCTTTCTAATTAATGGTTTTGTGACCTAAAGAGCACTTTGCATTCCACACGCTTAAGTCAAATTCCATACACTCACATGACACATGAATAAAATACAATTGAAGGAT…
BARC_1.01_Gm02_15426845_A_C	715581352	Gm02	15426845	Chr02	15630228	2	72.0898		Het	TACATAGGAAATGTTCGTTTCGCAACAAACAGGCACAAACATGTTTATAACTTGAGGCCTAATGTTCATAACAGGATTGAAGTAAGATTATAGCATATAGGAAATGTTTGTAATGGATGATGGCAAAAGGGAGGCCTAAAGTTTAGATGCAATTGCATTTTAGATTATAAATTTAGCAAAGTGGCAAAAGTGTGTAGCAC[A/C]AGTGTTATTAAACTTGGACCAGTTAGTCCGACCGGTTGAACCAGTAACCGGACATGTGACCAGTCCAGTCTCTTTATCTGATTGGATATGTACTTGGCTCGTGCTCACGTCATTGACTCGCCTATCAGATCGGTTATGTATTATTATTGTTCAGTAACATTCTTCTTTGCTTTTCACAAAAAATGAATCACTCT…
BARC_1.01_Gm02_16287798_T_C	715581373	Gm02	16287798	Chr02	16571664	2	75.06	2_15795039_16348891	Het	ACGCTCGAACTCCTTGCCGTGTAAGGTCACATGCGCGAGGTATGGTGAGAGGAGCATGTGGCAGTGGTGCTTCAAGAGGCGAAGTGTGAAGCTACACCTCTCCTTGAGCGAGTCCTGTGCAGTCTCCACGTGGTGCGTCCATGCGACGCGGTGGCCACGGAAGGGGTGTTGTTTGACGCAACAATGAAGGAGATGCGGTT[T/C]GATTACGACAAGCGGGAGAGAGTTAATCAGTGGCATGCAGTTGGGGGCGTGGTTCGTGGCATTGAGGTAAAGGTGTGTGTAGTGGTAAAGGTCGTTGAGGTTGACACCTCAGTAGCCGCTGAACTTAGGAATCTCAAAATACGAATACGGAGAAAGTAGATCTTGCAGAGAATGAAGCAACAAGAGAATTTGCG…
BARC_1.01_Gm02_16980821_T_C	715581390	Gm02	16980821	Chr02	17264749	2	75.095	2_16502813_17501155	Het	CAAATGAAAGGAGTTTTACAACATAAAATATTCTCCTTAAACAAAGCAACATTTTGTAGTCTCTGATAGTGTTGTTAAATAGCCGCAATAGCGCTATTCCATAGCGGAATTTCCCAGACCCGCAATTGCAACTCCATCCACTACAGCGGCTGCTATTAGTGTTGTGGTTGTGTCGTGCATTCAACATCCTCTTGTAATCT[T/C]AGGGAGTCTCCAGCCAATTGAACTTTTGAGATAATGTTATGTCATTTTTATGTATTTTATTTTTATTTGCATACAACTTAATTATATATATGTATATATATCATAATTTCAGCCATTATGTGACTTCGGCTATATGCCCAGAACGCTATCTGATATATGATATAGCGGATTATTGGCTTTCCACCATTTTTAGC…
BARC_1.01_Gm02_18273334_A_G	715581417	Gm02	18273334	Chr02	18559493	2	75.178	2_17548495_18519334	Het	TAAAAATGTCCCAACAAAAGGTCTGAGATAAAAGTTCAAACCAATAAAGAATAATCATTTTTAGCAAGAAAACAAAAGATAATGGCAACCTTGGCCTCCACAACCTTTGAAGAAAAATGGCAAGAAAGATTAAAAGAGGTGAGTTCAACACCATCGATGGACCTTAAGTACGAGGCCTCATCGAGCCCCGAAAATGTTTC[A/G]CAAGACAATGAAGATGACTGTTACGGAATGCACACCTAAGCAAAAATTACATGGCACCACAAGACCCAAAATGGTACCACTGAAGGATACACATTTTCAAATTTTAAAATCTGAATACCAAGAGCATTCAGCCTTGCATAAAGCCAAAAACTTCTCTCATGCATAGATTTTGTTGTCAACATACAACCAAGAGT…
BARC_1.01_Gm02_18626206_C_T	715581428	Gm02	18626206	Chr02	18913725	2	75.2014		Het	GCGAGGGTTAGATTGGCTCTCCAAATTGAAAGTTGTCAATGAGGAGAATTTCGAAGCTCCGGAAGAGGATGAACAAATCCAAGCTCTAAAATTAGAGCTAGAGAAGGCAAGACTCGCTAAAGAAAAATTCAAGTTAGCCGCTACAAACATCCGGAAAGAGTGCACCGAGTTATGAGAGGAAAACACGGCCACTGAAAGAG[C/T]CCTTGAACAAGAAACCAAGAGGGCTCGCAAGGAAGAACATGGTCGAGATAAATTCCGAGGAGCTTTGTGGGGTAGCAATAATGAGCTCAAGCTCCGGAGGGAGGAAAGAGACCAGCCACGGGTACAAGGCATGATCTTAAAGGAAGAATTAGCTGCTTGCGCAAGATCCAAGAGGAGTTTGGCTCAACACTTGG…
BARC_1.01_Gm02_19218365_T_C	715581444	Gm02	19218365	Chr02	19505166	2	75.178	2_18784170_19363945	Het	GGTGAGGGCGTGTAGCCCTCTGAAGGTGAGGACGTGTAGTCCTCTGAAGGTGAGGACATGCAGTCCTGTGAAGGTGAAGATGTGTCGTCCTCTAAAGGTGAGGACGTGTAGTCCTCTGAAGGTAAGGGCGTGCGGCACTCTGATGGTGAGAACGTGTGGTCCCCTAGAGGTGAGGATGTAAAGTCCTCTTATGGTGAGCG[T/C]GCGTAGTCCTCTGAAGGTAAGGGCGTGCAACCCTCTAAAGGCGAGGGCGAGTTGTCCTCTGAAGGTGAGGACGTGTAATCCTCTGAAGGCGAGGGTGAGCAGCCTTGTGAAGATGAGGACCTGTAGACCTCTGTAGGTGAGGACATGCAGTCCTCTAAAGGTGAGGACGCGCTGTCCTCTGAAGGTGAGGACGC…
BARC_1.01_Gm02_20197918_A_C	715581463	Gm02	20197918	Chr02	21619541	2	75.178	2_20197918_20826776	Het	CAAAACCTTGTCGCATTGACTGAGTACTGCGTCTACAGTATCAACTGATGACGTTCCCCCCACATACTCCGGAATCGCTGGTGGTTTCCGGCCGTAGACCACCTCAAATGGCGTCACCCCCGTGCCTGAGTGGCATGAAGTATTGTACGACCACTCAGCCCACAGCAAGAACTGTCCCCACGACGTTGGCTTCCGGTGAA[A/C]AAATTCCCTTAAGTACTACTCCACGATTCGATTTGCAACCTCCGTCGGCCATCTGTTTGTGGATGGTACGAGGAGTTGAGACGCAACTTGGTACCGCTATGTGTGAACAACTCCTTCCAGAACTTACTTACAAACAAAGGATCTCGATCTGATATTATGCTACGGGGTAACCCGTGAAGGCGAGTCACCATGCT…
BARC_1.01_Gm02_21065065_T_C	715581484	Gm02	21065065	Chr02	21397827	2	75.178	2_20913388_21858120	Het	ACTGAAACAGTTGGGGCAATGAGAAAGGAGGGGGACGCCCACGCCATCACCTTGACACCTGCTTGGCCAAAACCTCAGCAAGCCCCGCATGGTACCCACCAATACGCACAACATCACCCGAGTTTTTCGGCCCACGCCGGAAGCTCTTCCTGCTCAGTGCCCGTCTAGCCAAGGACGTCTGCGTCAGCTCAAAGGGGCCC[T/C]CTTCAGACATCGGCTCCAGCCCAACCTCGCCTAGCCGGCAATGCCAACCCTGACATGGGCTCCAACATTGGAAGAAACCTTCCAGCAAAGAAGGCTCCGGAGTTCGCCCCGATCCCAATATCATTGGAGGAGGCCAACGAGTTCCTCTACATTATCCAACAGAGCGAGTTCAAGATTGTCGAACAACTCAACAA…
BARC_1.01_Gm02_22067031_G_T	715581519	Gm02	22067031	Chr02	20406804	2	75.178		Het	GCTCAAAGTTGAACAACGGAAGAACTCGAGAAATTCTAATAGTGATAAAATTTAATACGGATGTCCGATTCAAGAGGAAAATATATCGAGATGCTCGAAATTAAACATGGAAGCGCAAGGCAAATTCAAATAGCCATAACTTTTAACTCGAATGTCCGATTTAGGCCAATAATATATCAATACGCTTTAAATTGAACAAA[G/T]GAGGATCTCGAGAAATTGACATAAACCTAACTTTTCACTCGGCATTCCGATTCACGAGCATAATATATCGAGATGCTTGAAATTAAAAATGGAAGCGCAAGGCAAGTTCAAACGGGTATAACTTTTTACTCGGATGTTCGATTCAGGCCAATAATATATCGAGATGATAAAAATTGAACAACTAAAGCACTCAA…
BARC_1.01_Gm02_22829006_T_C	715581544	Gm02	22829006	Chr15	38859393	15	82.505	2_22523407_22917212	Het	CTCAAAATTGAACACCGGAAGCTCTCGAGAAATTCAAATGGGCATAACTTTTCACATGAAGGTCAGACTCTGGCGCATATGGTCATAACCTTTCACTCGAATGTCTGCTTCAGGGACATAATATATTGAGACGCTCGAAATTGAACAACAGAACCTCCTGAGAAATTGAAATGGTCTTCACTTTTCACTCGGATGTCCGA[T/C]TCTGGCGCATAATGATGTGAACCTTACGGGGCTGATCGCTTGATACAGGCTACAGAGATTTGGATGACGCCACTTCCAGTGAAGGAAGATAAGTCAGGGTTGATGAGAATCTTGAAACATGCCAAATACAGGCTAAAGGCCCAAGTGGAGAAGGACGAAGCCCCCGAGTGGAGAAGGATGAAGGCCTAGAGGCA…
BARC_1.01_Gm02_23589448_C_T	715581566	Gm02	23589448	scaffold_24	119574				Het	TTATCCAAGACACTCTCTTGGTGGTGAAGCTCCTTCTTCCATGGCTTATTCCCTAGTGGATGGCGCCTCCCCTCACCTCTTCTCCTTTATCTTCCACTACATAAAGGTTACCAATCTACAAGAATTGGGGCAATTGAAGCTCAAAGATCCAGCCTCCATAGAAGCTCCACAAGCAAGCTTTCATCATAAAGGTTACCAAT[C/T]TACAAGAATTGGGGCAATTGATGGGTCAGCTCCAACATCAAGTTTTCCGCAAGACCTATAGGAAGATTTGGGATCTAGCTATGATAGAAGTCTCTATTGAAGCCATTGCAGCCCTTACTCAGTATTACGATCAACCACTAAGGTGCTTCACATTTAGGAACTTTCAGTTAATACCGACTGTTAGTCGTCTTATA…
BARC_1.01_Gm02_24460388_G_T	715581587	Gm02	24460388	Chr09	13752580	9	58.128		Het	ATGAATTTTATTTCTCATCCTTCAAACAACTATCTGAGTGTGAAAAAAGGTAGTATTCTTACTTCCCAGGTTAATCCATTGATCACGTGACTTTTGAAACCAAAGGGTTCCTCTTTAAAAAGAGCAAGCTCATATTCCTTGGACAAGTCTTGATCACTAAATCATAAAGGGCCCTATTCAACCTTTTATGCATCTCTTAA[G/T]AACCTGAACTAGTCCCATTCCAAGTGTATAAACCCCCAACATGATTCATATCAAGTGTCGCAACCTACCCTTCGGCGGGACGGCAACGCGAGGGCTCACAGGTGCATCTTCCATGGGAGGAAAATGCGTAGAGTCGCCACCAACGTTCATTCGAGAAAAACGTCAAAAAACCTAGAAAAGGCATGGTCTACGAA…
BARC_1.01_Gm02_25466460_A_G	715581613	Gm02	25466460	Chr02	23740649	2	75.178	2_24848629_25614673	Het	TTGATTACGTATCCCCGGTAGGTGCCAGTGGTAGGAGGACCGGAACAGCTGGGGCAAAGAAGAAAGAAGGAGATGCCTATACCGTCACTTCAACACTTGCGTGGCCCAAGCCACCGTAAACCCCCCACGGTACCCACCAATATGCATAACATCACCTGAGTTTTTCGGCTCGCGTCGAGGGCTCTTCCGACACAATGCTC[A/G]CCCAGCCAAGGGCACCCACACCCCCATAGGGGGGAGCTCCTCAGGCTCTAGCTCCAACCTGGTCTCACCCAGCCAACAATGCCCACCTTGGCACGGGCTCCATCACGGCGAGGAACTTTTCGCCAAGGCAGGCTCAGATTTTCCCCCCGATCCCAATGACGTATGGGGACCTCTTGCCATCTCTCATCGCCAAC…
BARC_1.01_Gm02_25997830_C_T	715581630	Gm02	25997830	Chr08	43252916	8	144.199		Het	AAACAATGAATTTTAGATTAAAGAAATTTAAATTCTCTGATAAATTACTTTCCTCAATTAAAATTCTTTATCCAAACACACTCTAACAGAATTCCACTATCTTCCTAACAGAGCATCAGAGCTATATTGTGCTAATGGTCTTCATGCGTAATCACCTAAGTAAGTGGGCCTTCTTACTACCTCTTGGGCCTATTATCTCT[C/T]TGATTCGTATTGCTATCAACAACCCTCCCAGGAAACTCTACCTCGTCCTCGAGGTGATAAGCAGAACGCAAAGTGTCCCAGTCTTTCCAGGAAGTGTCTTTTGGGGCAGGGCCTTGCCATTGAACCAAGACCTGACGAGAAGGGGGGTTCTTGGAAAAATCTCATTTGTAATCCAATAGTGATTATGGTTCAAC…
BARC_1.01_Gm02_26182810_A_G	715581637	Gm02	26182810	Chr13	8942044	13	0.386		Het	TAAAAATATAACATATTTATTATGGGCCTTCAAATTAATATGAGCCTTCAGCAACAATTAATAGTCATGATAGTGTCTCTGCCTCTTGGCCTTCATCCTTCTCCACTCGGGGGCTTTGTCCTTCTCCACTTGGACCTTCGTCCTTCTCCACTTGGGCCTTTAGCCTGTATTTGGCCAGTTTTAGGATTCTCATCACAACG[A/G]TTGACTAGCTCATCTAGGTCCCCATATGGAAGGAGTTCAACCTTATCCCTCACTTCCATATTAAGCCCACTAAGGAACCTAGCTATGCTTGATCTTTCCTCCTCCCTAAGTCCAGCTCTTAAAAGGAGTAGTTCCATTTGTTGTCTATATTCTTCAATACTCATACTCCCTTGTCTAAGCCTTTGGAGCTTGTC…
BARC_1.01_Gm02_26699210_A_G	715581650	Gm02	26699210	Chr13	9465834	13	0.455	2_26264136_27251190	Het	ACCCTAAGGCTCATGAGAACCCTATGGCCTTCTCTTGCATCTCTGGCTCAATCTTCTTGGAGTCTTCTATCCAATGCCCTTGCGGGGTAGGATTGCATCAGAAAATTATGTAGCTGATCATTTGTCTAGGCTGACGACTGATGAGGTGACTCCACAAGGACCTGGGATTCAAGAAGAGTTTTTTGATGAGAAGCTATTTA[A/G]CATTTCAATAAGGCCATGGTTTACTGAGATGGCTAATTTTAAAGCAATTGGTGCACTCCCTGATGATCTAACCTGCCACCAAAAGAAGTTTTTAGGGATGCTAAATATTTTGTGTGGGATGATCCTGATCTATTTAAAATTGGAGTAGACAATCTCCTACGAAGGTGTGTAACTTAGGAGGATGCAAGAAGCAT…
BARC_1.01_Gm02_27295513_G_A	715581674	Gm02	27295513	Chr13	10071637	13	0.455		Het	CCCTCTTCCTCATCATTCAGGTTACCCTCCATCAAAGCCACCTCCCAAAATGACCCCCCCTCCTCCAAACCCTAAACTCATTCCTTTCCCCCATTGTCAAAACCACCTGCATCCTCATCGTTGCCACCGCCTTACTCATGCGTTTCCACCACACCCTGCCATCATTGTTGCCCTACTCACTCCCCCTGCCCCTGACACTG[G/A]CACTGCCCTCACTGAGGACGAAGTCGAGAGGGTCCTCGAAGATCGTCTCAGCACCAACCCTCACGACACTGACACTCGCCATGCCCAGGCCTTCTTAGTGCCCTTCTTCTCGTCCCTCAATTTCAACATGCGCGACCACACCATGAAGGATCCCGCCATGCAGATTGATCGCCAATTGCAGGTGCATTCGAAAT…
BARC_1.01_Gm02_27824060_T_G	715581694	Gm02	27824060	Chr02	25968828	2	75.178	2_27407299_27952697	Het	CGTATGAAAAAAGCACAAAGCAGAGAAACGAAAATTACAGCGCTGCTTTTATCCGCAAGATGCGAACGAAGAGATCAAAAGAAGAAGAAGAAGAAGTGAGTTAAACGTCAGAACAGAACCTACCTACGGTTCGTTCAGTGCAGTACTCTGCGTGAGAACTGAGAGGAGAGTAAAGTAAAACATGGAATAGAGGGAGCAGA[T/G]AAGGAGTTCGGGAATTTCCAAATGGGCCTAGACAGGAATGGCCCGTGGGCAACACTACTGGCCCACAAATGGTTTGGGCCTTTTGTCTTAAGTGTTGCTAGGTGCACCCAGCATTTTTGCTGGTGCACCCAGCACTTGAAGTGAAAAGCCCGTAATACCCCTGACTTATTTTTTTTTAAAAAAAATGTGAGATT…
BARC_1.01_Gm02_28128455_G_T	715581705	Gm02	28128455	Chr02	25658103	2	75.178		Het	GCTCAGCTAATCTCTGACATTATTTACCAGTTTGCAAAGATTGCGCCCACGAGACACCCAGTGGACCCAGAGAAGTTCAACAGGGCCCTGGGATTTCCTACTCTGATTATAGGCCTCTGTCAGTTCTATGGAGTGCCCGTCACCCCCAACAAGATCATCCGGCCTCCTATTAACAGGGCATACATCGAGAAATATTGCAT[G/T]CCCAAGTAGGCATAGGGCCAGGCAGCACAACAATCGAAAGAGGGCCAGTAGCAGGAAGCTGCAGACATACCACCGTCATCTCTAGAGTCCACCTCTGCTCGCCTGCGGAGGTTGGAGTGTTGTATACGACATGTGGCTAACCAGCAGGCGACCAACCACAGGGGTCAGGTACGGCTGAATGAGAGTTTTTATCC…
BARC_1.01_Gm02_28331531_C_A	715581714	Gm02	28331531	Chr02	25456057	2	75.178	2_28216470_29170798	Het	GTAGTCAAATCCTTCCTAAGAATCTTCCCAGGATGGCCCTCAATGTTCAAGATGAACCCTCGGCCTGGTATGCATAAGGCAGCCTCAATCTCTCTATAATCTGTGGGCAGCTTGCAGTATCTGGAGTATGTGGGAAAAGTCTCACCCTCTGCCAACACCACAAGTGTCTCTAAGAATGTGTTGAGGCTGTCAGCATCAAA[C/A]TTGTATAAGTTTGCATAGAAATTCACCAAAGCCAAGTCTATGCTGCCATCAACCAAATTGGTGAGGCGTTTATGGAAGTTACGCCTCTCCAATTCAGTCTTAAAATCATGCAGCTCAGTGTGGTAGATCTCCACCTTCCTTTCTAGCACAATGTTTCTTCCCAAGATATTATCCATGTATCGGTTCCAAGCATC…
BARC_1.01_Gm02_29528097_T_C	715581761	Gm02	29528097	Chr02	24269404	2	75.178	2_29277186_29809061	Het	TAAATTTAAGAGATTAAAACAAAGGATGAAGAGTTGAAACAAGGAACAGTATGGTGATACCTTCAAAAAGGTCAAAAAGATTGAGTCTGAACTAAATAAACTAGAGGAAGACACAATTCAGAGGCAGCTATCTTTACAAGAAGGCATGAAGAGGAGACAATTACAGGAAGCCCTATGGGTAGCGGCCCAAGCTCATGAAT[T/C]TATGTTGAGGCAAAAAGCAAGATCAAGATGGATCCAAGAGAGTGATTGCAATTCACGCTACTTCCACCTGTTGATTAGTGCTAACCGCAGGAATAATTCTCTAGAAGGGGTCATGCTTGATGGAACATGGATAGATGAGCCACATAAGGTGAAGGAGGAAGTCAAGGTTTTCTTTTCACAAAGATTTCAAGAAC…
BARC_1.01_Gm02_30036458_G_A	715581780	Gm02	30036458	Chr02	26856754	2	75.3395		Het	TTCTAAACACCCACTTTGCTCCAACAACCTACTTGTTTTTGGGTAGCTCTACAATATTTTGTACTTCATTTTTTTGGAACTGGTCAAGCTCTTTTTGTATGGTGTCAAACCAGTTTTCATCTTGCATGGCTTTATCTATGTGTTTGGGCTCAACATCTGATATTAGAGTAGTATGCCCTTGAAGCCTAAGAGGTGTTCTG[G/A]TTTGGATTCTTTATGTTGGATCATTAATGATTTGACTTCCTAGATTGTTTTTTCTCATGTTGCATCCAGTTGGTTCTCTTATCTCTTCTTGAGGACCGTTCGTGGTGAATTGGACGTTGTAGCTTCTATGTTGTGACTAGATTACACAATTTTTTATTCCATCTTCCAATCTTAAATCTACAAAGGACTTGTCT…
BARC_1.01_Gm02_30250662_T_C	715581788	Gm02	30250662	Chr02	27086017	2	75.3914		Het	TACTAGAATGGAACCTTAAACATCTAATACGAAACCCGACAAGCCTAACCTAGTATCCTTCCAACCTTAATCACCGCCCCTCTCCAAGTTGTGCATTCAACTCTCGCACTTGGTCTGACACTATGCTCAGCTGCATTTGCAACTGCAATTTGTCATCCTTCATGGTTTGCATCTCTTGTGTCATTGTTAGCATCTTCTAT[T/C]CAAGGCTTTTCATACTATAATATTTGTAATCATAAATACACCTTCCATTTCTCAAAATAAGGTTTTGAATCAAGGACACAACAACGTCTTCTTGAGCATCATAGTCAGTTAGTTTGAATCTTCCCACAAGACAAAGATGGTTTCCAATTTTGCCAGTCATTACAATCCCTGAATACCTTCAAAATTCCTTTCCA…
BARC_1.01_Gm02_30439101_A_G	715581794	Gm02	30439101	Chr02	27274732	2	75.439		Het	GAAATGAAAACAAAACAGACTATAGTTAGTAAATAGAGGGGGTGCAAAAAGAAATTTAGAAGGGAGTGTAGTTAGTGAAAATAGAGGTGCAGAAAGTAAGGCGTGAGGGCTGATGAGCCCTAAGGCCCAACCCCGCGCTTAGCGTCTGCTTCATGGTGGGTGCTGGCACACGCTTAGCGCCACTGGCACGCGCTTAGCGC[A/G]TTCACCGAATTCATGAGCGCGCTTAGCGCGAGATGCCGGCTAAGCGCGTGCTGCATTTTCATGTTCTGTCTGGCGCAAGCTTAGCGTGCTCTCCCTTCCTTCTTTCCATGCTGCCTGTTCTCGCTAAGCCTCTGTGTAGGGCTTAGCATGATGGTACCTGCAAATCATTACAGCAACAGTCCAGATTCCAAATC…
BARC_1.01_Gm02_30787675_T_G	715581808	Gm02	30787675	Chr02	27627995	2	75.4578		Het	TATTTGTATATAAAACATTTAAAACAAAATTCAAATGTTAGTATATTTATCAGATAATTTAGTAATACTAAATTAGTGGAAATTAAAATACTCTTAAAAAATATAAAATTTGAATTTTTTTTCTAGAGATGCTCTCTCTTAATTCTCATCCTTGTTGTCTTGTGACTCCACACTTGGGAGAGAGAGAATGACAATGACGG[T/G]GGTGTCATGTGCAGAAGAGAGAGAACAATGGTGACATGGTGTCACATGTGGTGGAGAGAGAGAACGATGGTGACAGTGGTGTCACACACAAAAGAGATCGAGAGAGAATAACGGTAATAGTAGTATCACATGCAAAGGAGAGAGAACAATGGTGATGGTGGTGTTGTGCACGGAGGAGAGGGAGACGGTGATGT…
BARC_1.01_Gm02_30996860_A_G	715581816	Gm02	30996860	Chr02	27822018	2	75.474	2_30948614_31657251	Het	TTTCATTTTTAACCCCTTTTTTTCACATTGTTTTTCTTGAACATCCTTCCCTATTCCCTTTGTCTATCTTTCTCAACCCTAACGCCTCCACTCTAGAGCAGTACTTCAAAGGAGGCGATGGCGATGACGCTACAGAGGGCATGGAGGAGGAGGGAGAGGTCGAGGGAGAGGGTGATGCGATCATCATTCTGGCTGGAGAT[A/G]CGGTAATAGTGGAGGAGCACTCCTTGTGGAACTGCGAGAGGGACTGGACGCTGTCATCATTGAGGAAGTTATAGAGGACCATGGCATGGTCGCGCGTGAGGAAGACGTGTGTTATGGATGTTTATGAAACAAAGTAAATCCTAGGAAGCTATGCAATGATTCGAAGATTAGAGTGAAATTGTCCAGGAATTCCT…
BARC_1.01_Gm02_31905028_C_A	715581847	Gm02	31905028	Chr02	28726135	2	75.5911		Het	GTTACGTTAAAAATTGCTATTTCAATCTCAAATAAAAAATGTGTGGACGAACAAAATAGAATGATTTCTTACCAAAGAGTGGACTTATTTCCTGCAATTAAAGGTCAGACATTGGAACCATTCAGAATCAGAGTAAGGCTGCCTACATAGACCCACAGCCACATCAGGTCCAAAAACCTTCCCTGGCCCCCTACAATAGA[C/A]CCACAGCCACAGTGGTTCTTCGCTGTGCTGTTGATGCTCTGTCTCGAAGCGAAGCGTTCTGTTTTGCGGAGAAACGGCATCATGGCAGCACCCACTACAACAACCACACCCTCATCCTTAGCCACAAGTGCACAACAATGCAAACACCAACGCCCACGCTGCAGCACCCACACCACCCAAGCGTGCAAGTCAGA…
BARC_1.01_Gm02_32043775_T_C	715581851	Gm02	32043775	Chr02	28871127	2	75.598		Het	GTTGGTAGTGGTGACCATAGTAGCTTATGTTGCTATAAGTACTCAAGTCCTTGGGACTATAATAGGGTCCATTTTGTTCAAAACAATCACCACAAGGATCACATTGAATCCAACTGAGGTCACTGTCAGCGTCAAGTATCAACCAAACATGTTTAGGAGGTGTTCCAACAAACATGTCTATGAAAAACTCTCATGTGGCA[T/C]GAGAGGCTCCAGACTCCAAGGTTGTGATGATGTTACCTGAAAACTCATATTTAGAAGATTCCAATGGTGCTACAAAAGCATTAGCTAGGTTGTTCTGCTGTTGGATGGTGATACTCTCCTTCACTTCTTTCTTCTTTGACATGTTGTTTGTGTTCCTTTTCTCTATGTCTTTTCTATGAAGAGTTTGAATTCTG…
BARC_1.01_Gm02_32346915_G_A	715581862	Gm02	32346915	Chr02	29175395	2	75.598	2_32206145_32434055	Het	ATTGATGGGGCAACCTAGTCCAAAACACTCAAATGAAAATTATTGCTTAACTTGTCCTACTAGGTCAAAATGAGGACCTTTTTATCTCTGTTTAGTGTTTGTGTCCTCCATGATATTCGAGGGGTGAGCCATTATGGCGTATCAAAATGTTACACCATATCCCCAAGGATCTAGTACGTAACTGTGTCCACATCAGTCTT[G/A]CATAATGAGCTACTCTAAATATGATCGGATCAATCACAGTTCCATTGGAGCAAATGGATAAGAGTATGATGTGATTCGTAGAGGCATAGTTCGAGATTGTATTACAATCCGATCCAAAGGGTACAAAATCTCATTAATGAATAAATAAAATAATATGTTATTTGATCATCACCTATATATAGAAAACATATCAA…
BARC_1.01_Gm02_32487728_T_C	715581867	Gm02	32487728	Chr02	29316845	2	75.598		Het	CTAACCTTTTTATTAAATAGGTCAGTCCAGGCTAGACTTTATGTAGACCAGGTCGTAGGCCCCTGTAGGCCGGCCTGGCCTATTCCCACCCCTAATCATCATCACCATGATTCAACCATTAAACATCATCATCATCATCAGTCGATCTATCATCGACATCAAAGACAAGCTTGACTTTATGAAGATTTACATCACATGAG[T/C]GATTAGTCCAATTGCATCCCTTAACATAGTCGCCTCCTTGACCATTTGGGGAGACCCGGATTAATCCTATGGAGGAAATCTGGTTTTATCGAAAAAAGATGAGTGTGGATAATGGCTTACCTCGATAAGTTATTCATTCACATTAACCTCTCTAAGGATTCTCCCACCCATCTATTATATAGGCCCATTCGATG…
BARC_1.01_Gm02_32605960_T_C	715581871	Gm02	32605960	Chr02	29435127	2	75.598		Het	GGAGATATGACGACATCGGGCACTAGGCATAGCTCTACCATGTCAACAGAAGCATAATCTCTGCCTCCTTCAATGGCCCTCAGCCTTTCTTCTATATGATCAAATTTTTCCCTTTCCACCATGGCAGGAGGCACTCCTCCCACCGCAAAATGTAAGGGTTGTGGTTGTGGGCGATACTGAAGACCCCCCAAAGTGTTTGG[T/C]AGAGGTATATCACAAAATGTCTACCCCTCAATGGCTTATCCAAGGTGAGGCTCGAAGTCGGCTAGAGTGTGGTCTCAGGGTACTTCATGTGTCTCTCCCATGGGTTGAGGGACCTGTGCATGACCAAATTGGGGTTGCTGGCTCTCAATGGGTATGGGAGCGAAGTTATCGACATTCTCATCGAGAACGTGTGC…
BARC_1.01_Gm02_32880763_C_T	715581880	Gm02	32880763	Chr02	29704691	2	75.598	2_32658785_32880763	Het	CCCCATCTTATCGTCTGTCATATCTCTGGGTTCGAGTTGCACCTTGGTCTCGTGGAGAAGAAGAATGACATGGACAAGGGGAATGAAGAGAGGGTTGGTGTTATACAAGATATTCAGAGCACAACCTGTCACTGTTAATTTACATTCAAGTTCCTCGGCCTGGGGCAGCATCGACAATGGTTGGAGCGCCTCAGTCAAAA[C/T]GACCATCGCCGTTTTGGTTATCTTCTTACTATGGTACTCACTGTTGGTAAATATTTGTGTTTTAATTTAAAATTTATAAATATATATTAATTCCATTTTATAAAATAAAATATTTATTTTAGATTTTCTTAAGATTTTGTTTTAATGAGTCAACTAGTTTGTTATGTTTGTTGTGACAACTGTAAGTTGGTTTT…
BARC_1.01_Gm02_32904473_T_C	715581881	Gm02	32904473	Chr02	29728401	2	75.598		Het	ACTTGTCCATGTTGCTTTTCATGGGGAGGATTACCATTTTTCATTGAAGAATTAAAGGTAAAAATATAATGGTTCCTTTTACTCAAAAACATATAATGAAATACCTATTTGAGGCGAATGATGATGCACAAATGAGCCAAAGAGAACCCGACAAAGGACATGCAAATGAGGTGAATAGGACACGACAGAGGACGCCTGAA[T/C]GACAATGTCAGAGGCTGCAATGGCGACTTTAGCGTGACAGAGTGAGTTTCACTGCAACATAGGAAATACAAACAACAATTAGGGTGAGGGAAACACAACCATAGAGCAAATTGAAAGTATAAACCAAATATGAACAACAATAATGAAGAGCTTGTTGTGTGGTATCCGTGAAAGGCACAAATGGAAGACGAGGG…
BARC_1.01_Gm02_33117418_G_T	715581889	Gm02	33117418	Chr02	30015938	2	75.598		Het	TCCTGGAGGACTTGGGAGGACTTGTAACACCTTGAGGACAAGGTGTTTTTGATGGGCCATGGAATGATAACAATCCTAGAATTCGAGGACTGGGGACCTCCCAAAGAAAGAATGAAGAGAAGAAATGATTCTGTTATTTTTCTCCACTCTCCATTACATACTAAGCAGCTATATATAGAGGCACCAACCAGGGTGCTGCT[G/T]CGGAATTAGTACCAAAAGCAAAATAACAGAAAGCACAAAACAGAAAGTGAGAATGACGCAAATGGATTGCTGCACGACAGGAGACAAAATGTCAGACAACATATTCCTTCCTATCCAATAAAAGCCTGCCAACTCAGCTTCTTCTAACTGATTTCTGTTAAACAAAATCCACCAGGAGCTTGGATGGAATGATT…
BARC_1.01_Gm02_33608259_T_C	715581904	Gm02	33608259	Chr02	30509898	2	75.64	2_33158961_33807549	Het	ATTATCAAATGCATTTCCATTTCAAGTTGAAGGTAACACAAGCACCTGACAAATAACTAAAGTTAAAAAAAATTTCCAGTTCTACAAACCTACCATATCAATTTTCTCAAAGGTGTAAGCCTTTTGCGGAATCCACCTGCTAAGCGCTTCCCCACACACCGTTGTTAGCCAAGGTGGCCAGCCAGCTGCTACTTGCTCCC[T/C]CTACAAATGCTTTGTTAGGTTTGATCTTCTTCGTTCACCCTTCGGTCGCCAAACCTGATCATCACCACCACCATTCTCTTCCTTCTCCTTCTCACCATTCTGAGCCTCTACCACATTCTCCAAGGTGCATGAGTGCAAACATACCCAATGTTCAATTAAGAATTTAGTTGAGGTCAAAGGTAGCAAGATTAAAG…
BARC_1.01_Gm02_34381583_T_C	715581932	Gm02	34381583	Chr02	31282858	2	75.925	2_34144741_34381583	Het	TTTATCTTTGTATTCATCCAAATATTGTGTTTGATGTTAGAATGATAAAAGTAATATGTGAAAGTGTAAGTTTACTTTTAAACCTAGATGTAAGAAATTTTAACAAGCCGTATAACTTGAATAAACCTTCAAGTTCAACCTCATCTGAGGAGAGTACTCGGGAGGTAACTGATGACGACTCATTGAAGTTGAACCTTATC[T/C]GAGGAGAGTACTCAGGAGGGAATTGTTAATGATTTTGTTGAAGTTCATCCTTAGCCGAAGGAAGTACTCGGGAATGAACTGTTGATAAGTTTGTCAAAGTTCAACCTTAGTCGAAGGAAGTACTCGAGAGGGAACTATTGATAATTTTGTTGAAGTTCAACATTAGCTGAGGAGGGTACTCAGGAGGAAACTAA…
BARC_1.01_Gm02_34765594_A_G	715581941	Gm02	34765594	Chr02	31665695	2	75.925	2_34469144_35301758	Het	GGTACGCTTGCCAATAGTCTAGCAGACACTTTTTCCCATGTGGCCAAAATTGCATTTGCGCGTTTCTTTCTTGCTATGGCTGCCATTGAACATTGGCCTCTCCACCAGCTGGACATAAAAAATGCCTTCTTGCTTGGTGAGCTGCAAAAAGAAGTGTATATGGATAAGCCTCCCAGCTTTACAATTTTAGGTGACTCTCA[A/G]TTGGTTTGCCGACTTCCTCGTTCTCTCTATGGTTTGAAGTTCGTGCATGGTTTGGCCATTTTAGATCTGTCATGCTCAAGTTTAGAATGACTTGTTGTGAGGCTGATCACTCGGTGTTGCATCTACTTTGTTTTCTATGTTGCATCTACCTTGTTTCATCCATTCTCCATTTGGTTGTTGCATCTACCTTGTTA…
BARC_1.01_Gm02_35348897_T_C	715581956	Gm02	35348897	Chr02	32269933	2	75.925		Het	TCATTAGAAGACTTATAATTTTCCTCCATTTTACATTACATCCCAAACCCTTGACATTGTAGGAAACCACTTTCATATTTGCACTATTTTTTATCCTTCCTCTAAAACACCTCCTCGTAAATGTACAACATCATTGTCCCTCTCTTCCAATTCCATAATCCTTGCTACAACACCCTGTTTTGTACCTGCATTGCCCACTC[T/C]AATGGATTTAGCCATATCCCAAATATTAGTTGCTTCCTCCTTGTTGTCTTTAATTAGATGCACATCCTTCCCTAGCACCTTATATTTCAGTAAAGCAGAGTCATACACTGTCCTATTATATCTCAATTGTTTCCTTCTATATTTGGAGTGTGGCTTATTAGTATCCCCTTTTGAACAAGCTCCCCCGACCCTCC…
BARC_1.01_Gm02_35471507_A_G	715581964	Gm02	35471507	Chr02	32392798	2	75.967		Het	TACACTATGACATTTAATGAAATTTGTTACTACACATATTACTAAGTGAAACTCTAAACCAAAAATCTACACATCATTTGTGATACTACCTACAGATCTTTCTTACCATGGATCACTCGATTTGATTCAACATTTTTCATAAACCAAATCATGTTTTTTTCTCTTTACAGCTCCCTTACATAGTGCTCTGTGCATGGGTC[A/G]ATCCATGAATAACAACATGACGCCAATTGTTAGAATGCTGCTAGGTGCACCCAACATTTTTGCGGCTGCACCCAGCACTTAAGGGGAAAAGACATATGTATCCCTGGCTTAATTATTTTTTAAAAAAATTGTTCATTCTCCTCTCTCTCCCTTCCTCCCGCGTTCTGCTTCTTCCTCACCATTTTTTCTTCTTC…
BARC_1.01_Gm02_36300454_T_C	715582005	Gm02	36300454	Chr02	33769092	2	76.017	2_35517127_36516619	Het	ACAATCTGTTAGTGACAGTTAGAATTAGTTGGAGAGTTTGTATGACTAATAGTTAGATTTAGTGATAAGTGAGTACTATAAATAAGCATTCTCTGTATCATTTCTTGGTATCATATCATTTTGTGTGAAATATCAGAATTATCACCTTCAATTTAGTTTACTCATACCCCACACTAATGTTAGAAGCAAGATGGACGATC[T/C]AGCCAACAAACCAACCCCAGTGGAAGCATACTCTCTCCTTGTCACTGGAAAGTCCAGTAACAACAAGAATTAAGGACTTGGGAAGGGTACTAAGTATATCAAAGGCACTGGCACCAAAAACACTAGGGCCAAGAATCTAGAAGATTTGTTTGCCCCTGGAAGCCAAATATGATTCTCCATGGAACAAGAACTCA…
BARC_1.01_Gm02_36666688_T_C	715582018	Gm02	36666688	Chr02	32865348	2	76.017		Het	AAAGAATGGATCTTAAAATCAGGAAAAACCGTACACGACCCCTCCTAAGTAGCATGGTAACAAACCCACTACTGTTATCGGTTTGCTAGTGGTAGTGGTAGCAAACCCACTACTTTCTCAACCTAGATCTTTTGTTTTAGGTGTGGTAAGCCAAACCACGTCTCCTCAAATTGTATTGATAACGACAGGATCTGCTTCAA[T/C]TGTAGGCAGAAGAGGAACGCCCAAAGGCCACATAAAAGCTATTTACTCTTAACAGTGTTGAAGCTTCGAAATCCAAAGATCTAATCCAAGGTAAATGTTTCATAAGTAGGATTCCCTTACTTGTGTTATTCGATTCTGGTGCAACCCTTTCATTTATATCTTATTCGTGTGTAGAGAAACTTAAGCTTTATGTG…
BARC_1.01_Gm02_37441958_T_C	715582052	Gm02	37441958	Chr02	34367314	2	76.017	2_36739752_37738247	Het	ATAATGGAAAATAATGAAAAATAAAAAGGAAAACCTCTTTAAGAAAGAGATGGACCTTGGAAGCAGCGGTCTTGCAATTGTCTCAAGAAGTCCATCTGGATGTAAAGCTTTCTATCATCATCTGATGGTGCTACTCGAATCTGGCATCCTGAGGATCCATGCGGTTGAGTACCATTGCCTGATATGTGTCAAGGCTTCAG[T/C]TGATCAAGGCGGTGCACGCCAAATGCCTAAGCAGGCTGCTCTTGATGCTCGGGCTCCTCCTCAATCGATGTCACTGGTGTACCTGAGGCAGTGACTGCTATTGCTAGGGATGGGGCTGGTAACATTGTGGTTGTTGTCCAAGTAGTGGAAGAGGTCGGGTCAAAGCATACATGCCATCCTTTTTCTCAATAATC…
BARC_1.01_Gm02_38261529_G_A	715582090	Gm02	38261529	Chr02	35184471	2	76.017	2_37806835_38803469	Het	AAACAAATGAATCGAACACCCTCATTCCCTTCACTACTATTTCATCTCAATCACTCCTTCCCCTAATTCCCCCCCTCCCCTGAGGAGTTATTATCATACCCACAGATAGGGACCAACCCTAACCTGTTGAGAGAGTACTCACTCACGCACGCACGCTTGAGTCAGTGGTGGGATAGATAACACACGCACTCACGAACAGT[G/A]GCAACAGCAACATCATCATCATCGCCATGTCCCAGGAAGAGTCTCAAAGATCTCTCTCCATGGACTACCTCAACCTCCTCATCAACGGCCAAGCCTTCAGCGACGTCACTTTCCAAGTCGAGGGCCGTCTGGTCCACGGGCACCGCTGCATCTTGGCCGCGCGCAGCCTCTTCTTCCGGAAATTCTTCTGCGGA…
BARC_1.01_Gm02_38843686_T_C	715582112	Gm02	38843686	Chr02	35774096	2	76.017		Het	CAAATGACAACTTTCTAAGATGGTTTTAGCAAAACCGTTGTAAATTTGTTGCATTTAATTTCAAAAAATGTCATCGTGTTCTTTCTAAGTCAGTTTTTGATCTACCGATGTAAAAGCAACATCGTAAAAAATGCTTTTTGTAGTAGTGATTGGTGCGGTCATGTGTACGGGCTTGGGCGATGGACGAATGGGCGAACCCA[T/C]ATTGAGGTCAAGGTCATTGCAACCCTTGTGTCGTGGTAAGCCATAACCCACGTACATCTTTGCTGACAAAACCACTAATTTCTTTCCATGATCAATATGGGTGTTTCCTTGAATGGTCGGGTGATGGACTATGTTAAGGATTTGACTATACTAATTGCTCGGTTGGTGAAAATCTCCAACAGAGTCGTGTTTTC…
BARC_1.01_Gm02_39299266_A_G	715582129	Gm02	39299266	Chr02	36219154	2	76.017	2_38868960_39452836	Het	AATGTAAATTGTTAATCATATTATAATTATACAAGTTTATGGAACTATAATACTAAATTATACTTACGTTGTCCAAAAGTGTAAAACAATGATGCTTAGACATTGATTGCCTTAGACTATTTGTTGTACATCATTGCAATCTATGAACACAGGGAAATAATCATTGTGAGCCCTAAACGAAGTCACATCCCACACCACCT[A/G]ATAAGGTTGTTGGTAAAGGTCAGAGAAAACCATAACAAAATCAACTAAGGGATAATCAATGGGCTTTAACCTATCAACATGTTGAACTGGTTTCTTTGGATGTCTCTGTAAATCCTATGTAGTTAATAAATATAAGTTAATGTCAATAGATGGTATATCTGATTTTTGAATTTCTTAATCCCATTTTGTACTTA…
BARC_1.01_Gm02_39548191_C_A	715582138	Gm02	39548191	Chr02	36468561	2	76.303	2_39503607_39648097	Het	TTTTCTTTTTAGAGAAATTTTATTGTACTTGTGCATATTAAATTTTTAGGTCGACCTTCTTAACAATAACTTGAATTTTAGCCTCATTTGCCTATCTTGACTCGATGTTGGAAGACTATGTGCATGTTTGAGTGGTTGTCAAATATGCAATATAACTCGTTCTGATGCACATCTTACGAACTAATGCAAAAGTAAGAGTC[C/A]AGATTCATTCACAAATGTAATTTTGAGGCTTTGGAGCATATATTTACTCCAACATACTTTATGTAATCTTTAGGGTCTTTAGGATTACTTTCTCAGTAATAACTCAAACTTTAGCGTCATTCACTTGTTTTGACTTGAGGTTGTAAGGTTGTGCACTTTTTGAGGTTTATAGGCCAACCTCCTTATTCATAACT…
BARC_1.01_Gm02_39722733_G_T	715582145	Gm02	39722733	Chr02	36643041	2	76.345		Het	AATTCTTAATATCGATTTTTATAAAAATTGATGTTGTATTTTAACCCAAATTATAATCCCATTCATTGGTTTCATTCTCTTTTTGTGCTCACTCTCTTCACCAGTGCTTACCAAACCCTTCACCAGGGGTTCTCACCACTTTCACTCACAACGGTTCTCATCCTCACCACTCTCGCTCGCGATGGTGCTCAGTCTCACTA[G/T]CGTCACTTGTGATGATGTTTCAATCTCAAGCTACGTCATTTGGATGTTGTTACTATGACAACGTGGAAGTCTATGTCTTCCATCAGTCATCCACAATGTTTTCTATTTTTACTTAGCTCATAACTCACACTACTAGAAAAAAGATTTTTTACGACGTTGATTCAACATCGATTGATAAAAAATCATCTTATAAA…
BARC_1.01_Gm02_39931059_T_C	715582153	Gm02	39931059	Chr02	36851924	2	76.7249		Het	AATACACTTAATTAAAAACGTAAATTGTTATAAAATACTCCAAAAAAATGAGTGGCAAATTTATAAATAATAAAAAATAGAAGCACATAGTACTAAAGGGAGGCTTCCTTTCGATCCATCAATGCCAAAAAGACCATTGGTGGTTTGGTTTCTAGTTCTACAACACATGTACGAATACTCTTTGCCTCCCCTTCTCACTT[T/C]GCTTATTCTTCTCTCGTGTTGTATGTGTAAGTGTGTACTATGTTTGTGCATGTTTTGCTTCATTTAATACCGACAGGACTCCAACCTAATGGGGTGTTCATTCATTCATCTACTTAGAAACCGATGCTGCCACACTCATTCTTCTTCTTCTTCAGCTTTTACCACTCTCTATGAGAAGTGAGCGCTCTCCCTTC…
BARC_1.01_Gm02_40019470_G_A	715582156	Gm02	40019470	Chr02	36940321	2	76.86	2_40019470_40262864	Het	TGTAGCCAATGAAGACCATGATGGTCGAAACGGTGCAGGTTGCCTTCATGATGGATCTGGCTTCTCTGCTGTCTCTCTTGTGTTGTCCCTTTAAAATTACACAGTTTTGATGATTTTTAAAATTAAATATTATCATTAAATATTAATATAGCTGTCATGCAGTGTTATTTTTATGGGGCAGCACATGGACAACATGGGAA[G/A]GGACAACAGAGAAGCCAAATTCCCTTAATGATGACTTGCTCGCGTGTGCTCAAGGAGTCACAGGACGGTCTTGTCATTGGACTCATGGCCTAGATCTCGGGTTAGTTTTTTAGATCTAAGTGATGCAGGTGTTGAGTTGCAGATTTGCGGGTTGCAGCCTTCTCCTTTAATGTTTGCAAATTTGAGCATCTTGC…
BARC_1.01_Gm02_40284206_G_A	715582166	Gm02	40284206	Chr02	37203880	2	76.956		Het	ATTTTGCTAGATCTAGATGTAAAGTTGACATTGAAAATCTCCACATCAACAACCACAACAATGACGTACCATTGCTCTTAAGGTGGTCCACATTTACTTCAATGTAGCCACTTAGTGCAAGGTCTGGCTAGAGATAGGCACAATTGAGGGAGACGAAGAGGTAGAGGTCAAGGGCCTTGAATTGAAGGCATGGAGAGTGA[G/A]GTGGTCTAGGACTTGTTGTGGCAGCGTACGAAAGAAATGACCTCTTTAAGGGGAACATGACATCAGGGGTTAGGCATTGGTACACAACTGCAATAGGATGTTGTGTTTCTTTAGTAAACATAGTCTTGGCTTTTGGAAGGTGTATGTTGAATGGAAATTTTAGGTTTAATTTGGCTTAAATATATTTTTCATAC…
BARC_1.01_Gm02_40709810_G_A	715582181	Gm02	40709810	Chr02	37629287	2	77.1215	2_40366833_40720208	Het	AAGTGATAGGGCACGCGATTGAAAAAAACAAGAAAAAAATTTGGAGACCGAAACAGTCAGAACTTCCAAGGATCGAAGAAGGAACCCTAGCATTTGTAGAGAGCAAAGATCTACTCCGTCGGTGACCAAGCCACTGGGCAGCACCCAAGGACGGAAGGAACCTAGGTTAATTCAATGACTTCTTTCTTGCACACACAATT[G/A]TTCTAAAAGGCTTTTAAATATGGTTCTAAAAGATTTTGAATAACGATTTTGAATCGACGTTAAAACCATCGTTATTAAAAATCCAAACCAGTCAGGGTAAGTTGTTGGTTATGTGGTATTTAAGCATATGGTTTCATAAATATTATATAACTATCGCAGGGTGTATTTGTTTTAAGTATAGCCGAGGACATTTA…
BARC_1.01_Gm02_40730869_T_C	715582184	Gm02	40730869	Chr02	37650346	2	77.1492		Eu	TTGCTTGACATAGGGTCAAGTCCTTAGAAGGAAAATATTAGAGTAGGATACTATCAATTTACTCTAAGCTAAAATGGGTTCTCTTATACCTAGGTTATGGTAGTATCGTACCTACTTTGTATGGATGTTGATTTTGGTCAACAATTTAACTTAGTAATTTGGACTAACCCTTATCTCTTTGGGTCGAGTTAGTTATTTGA[T/C]TTATTGGGCCTCAAGCTCAATCAAAACATATGGGGACAAGCTAGGTGCATCCAACAATTTTTTAAATGGGCAAAATTGCCCTTGTGTCAATCTGTTCATCCAGAAGAACTTTCTTCCGTATGAACTCCCGGAAGATACGGAAGAAGAAGTTCTTCCGTATCAAATTTCGGAAGAACTTCTTCCGGGAGTTCATA…
BARC_1.01_Gm02_41021889_G_T	715582216	Gm02	41021889	Chr02	37951218	2	77.236	2_40773889_41286091	Eu	TTTTAGAATGGGCAATCTCAATAGCTTTAACAACTCCATCAGTTTCGCAAAAATAGAATTTTTGATACCCAAGCTTTCCACAAAACCTCCAACGATGTAAAGCCTTAAGTTTCTGAAGATACCCCCGCAACCAGCTCTACTAGGGCACCATCTAGTCGCCCTATCTGTGTTACATTTAATCCAACCAAGAATGAGGGAGT[G/T]CCAATTCACTTGATGGATACTGGAAGCTTTAGGGGGATGGCAGTCAATGGCAAAAGCCTTGAGGGAAGTAAATTCAGACATAGAATGTTGCATGGAATTAGAAGATAGGTTACCTGATAGCTTAACATTAGTCGTGAATAGAGAGCAAACTGTTTGAAAAGAGGTCGCTTGGTTGGAAAACAAACTGTTGTTTC…
BARC_1.01_Gm02_41400852_G_A	715582248	Gm02	41400852	Chr02	38330100	2	77.5541		Eu	TCCACAAGTTAGATATGGTAGGAGGAATCTTAAAACAAATGTACGTAGCAAATCAAGCAACAACCTATCCACTAGGTATACATATCAACAAAACTACTAATATAAAGATGGTATCAAATTGAACATGCCCAAGACTAGCCATCTGTGATGAAAGAAAAAAAAGAAGAATTTCAAGTTGTACTTCAATATTGGAATGCCCA[G/A]TAGAAGACAAAAGGTCCAATTAGTCAACTATCCTAAAAAATGGAAGACCCAATTCAAAGGTAAGAAGATAATAAGGAAGTTGGATTTAATACAAGAAAACATCCTCCTCCAACTCTAAACACATTCATGTATCAAATTAGAGAGATTTAATACAAGTACTGCATTCAACAAGAGTCTATCATTTTAATGATATA…
BARC_1.01_Gm02_41481689_T_C	715582259	Gm02	41481689	Chr02	38410937	2	77.6879		Eu	GGACATGATAGTAATAAAGCTTCTTCTTCCTAAAGGACTATCTCTCTCTCTTCCTTCTGTCTATTCTTCGTCTCAGGGAGGTTAGCTAGGGGCCTCGAATACCCTGAGCTATCACTGGTGCTTTCATTGACATGCCATGGCGGAAGCTACACGTTCGAAAGTCAACACTGATCGTTGGGAAGAAGCGTTCGCGCGACTTT[T/C]GTCCTCGATGTCCTCCAAGATTGATGAGCTCTTGCATCGCATGAATCAATTGGAAACAGCTCACACGCCGCCACGAGCTCCCTCACCGGCCATAGGTGCACCGACCGCGAGCGCGAGCCACCGTATGAAGCTTGAAGTACCGCGTTTTGATGGAACGGATCCAGAGGGATGGATTTTCAAAGTCACGCAGTTCT…
BARC_1.01_Gm02_41505846_A_G	715582265	Gm02	41505846	Chr02	38435094	2	77.7338	2_41483673_41546796	Eu	TCTACTTCCAGGAAGGAGGAAGGGTAAACATGACGATGAACGTGAAAGAAGCATTTAGGAGATCCCTGCAGACATGGAAATCATGGACATTGCATAATCTCGATCCAAGGAGTTTCGTCTTCTTTCGTAGCTATTCCTCCGTTCATTTCAGGCAAGGGCATTGACACATTTCATCGGCAAACGCATGTTTCATGTAGTAA[A/G]ACGTTTTTAATTTTGGCCAAACAGAAGTGTTAACTTAATTAACTCACTTCTTAGATGGTTTTTGCCGGTGGGATTCCACTCCAACTCTTTTGCATAGATTTTTTTTTTTAAAGGATAGACAAGCTCTACCTAGTTTTAGGTTCAGGTAGAGCTTGGTGTTTATTTTCATCATGGATTTCAGTATCTATGTCCCC…
BARC_1.01_Gm02_41583970_C_A	715582278	Gm02	41583970	Chr02	38512775	2	77.8813	2_41565186_41754080	Eu	AACTTAATGGATGCCCAGGACAAAAGCAACTACAGCCACTACGAAAAGGAAAATGAGCACCTAGTACTTTACTACTTTATTCGTGGCGCATGACAATTAAACGGTAGTCTTCCGACTCTATCAGCATCTCCAGCCAGCATGTGGTATACCATATATTTTCTATACTCCCAATACAAAACCATCTTACTTGGACCATAAAC[C/A]AGGATGTGGACATCATGTAGATGTGGGCATCATAAGTGATCTCAATCCCACCCTACAGATGAGGCCTTCTTATAGTTATGCTATGGACCTGTGGATATTTGGGGAGACATCCAGTCACTAGAGCATCAATCCATAAGATATATATAGGCTGACAAGATAGCTCCTATTCACCAGACGACTTTTGTGATATCCAG…
BARC_1.01_Gm02_41788343_T_C	715582314	Gm02	41788343	Chr02	38717133	2	78.6331		Eu	GAAAGCAAGTGGATTTGTTAGGTTGAGATATGGCATGCAGCATGAACATGCGATTGGAAGATATTGTGGTTTCCATGATCAAACCGTTTTCAGGATGAAACACTTTGCACTTTCCATGTTGAAACAGAATACTAAGTCCCTTTTCTTGTAATTGCCCAATGCTTAATAAGTTATTCCTCAATTCTGGTACAAAAAAGACT[T/C]CAGTGACAGTATAAGTGTTGCCATTCATGTTTAACCGAACATTACCATTTCCAGTTACAGCCATACTGGAATTATTGCCCAATTTGACTGAATCTCTGTAACTTTCATCAATATCTGAGAAATATTCCTTCTTCCTGCACATGTGATTACTACATCCAGAGTCAAGAAACCACACACCTTCTTCATTCGCCTTG…
BARC_1.01_Gm02_41860500_T_C	715582323	Gm02	41860500	Chr02	38789290	2	78.968		Eu	TTAGTTCCTATAATTTGTATTTTAATTACCTTTTAGTCTTTAATAAAAAAATATAAAAATAATTAGTTACAAATTAGTTATAAATTATCAACTATTTTTTTATTACAAATTATCTTATGATAAATGAGTTACGAATTACTTGCTAATATTGTTATAGTTAATTGTAATTGATAATATTACTCATATTTTGATGTTAACAG[T/C]AAATACGGAGGAGTCTTTGGTGGCTTTTGGTCGTGCGAAGGGTAAACGACAACGGCAAAAACGGTGTCGTTGAGACAAGGTTTCCATCCGCGATGGATGAGAATGATGAAATGATTAATGGTGTTTGCTTTGTTGGTTCATTAAACTCTTGCTGAAATGCCATTGTAAAAGTTTATTTTTTTTCATAAATTCGT…
BARC_1.01_Gm02_41931129_T_G	715582337	Gm02	41931129	Chr02	38860035	2	79.236		Eu	GGGGGTGATTCTGTTTGGCGAGGAGAATCATGAACTTCTTTAGCACTAGTGGATTGAGGCCGCAAAGGAGGTGTTCTAGGGGAAAAAGAAGTATCAACAGAAGAAGATAAGGCAGGATGAGGTGCCTGCAGTTTTATGTCAACATTTGTCGGTCCTGTTGGACATTTATTGGATTCCGTGGTTCTTTCTGAAGATATGGC[T/G]GTCTCTTGATAGATGATGTTAGATGTACTAGGCTGTTGTGGAATACCCTCGACCTTGTTGGCCTTATCCTCTTTTCTACTCATGTCATTATCTGGTGATCTCTTAGTTGAGGATAAAGATTGTCTTGCTTCACTCAAATTCCCCTGAGGAATTCTAGGACTTGTTTCATGCAATAAAGTGCCATTTTCCATACA…
BARC_1.01_Gm02_41979401_T_C	715582340	Gm02	41979401	Chr02	38908307	2	79.744		Eu	ATACGCGTTAATTAAGGTTGGGTATAAAAATTTATTTTTTTCTAATGAAGACTGGGTCATGTGAGTCAATCAGTGACTCACTGTTTCGACTATTGGTCCAATGATTCAATGTCTTGACTAAGTCAATCACCGGTTCGGGTTTTAAAATTATGGGTGGTGGTGGAACAATGACAACGGTGACAACAATGACAAAATGATGA[T/C]AGCAACAGTGGTGGAACGGTGATGGTGGTAGTGACAATAATAGTGGTGGTGACAACGACAATGGTGAGAGGTGGAATAGTGATAACGATGACAATGAAAATGACAACAATAGTGATAGTGGTGGTGGTGGTGAATGCAATAAAGGCGAGGTGCGATGGCGAGAGAATGATAGAGGCAATAGTGGTTGTGACGAT…
BARC_1.01_Gm02_42073855_G_A	715582348	Gm02	42073855	Chr02	39002760	2	80.925		Eu	ATGTTTTTGGTCCTTGATAAATATTTAATTTTTGAGTTTGGTCTCTAATAAATTTTTCCTTCAAATCGAGTCCCTAATATTTGAAAAGTTTTATCCAAGGTCCCTATCATTAGTCAGAATCTATTATCTACTTACGTGATTGTTAATCGACCATGCAGGCATGTCATGTGTGATTATTGTCTGACTATGATTACATGTAT[G/A]ATTTTTTTAAAGTAAAAAACGACATTATTTTATTGCGTAGTTTGAATCTTTTTGTTTCTTTGTTTTCCTTTATCCTTTGGCATCACAAAATCATTCTTCGGCATCCCTCTGCATTTTCACAGCAACCCGTCTTCTTCTTCATCATCATCACCAACAAGGTCATCACCACCACCTCCAAAATTACAACAACCCCA…
BARC_1.01_Gm02_42204732_T_C	715582363	Gm02	42204732	Chr02	39133046	2	81.996		Eu	GGCACGCCTTGTGGGGACTTTGCTGACAATGTTGATTTTGTTTTGGTGTTTGTCGGCTGCAGTGATCTTGATTCATGGTTCGATTTGAGCATCATTTATTTATTATTTGTTTGTTCATGTATTCAATTGAAGAGTTCCCATTGCAACTAGTTAAGGTGGCGGGACGCGGCGACTTGATTCTCTCCACTCGTGTCAATAGA[T/C]TAGGCAAATTTAGGATTTGAGCTTAATAGATTAAGCTTTCGCAGAGAAGTAAAATTAAGAGGAGGAAGAAGAAATACAAGGAATGTTTGAAATTTCGGGTACTTTTTTGGTGGGGTGGTTGTAGGTGAAAAATAAAATAAAAAAATTAATATAAAATTTAATGTGATTCAAGTTAAATATTTATTTTAATAATT…
BARC_1.01_Gm02_42355637_A_G	715582382	Gm02	42355637	Chr02	39283955	2	84.4374		Eu	CACTCTTTTTTTTTATTATTATATTCATGTACTACCTATATATCAAAATCTTAATATCCACACCTCCACTCCCCTTTAAACACACTTCATCTACTTCATCAGAGTAAATAATCTAACTAGCCTAAACCATTTGGTAATTTAATTTTGAGTAAAGTATCCCAACATTCTATAAGATTTTTCTAGATTGAAATTTGAACATG[A/G]TATCTTTACTTTTTAAAGATTTACAACAATCTTCACTCTCTTATAGAAATACACAATTTAGTATTTTTAAACAATAAAAAATTGTAAGTATACAAGAGATATTAGTATAATATTTTCCAAATAATTAAGAAAATTAATGTAACAATGAATAAAGAATTTAATAATTTATACATATGTACAGTATGAAATAATCT…
BARC_1.01_Gm02_42404873_T_C	715582395	Gm02	42404873	Chr02	39333124	2	85.116	2_42392140_42495430	Eu	GCAGGGTCCGCGGGTTGTTCATATTAGGATTTTATTATTTCAAATATGGAATCATTTGTTGTTGGAGATGTTTAAGTTTCATATTTTAGATTTATTGCTTGGATTTTCTTTTGTTAAGAAATTATTTATTTTATTGATGTAATTGACTAATTGTTAAGATTTTCTTCGGCCCGTTTGACCCACGAGATCCACAGGACGGA[T/C]CGGCCCGCTTACCCACCCCTAATTAATATATGAATAAAGTCTCGCCTTGATCGAGAAATTAAACAAGTTGATTGGATCTTAAGTTGTCAACTTGTTTACAAGTCTACTTATCAATATAAACGTTGTGTATGTTAAATGCACACGTACGTCCATGTAATTATGACAATGGCTATGTCTTCTCCGAGGCTGTGACT…
BARC_1.01_Gm02_42650889_T_C	715582431	Gm02	42650889	Chr02	39578828	2	86.2717	2_42517454_42697158	Eu	TTTTTTATATATATAAAAAAGTGAGCCTAAGAATTGACACGTTTTCCTATATATATATATATATATATATGAACGACTAGGATAAGTTAGTAAATCTCTATTCAACTCCAAAATTAATTTAGCCTAGCTCAACCCAGCTCAAAAATATATTAGCCCACATTAACTGGGCCAGCCCTAGCAGCTTTGTTTCGTAACATATT[T/C]GGGAACTGCTACACGCACCCAACAATTTTGTGGTACACCCAGCATAACAGGGAAATGTCAGTTTTGCCCTTTTGTATGAGGCTTACATATTAGCAATCTGTATAGAATTTTTTTTTTCAAAAATATAATTTTTAAATTAATGATCCAAGCAGGAATTGAACCTATAACTTTCGCGTTATTAGCATAACACTCTA…
BARC_1.01_Gm02_42737643_C_T	715582447	Gm02	42737643	Chr02	39661019	2	86.701		Eu	TCACCAAAACGAGGTAATCCCCAGCGTCGTATATATCTCGAACCTGCCAACGCATAACAAACAACTTCTCAATCAAAATGACACATTATACCAATAAATAAACGAACAAATAAATAAATAAATAATCGTTTCACACTTTGCCGCGGGTTTTGGACTCGAGGCCGGGAACGGTGGCGTGGAGGCTCGTTTCTGAGAGGCAG[C/T]TGGAGAGTGCGGCGGTTCTTCTGATGGCCTCAACGAAGTCGCTTCGGCGCGGAGTGTTGACAAGGGCGTCTCCGAGAGACGCTTGTTGACCCTCTCTTGGCATCACCGAAGCGCGGATTCCTCGAAAAGCGCGCGGTGGTTTGAACGCGAGTACGGTTTGAAAGCCACGCGCCGCCGGGGAAGTGCGGTTGTTG…
BARC_1.01_Gm02_42788887_A_G	715582464	Gm02	42788887	Chr02	39712323	2	87.016	2_42741727_42808597	Eu	CCCCAATCGGGAGGCATCAGATCGAAGTCGGCGAAGCGGGGTTTCCCTTTGACGGTGACGGACATGACGCGCGTGAAGCGGGCGGTGGCGCGAGTGGGAGAGAGCGCGTAGCAGTTGCCGATGAAGAGCTCGGATCGGGTGAGGGCCTCCGCACGGTACCAGGAGCGGCAAACCAATGAGGCGGCGTTGCGGTCGCGGCG[A/G]GAGGGGAGGAAGTGGAGCACGTTCTCAAGGACGTTCTCGAGGACCTGGTCCGGGAACGGAGCCTGAGGCTCGGAGGGGCCCGAACCAGGAAACGGGCCGCAGGTTCGGGTCTTGCTGTTGGAGGATTCGGTGATTTCGGCACACGCCAGATCCAGCAAGGGGGAGGATCGGTGGTCGTCCTCGGAGTTTGTCGA…
BARC_1.01_Gm02_42844384_T_C	715582474	Gm02	42844384	Chr02	39767727	2	87.779		Eu	GTAGGGATCTTGCCATGTACCATCAATTTTATTTTTTCTCTCACTACAACCACTAGTCTAAGTCATGCACTCGTTTACCCTGAACCCCACGTTTTTTGGTTAATGGTTGCGTAGCTTGACTGCTACTACTATAGCACAATTAACGACCCTTCAAAATTTCAAACCTTAATTGGAAGGCCAATTACTTAATCAAACCAAGC[T/C]GCCATAAATCTTAGACATGTTCTATTTGAGTTTTGGAAAGGTCTAGTCATGAGATTTGCATCGCTTTTGCTTCCTACTTCTACTTGGGAAGGAATGTACCCGAGTTATCTTTAGTCATGTATGTGGTTTGGGATTTTAGTTATGTACAATACTTGAAATTGAAAGAGTTATACTCTTAATTGACATCTTTGATA…
BARC_1.01_Gm02_42928916_T_C	715582495	Gm02	42928916	Chr02	39852696	2	88.277	2_42914523_43043202	Eu	TGATATCAAACATTTAACAAGCCAAAAAATAGCACACCCATCATAGAAAATTTTAAAAGGGTGGCTCAATTCAAGAGGCTCCCACCAAATGGAGTTTGGGAAGGGTAAATATAAGCAGCCTTGAACCCACAAGTGGATTTCTAGGATTTGAATCCATGACATCCAGGTCACAAGGCAGCAGCCTTATAATTGTGCCGAGG[T/C]TCATCCTCACATCATATAAAAACTAACTACATTAAATCTGGACATGGTAAGTTGGTAACAATCAAGAGGGAACCTTTCCTGTTATTTTTTTATCTTTTGCAAGGAGCAGGACTAGGGAGGATACATTATTTCAAGCTTAGAACACAGAGAGAACAAACTCAGTACAATGAACTATCCAAGTTGTAAGCAAGTTT…
BARC_1.01_Gm02_43117347_T_C	715582533	Gm02	43117347	Chr02	40041145	2	88.955		Eu	CACGTGACACGCGCGTGACAAAATTTCCCATTTGAATTTCGGACCTGAGCGCTGTTTTCTCAAATCCACTTTAATCTAACCCAACACATCCACATTCAAAATTGCTGCTTACTACCCTCTCTTCTCTGTTCAAAACTTAGAACCCTTCCTTCTTCTTATTTTCCTCTCAGTCTTCTCTTTCACTTCTTTCTTTTCTCTCT[T/C]ACTCCGTCGTTCCCTCCCTTCGTTCCTCTTTCTCGCAGTAGGTAAGCAAGTTCACACTCCAAATTCCATTTCGAAACTTCACCAGCTTCAACGCTCGACGCTTTTTTTTCTCTCTCTCTCTCTCTCAATCATTCGCTGTTATGCGAGATTGAAAAAAAACATTGAGTTTCGAGCGCAATGCAACTCTAAACGAC…
BARC_1.01_Gm02_43139891_G_A	715582537	Gm02	43139891	Chr02	40063716	2	88.993	2_43139891_43630342	Eu	AGTGTGACATGGCAAAAATAGTGTCACTATAATAAAATGCTTAAAATTGATCCCATTAAAAATGTGTTTCTAAATTTTAATATTATACATTAGTTTGATTCTCTATGACTTCATCTCTAAAGGTGACAAAACAAGTCAAATCACTCTGATCCACTTTCAACTCACCCAAAGTAAGGTGGACAAGTTAATTCATCAACAGA[G/A]TATTGAGAAATACAACTCACGTTGCTAAAGGTGGAATGCCAAGGTTAAACCTTGGTATTATTTGATTGATAAAGTAATTTGTCTTATTATCTCTTCTCCTTGTTTTTTTTTTTATCGTATTTCTTTCTCTCCTATTTTTCTCTTTATCGAAAGCATAAAAGTGAAAGTTAGAGGCCCAAAATAAAGGAAGATAT…
BARC_1.01_Gm02_43641969_C_A	715582607	Gm02	43641969	Chr02	40565506	2	90.0636		Eu	GCGGCTGATTCCAAACGGTTGCTACCGCTGCGGAGAATGACAGCTCAGGGACAACGCGCGGCTCGGCGCGTCGTAGATAGGCTCGTGTGTGGCCATGGAAACAGCGTTGGTGAAGAAGCAATGAACATAGCCGCGAAGGTTCTCGAAGATCGGAGAGAGAGAAACACTCTCGCTAAGATTTTGCTCTTATCAGACGGTCA[C/A]GATAACGCCAACAACAAAAATCAACGGAGATTCTTAAGCCACGTGTCTTCTTCCATCCGGTTCGATTGTATCAAAGTTCCGGTTCTTTCGTATGGCTTCGAGACGAAGAGAACCGGCTTAATGCACGAACCGTTAGAGGATGATTTTGCATTATACGTTGATAGAACATTGAGTGTGGCGGTGCATGATTTGAG…
BARC_1.01_Gm02_43725963_A_G	715582627	Gm02	43725963	Chr02	40649856	2	90.3307	2_43642608_43742812	Eu	TAGCTTCTTTATTAAGAAAGATTAACGTTAAGTTATTATAAATCTTTTAATACCTGATATCAATTTCTATAAATAAAAGAAAACAAAATATTCCTTAAGCCATAAATTTTTCCTAAATTTTCATGTAGCAAAAAAATTATATATCCAATTTCCTCTAATTTTTATGTACCATGCATCCACAGAATGAATACTGAAGATGG[A/G]AAAATAAAAACCGGTGTCATTCAAAGGATGAACATGAATTGGGATCCAAATTCGAATTTGGCATCGTGATTGGGCAAGGACAGTGCCTAATTCCCTCCCACCTAATGGGTTTAACAAAATGAAAGAGACACAATTTTAGGATCTCGTGATTATGGCATACAAATGAACTGTCATCAATTAAAAAGACATTTTAA…
BARC_1.01_Gm02_43777700_A_G	715582636	Gm02	43777700	Chr02	40701593	2	90.6236		Eu	TTATTACTCATAGAAAGAGAAGAAGTGGCTAACATGTGGGCATCAGCAACATATAAAGACCCTTTCATGTCTGAGGACTTTGGAACTTGGAAGGATTATGATTATGTATGAATGTTTGTGTTGAGATGTTATATATATACGAGGTTTGAGCAGAGTGATGGTGACCAACGTGTCCACGTGTCAGTACCAGGTTAAGATAT[A/G]CACGTGCCATCTTTCTAGCATAGTGACAGGGCTTTCGAGATCATTGGAGGATGTCCTCTGGAACAAAGAAAGAGGCCACGTGTTAAAAAGAGTGATGCATATCTACTACCAAAAGTGTGCTGATTTTCCTGCCAAAAGTTTGGTCTAATTCTTTTTTTAAGTGGGAGTGTTTTTAACATTAAAGATAGGTCTAA…
BARC_1.01_Gm02_43889571_T_C	715582653	Gm02	43889571	Chr02	40813466	2	91.151		Eu	AATACATCACAATAAGTAAAATAAAATTTAATTAGCATTTTCTTCTTCTGTATAACATGTCTAGATGTGTTTTACCAAATTTGTTTGAAGTTGTCGATGAATTTTCTTTTCACGCATGTGTGCTCTCCTTTGTAGATATTTTTCAAAAATCAGAATGATGACCATTAGTTGTTGGAATAGTTGTAATGTCATTGTCTAAA[T/C]GATCATAAGAATGCTCAAAATTATCATCATATGTGTCATTTATCCTCAACAATCATATTATACAATATGATGCATGCATGCATACATTATATCTTCCATTGTATTCATTTTCCAACCACAGGTTAGACCACATATAATTTGAAGTACTCCAAAAGTCCTCTCAACATCCTTTTTAGTTGATTCTAGTCATTGGG…
BARC_1.01_Gm02_43952429_A_G	715582664	Gm02	43952429	Chr02	40875934	2	91.357	2_43934018_43996677	Eu	CTTTTCCCTTTAAAACGTAACACAATCATGTTTTTCGACATTGACTGTGCGTTAAGCCTGCATGTGCTCGCTAAGCGCACATGCAAAGTTCAGCTGGCATAAGTGACTGTGCGCTAAGCCGCAAGATGTAGTCTAAACCGTCAGATGTGGGCTAAGCCTAGCCTCCAAGTTGGCTCCTTGCGCTGAGCGATTGTTGAAGC[A/G]TTGAGCGTGCTGCTCTAGTTCGTCAACCCTCTTCCAGGACTCCTGCTGTGTAATTCTAAAAAAAATACACCCAAAAACACTGTAAATTATCTAACTTTAACATCTATTGGACAAAAACTCAAAAGAAGCTAAATTCCTAATGTTTTAACACAAAAGAAGCAATACAAGAGAGGAAAATTAGATAATTGCTATGT…
BARC_1.01_Gm02_44033150_T_C	715582685	Gm02	44033150	Chr02	40956596	2	91.8092		Eu	GATTTCCTTCATATATAATATTTATTGTAAAATAAATTTTTTAATAATCTCGTAAGTCAAGCCAGACTTTTAAATAGGCCATATCAAGCCTAAAAAAAGCCTATGACTTTATATTTTTAATTCAGATCAAGGCCAGACTTAAACAAGCCTGATCTGACCTGTTTTCATCCCTAATTGCAACCAATCAATCGTTCATTAAA[T/C]ATAATGAATGTGAGCTTGTGGTTTAAAAGTTGGTGCCACTTTCAACTTGGCAAAATTTGGATACTACAAAAAGAAAAAAAATATTAATTGAAAATAAAATTTTGTAGCTAGTGACCCTGTTTGGTTTGACTATCAAATTTTATATATTTTTTATGGAACTTTACATAGATTTGTGTCCAAAATTATACCATTTT…
BARC_1.01_Gm02_44114374_C_A	715582700	Gm02	44114374	Chr02	41037819	2	92.36		Eu	ATTGTATTTATAAGAGCTTAAGTTGAGTTGGATTACTTGGCACGGAGCTCAAGGCTTCTTAGGGACAGTATTATATTGTATTGACATAGTGACAAATTTAAGATTCAATCTATTATTTGTGAGCTCATCTTAAAAATATTGTGTGTAGACATTAACTCCAGTCAACTAATACAACTTAGGCTAGTACAACCCATTGAGGC[C/A]AAATAGGTCACTCTAGAAAATTACGCCTCTAATCCAGTTCGGAACACTTTTCATTATAAGAGAAAAGAAATTTGAACTCGATTTTCTCTGTTTTTTTTTATTACTAAAGATAAAAATCAGGCTAAATGTGTTGGAACACTTTTCATTGGCTGATACTTCAATCTAAAGACTGTTGGTGTATACTGGTGGTGATA…
BARC_1.01_Gm02_44156636_G_T	715582709	Gm02	44156636	Chr02	41080083	2	92.36	2_44115164_44173582	Eu	ACAATGAAGTTAACATCATTGTTGGTATTGACAATAGAACCACCATCCTCCTGCCTATTTGAGATATCTTCAAAAGATTTAGGTTCAGAACATGCAGTAGACATGGCTCACTGCATTCCTTTGTTCTCTTACATGAATTATAAGTTTTGGGTTAAATTCGAATTATCTATGGGAACATCAGTTGTTTGAGGTGGGCTGTT[G/T]ATTAGTTGTTTGGGGCCAATCTGCAACTTTTTTGTTTCAGTGGAGGATAATTAGAGTTTCATCTATTATCAACATCACTGCTAGCAGTGATAGTAGAAACACCATCCTTACTATTAAAATATCCTTCTTAATTTCTGGCTTGAAATCTGCAGCCATGGTTCCCTGGTGGCTTTGTTTTGTTCCAAGGATTGTAT…
BARC_1.01_Gm02_44190678_C_T	715582717	Gm02	44190678	Chr02	41114125	2	92.452		Eu	AAGGGATGGAAGTGTTTTTGAGACATTAATCCAAATGAAAAAGGAAGCATACCTGAATATGCCAATGTAGAAGTACCTGATGGATGCACAACCTCTCTCTCCATATTTGAAAGCAGTAGGAAAAATTGTTGGAAAACTGAGTCGCCAGAAAGTCACCGGAATTCTGACAGTTGCCGGAAAAGTCTGTTAGGTAGAAGTCT[C/T]ACATTGCTTGCCTCAGTTCTTAGGGTGCAGCTTATATATTTGTTGGACAGAGGAGTTTTCAAGGTTCCTAAAAAGGTGGAGGACAAGCTGGTGAGTTTGCAGAGGAGATTTCTATAGGGAGGTGCACATGACCAAAACAAGATAGCTTGGATTAAGTGGGACACAGTGTGCCTTCCAAAAGAAAAAGGGGGTTT…
BARC_1.01_Gm02_44256235_A_G	715582729	Gm02	44256235	Chr02	41179681	2	92.67	2_44205397_44285165	Eu	ACGCGATCGGCGTTGCATAGAGCGAGAGCAAGAGCCAGCATGGCCACCACTTTGACTCTCTCGGAAGTGATGAACTCAGCAAAACTCGACGACTGTTGTTGCTGGCTCTCCTCGGGACCCGAATTGAAGTGAGCGTCGTTGGAGGAAACGCGGAGGCGGCGGGTAAGGGAGTGGACAGAGGCAGCTGAGCCATTCGAAAA[A/G]AATTTGAATTCCGCTCTCTTGAGATGAGGTTTGGGAGAGTGGAACGCCGCCGCCGCTCTGGCGCGGTGGTTTAGGGGTAGTGAGAGGGGTTTAGCGGCGAGAGTGACGGCGGAAGACAGCGTTGCCATGGCCGCGGACGGTGGAAGTTTGTTCTTATCAGTGACTAAAAAGAACGACGCGGCTTGGTTGGTGTG…
BARC_1.01_Gm02_44354376_T_C	715582740	Gm02	44354376	Chr02	41277852	2	93.127	2_44310834_44378599	Eu	AAAGCAAACACTAACGTGGTGCATGAGCGTCAAATTTCAATTTCAACACTAACACCAGAACGTGAACATCGAAATTTCACGCGCAAAATGGCAACAGAGAATTCTCAAGTTTATCACGAAAGGCAAAGGTTACAGTTCTGTCTCGTGCATGCTCTCAACTCCCTCTTTCAGGTGCTTTTTCTCTTTCCCTATCACTGATT[T/C]TTCAATTTCTTTCAGCCCTATCAACGAATACCCATAATGTTTAAATTCCCAATTTTGTTTCTTTTTTCATAATTTCATCGATTCACCTTTTCTTCTGCTTCTGGGTCTATTCAATTTTCCTCCAATCAGCAAAAGGACGCTTTCACTCGAGCAAAATTGAATGCAATTTCCGAAAGACTCACACTTGAAGACTC…
BARC_1.01_Gm02_44401175_C_T	715582747	Gm02	44401175	Chr02	41324651	2	93.464		Eu	CAAGCAAACTTCGTTTTGAATCCAACGAGTTAAAATAGAGTTTGATTACAAATTATTAATAACTAGAGATAAAATAATGTAAATTATTAACAATATTTAAATACTTTTAGTAAAAAATATAAAATTTATAATCTACTTATCTGATATAAAATAAGTTAATATAATCAATTTATAAATTTTAAATCAATGTAAATAAGTAA[C/T]TGTAATTCTAGAAACTTACTCGCTCACAAAAACCTAGAGAGACTCCTCCGCATCATTTTATACGGTGAGGGAGGACGAGGAGGAGCTGCAGTTGGCGGTGCTGTCGAGGTTGCCGTCGCAAAAACGCATCAAGTATGCTCTCCTCTTCTCACCGACAACCTCCGACGCAAGGCACCGGCACCGGCACCGGCACC…
BARC_1.01_Gm02_44461839_G_A	715582751	Gm02	44461839	Chr02	41384134	2	94.025		Eu	ATTATTATTTTTTAATTGATATTTTATTTTTCCGAAATGATCTCATGACTTCTGACAATATAAATATCTTACTTTTCACGAAAAAAAATATTTTTCATTATTTAAAAAATCCCACAAGTTCCTTAAGCAACGTTTTTGTTGGTCAAACAAATATCCCCCACTAAGTAATATGATAATGATGATATCCATCACACACACAG[G/A]GCATTGACATGACATGGACAGCTATAAAAATCAATTTGTCGATTAACCATTCCCCTATATCTTTCTTGATTCGTGAACTCATCAAACCAAATCTTGTAGTATTACTTATCTTGCTTTATTTTTAATTTTATTCTCTCCTCTTTTTAATTGTGGCTGGACTACTTCCAACGCACCTGCCCTAGCAACCTTCAATA…
BARC_1.01_Gm02_44510528_T_C	715582768	Gm02	44510528	Chr02	41432839	2	94.3199		Eu	AGTGAAATTAAGTCCACATACTTCTGGCAAACCCAAAAAAGAAGATAAGGCGACTTCCAGACAGTGGAAAAAGAAAAAAAAAGAAAAAGAAAACACAATGGAGAAGAACCTCATGATTCTACCAAGTAAACCATGGCCTCCTCTGTTTATACCTTCTCACTGTTCCATCCAATTGGAGTGGCATGGCTCAACAAGGGTCC[T/C]TGCAAACTCCAACAGTGTCTCCATAACCCAAAGGTCAAACCCAAAATTGATAGATACCCAGTTGAATCAGCTATGTGCCAATGGTCCCCTGAGTGAGGCTGTGGCAATTCTTGACTCTCTGGCTCAGCAAGGGTCCAAGGTGAGACCCATTACCTTCATGAACCTGCTTCAGGCTTGCATTGATAAAGACTGCA…
BARC_1.01_Gm02_44574256_A_G	715582775	Gm02	44574256	Chr02	41497702	2	94.713		Eu	GATCAAGGTTGTTAGACCAAGCAGCATCCCACTCAACAGCTTTGGCTGTGCTACATGCAACACTTGCTCCTCCAGGAACGGTGAGCCTAGCTGAGTTCTGCAAAACCAAATCAGCAAACACTTATTTGAATCAGCCCTTATTGAATTACATATTCCACATTGACTAGTGATATGGTCAAAATAGTGTATATAAGTCGGGG[A/G]CAACTCTTATCTTATGAGCTACCTTTCAGGATTTTGTTTGGCCTAAATCCAAATTGTAAGAAATTAAATTAGGAGTTGGTTGGTTAACTTGCCTGAGGGAAGAACCTCTCAAAGATCATTCTGTAGTAATATGCTTCCTTGGTTGTTGGGGTGTTGTGAGGGTAGATGTTACCAGCATTAAGCATCATTTTGTC…
BARC_1.01_Gm02_44620331_A_G	715582782	Gm02	44620331	Chr02	41544174	2	94.854		Eu	CATGCCATCAATGTTTCAGGCAACGATGAATGACTTGTTCTGGCCCTTTGTCCGTAAGTTCATTCTTGTCTTCTTTGATGACATCTTGGTTTATAGTCAGAATTTTGAATAGCACCTTCTACATTTAGAGTCTGTTCTTCGCACACTCCATCATGAACAATTCTTTGTCAAGTTGTCGAAGTGTGCCTTCAGATAGCAGC[A/G]CATTGATTACCTGGGACATATCGTCTCGACTAAGGGTGTCGAACCAGAGCCTGGGAAGATACAAGCAATGCTTGAATGGCCAAAACCATCTTCCCTCAAATCCCTTTGTGGGTTCCTCGGTCTCATAGGATTTTATAGGTGATTCATTCGCCATTACGCACAATTGGTGGCACCTCTGACTCGCCTTTTTTGCA…
BARC_1.01_Gm02_44778963_T_C	715582799	Gm02	44778963	Chr02	41702818	2	95.564		Eu	CAATAGATATACTCTCTCTCCTTCCTAACATCATAAGACATATCATGTATTTTGCTAACATGTATTTTGCTAAGAACTTCACAGCTCTTCAACATATTGTTCTCCCTAAAGCTTGTACTCTCATTTCTCTGTCTCTCTTTCATTTTCTCTCCTCTTCACTTAGTTTTTTTCTTCTTTGGTTTTCTTTGCTGAGAACTTCA[T/C]CTCAGGGAGCCATGTTTTCCCTGTAATTCCTAACTTGTTCAACTTCCCCAAAAACACAAGTACTTTCTCCTTTGTCTCTCTCTCTCCTTTCTTTTCTTTGATGATTTTCTTCTTCCCTATTATCCAACATTTCACTTTCTATGTATTTGCAACTATCATGTACTTCCAAACCTCCATTATCCATGTCTCGCACC…
BARC_1.01_Gm02_44863895_G_T	715582813	Gm02	44863895	Chr02	41787747	2	96.33		Eu	GAGAAATTGAGATAAATCAGCTTTTACTTTCATAACTGGTTGAAGTAAACTAAACTTTTTAAGACTATACCAATCGTATGCATGCAATAATTTTGGATTGCAACACCTTGGAGATCAGGTTAATCGTGATGCCGGCAGCAAGAACCATCATCTATAAGCATTGAAGTTTGGACTAGGTGCTGTGTAGCCTTTCCATAGTA[G/T]CAAGTCTAGTGTCAACACTATCCCACAAGAAACTGCACAGTTTGTGCTAAATGCAAACCAATTTGGGAACATGATAATGCAATACTTTTTGGACTTCTTCAAGCTGTGTATCTTTTCTGAAAGTAACATAATGTCAGAGAATATAGGCATTACAAACTATATATAGTCAGACAACAGAAAAACTAGCAAAGGAC…
BARC_1.01_Gm02_44923400_G_T	715582821	Gm02	44923400	Chr02	41847331	2	96.589		Eu	CCATCCAGAACAAAAATCTCTGAGTCTAACTGCAGATTCAGCTCGTGCAATGACTCAGACATTTTAGAGATGATGCTGAACACAAGATTCAGCGAATTGCTCCCAATTGTCATGATCTATGAAGCACGGACACCCTAGTCCTTTGTCATGTCCGGTACCCGACACGACACCGACATGTCCGGATTGAGTTTGATGTATTT[G/T]ACAGGAGTCCACTTATCCTTGCTTCATAGGTCATGATGGTATCTTTAGAGTTGGCTCATAAGTTTTTATCCACTTCTCAACGTCCTTGTTGAGCGCTTGCAGTTACAACCCAAGTGCCGTGAACCCAACATCCACCATTAGCTTCACGGTTTCACGAAGGCATGTGATAATACCTGATGGCAGTGTATGCATCA…
BARC_1.01_Gm02_45051600_A_G	715582829	Gm02	45051600	Chr02	41975550	2	97.0749	2_44949811_45061585	Eu	CCACCAACAAGATTTGTGCATGTAATTTGCACATGTCAAACCACACCCAACCCAAACTCGAACCTACATCGTTGGAGCTTGATCTTGCGCCTTTGTCCATGGGTTCGCCTAGCACTAGCAATGGTACTCCACTGAAGTGTTCAAGGACTTGGCAGTGGCATCTGAGTCAGTGATGGAAGCCATTGCAAAAAGACAGATTT[A/G]AAGGTCGCATAATGGTTTGGGTCACGTGGTGGTTTGGTGAAGGTCATATGGGTAATATAAGGGTGAGTGGGGCGACATTGATGGTAGTTTGGGTCTTGGCTATGCGGAGTTCTAGGGGTGCGCGGGGTGAAGGTTGTTTGGGTGATGGATTGATGCAAGGAGGGAAAAGAGAGGGTTCAGTGGAAATTGAGTTT…
BARC_1.01_Gm02_45088385_T_C	715582835	Gm02	45088385	Chr02	42012522	2	97.177		Eu	TTAATCTTGTAATATTTGTCATATTATAATTTGTGATTTTATTTTTTTCAGTGAGCTCATAAAGCTTTTTAAAAACTTTGTCATTCCATGGATGGGAAGACACATATATTAATCATAATCATGAAGCAATGAACAAGTTGCAATATTCCATTGTAGATCAGAGACGGACCTACATTGGGCAACATGGGGACACATGCCTC[T/C]ACTTAATTTCTATACTTTTTAATATTATTATGGTTTAAGATTGTCATTTAAGTCTCATTATCTTTCCTTTTGTCCCCATTAATCAAAACTTTATCTCATGTGTAGAGATAGTATCTTGTGCCCACTACGCAAAACTTCTAGTGGTTTTTTTTAATTGAACACCAAATTCAAGGATTCATGTTAATCACAGATGA…
BARC_1.01_Gm02_45162941_A_G	715582844	Gm02	45162941	Chr02	42088045	2	97.499		Eu	TTTCTATTATTATTGTTATATATATTACATCTTTAGTCATCGTTGGGCCCAAAAAGTTTTTTCTCATTTGCAATAATGTCCCTCCATACTATATCTAATGTTTTAAGTCATTTCTTTTGTTATTCATTGTTGCCATAAAAGTACTAATTTATTTACAAGCATTAAAATTTAACACGATAATTAAGTTACTATCATGTCAT[A/G]TCCAATTTATCCACTTAGCTAACTACTTTAAATATTAGATAGAATTGGGATGAAGGAGCCTTGTACATGGGAGAAAACTTGAGGAAACTAGTTGGCACAATTAAAATATTGGTGAACAAAATCCCATCACGACACCTAAAAGAATAAAATTGCAGTTATATTTGATCAGGCTCACAAGATAGATGGAGTTGCTC…
BARC_1.01_Gm02_45183828_C_T	715582849	Gm02	45183828	Chr02	42108934	2	97.533	2_45171856_45227230	Eu	GTTGCATTTTTGTTGGAAATCGGAATTCTTTTAAAACTAAGCTCGCGGATCGGTCCATTTGACTCGCGGGGTCCGCAGGACGAGGACGGATCAATTTATTAGGTTCTTGTAAGAATGCGGGGCGGGCTGGCTTGGTCCGCTGTCAATGTGAATTTATGCAGGCGAACCTTGCGCGGGATGGGCCAGCCCACTTACCCACC[C/T]CTACTGTTCACATGGGTGTGAGTGTGGGGTCTGGGTAAGGAATTTTTCTGAAGTGCGGGCGCGTATAGGAACATGAACTATAGTACCTTTACTCAAGATTATTAAACTTGAGAGTTTACGCAGACTCGTGAGAGTTTCATAGACTCAACTCGTAAACTCGTAAGAGTCTACTTCGTATAAAAATAATAACAAAA…
BARC_1.01_Gm02_45289939_A_G	715582859	Gm02	45289939	Chr02	42215041	2	97.852		Eu	TTTCATGGTATCAGAGCAAACGAAAATACATCCTTCTTTTTCTCTCTCACACACACCCTCCCATTACTAATAATTCTTACCATTCATTTTCTCATCGCCATGCTTTCTCATCCTCTCAGCCACATGCCAATTCTAGGGTTCCAAATTCTCGGAGCTTCTGCACCATGTCCTTCGACAGGGACTCCATCGAGTACGACATC[A/G]TCAGCGTTGGTGTCGATCCCGCCGACTTATCGACGGCGATACGACTCAAGCAAATGTGTCGTCAAAGAAACACTGATTTGTCTGTCTGTGTCCTCGAGAAAGGCATGATCTGGCTACCCTCTCATGTTCTAGACGAGGCATATGACTCCAAGATACATATCCAAATTCAGATTCTGAAGTGAGTACCCTTCCTC…
BARC_1.01_Gm02_45366539_A_G	715582866	Gm02	45366539	Chr02	42291659	2	98.2494		Eu	ACTTCAATTAAAAAACATTTGTTTCATGGACGTGAAACCAAAAACACGCACTAAATTAAATTCAAATTCACGTTCGAAGAGGCTTCATTTTTGGTACTACATTGCGCGTGTCCCTTCCTGCAATGCATGTACATCTACACACTAACACACACCTTTTTTCTCTCTCCATTCTGTGAAGAAAATCTTTCAGTTTTTTTGAA[A/G]CAGTACAGATTAAGATTCCCTTTCCCGGTTCTCAGTTCTCACCCCTTTCCCAAACACCCAAAATAATAATAAAAAAACATCACAATAATAAATAAACAATGACTTTCTCGCGTTTCACAGAAAGCTAACAACGCTAACACGCACGTATATGTATCTATCTATGTGTGTGTTAGTGTGTATTGTGTAATGTGTAT…
BARC_1.01_Gm02_45445720_T_C	715582873	Gm02	45445720	Chr02	42370864	2	98.6601	2_45445720_45509202	Eu	AAAGTCAAAGTTTTTTGACTCATTGCAACAGCAATTGCGGCCACACCGGCTGCATTTTTCTGCAATATTAAGGATCACAATTGCAACTGCAAAGCACAATTTAAAACCTTGTCTCTAGTCATTCATAAATTAAGACTTATCAATTCAATCAAAAACACATCATCAAAACATCACAACAGAGCAGTCCAGCATTTTCGGCG[T/C]TGGACAAGCATACACATAACAAAAAGCCTCAATTTAATTCATAAACCACTTAAATTTAAAACTCGAAAAGCAACTAAAATAAAACTCAAACAAATAAAATCCAATTGGTTATAAATCCACACGTCACATCGAAAACAAAATCAGAGTAAAAGATGCATTTTTGGATCGAAATTGAGAACCTCTTAGCACGCTTG…
BARC_1.01_Gm02_45533271_C_A	715582884	Gm02	45533271	Chr02	42458613	2	99.1846		Eu	CAATTGTGAATGTGCAAAAATCTTACGCTACTTCAAAACAACAACATTATCAAATCCAGAACGAGTAGCAGGAGGAACTATCAACTACAGAAGTTACGAAAACCACAGATCTATACGCAACTACAAGAGTGCCTTTGAATTAGCCTATTATGTGTTATACGCATCTTTAAAAAAAATATTGTTTCACCCTAAATAATCAA[C/A]ACCTAACACGCCGTAACGGTGCGACGAACGGATTCCAGAAACACCCATTCAATCGGATAACTCGAAAAGGAGAAAGAAACGCAAAAAAAAAAAAACACCGATTTTAGAAATGGAAGAGTGAAGAACGCAAATTTCAATGGAAACCGATTGGGCGAAAACATCAGCCAGCAAAAACCAAAAGGAAAGAAATTAAA…
BARC_1.01_Gm02_45596920_A_G	715582893	Gm02	45596920	Chr02	42522092	2	99.6325		Eu	TACACTTCTCATTTTAAATTTTACTTCTTAAGTATAGTACCTCTTTCAATTTTCAGTTTTTACACAGCTTTTTATGTGAATTTATCACAGGTAGAAAATTATTGTACCAATTTTACATCACCATGTATTCTTATTTGGGTGCTAGTGGTGATATCAAATTAAAGTTTATTTTTAAACATGGGTTTGAAGTAAAATTTGAT[A/G]CTAGAACTTAAATTAGAAAAAAATATATAGAACTAAGCAAATAGTTTAGAATAAACCATGGATCTGACAAAAAAAGAGAATAAACCATGAATTTCATTTTTAAAACATTACTCACTCTTTTAAATAGTTCTTAAAAATAAAAATATATATAAGTGAAATTTTAAATACTAAAATCGTGCTAAACAATTTCTCAA…
BARC_1.01_Gm02_45602331_C_T	715582897	Gm02	45602331	Chr02	42527503	2	99.6376	2_45598771_45754411	Eu	AAATTTATCATTTTCTCTTTTCTTTTTATCTCTCTTTTTCTAAAGGATGTGAACACTTTAATTTAAACCTAACATGAGATTAGGGATCCATTCGTTTTATTGTTTTAAATCGTTCTATTGATTAAGGATCCATTAATTAGTTTTAAACCTAACTATATATAGTTAAATTTTTAAATCATTCTAAGTGATTATACTATGCA[C/T]ATTAAAATCAATTCAACCCTAAGTTTAACATTTAGAAAATTCAAGACACAATTAAAAAATAATAATGAAGCATTCGGTGGAAGATGGCGATGGGACGTGAAGTGCATGGGATGGGAGCTAGGAATTGAAACGGGAACATGCAAATGCATGTATCAGGTTGAATTGTGAACGCAACAAATTGTTTGTTGAGTTAG…
BARC_1.01_Gm02_45805567_A_G	715582916	Gm02	45805567	Chr02	42730709	2	100.027		Eu	GTGAAAGCCGAAAAGAAGTTAAAAATCAAAGATGTTATGCAATGGATATGGTTAGCGTCCCCACTAGGGATGCACATCAATCAAGGGAAATTTGGTTGATTTCAATGAGTGATTTTTCGTTTTGGACGAAGAATGTAGAGGAAGAGACAAAAGACATGTTAGTGACTCTAGCCTAGGCAATATGGGCATCAAGAAACCAG[A/G]TGGTGTTCAATGGCATAACCATGGAATGTGAACAAATTTTAGGTAAAATATTCTCCAACTTGAGGAAATCAAAAGCTACTAGGATTGTGCAGACCCCACCCCAGTGGCCCAAAACACAAAGGTGTGGTTAACTCCCCAAGAAGGTAACTACAACTTTAATTTTAATACATTTGTTAGGAGGAATGGAGGTACAA…
BARC_1.01_Gm02_45940601_T_C	715582928	Gm02	45940601	Chr02	42865743	2	100.661		Eu	CCTCTTATGCCTGTGGTTATTTTCTGAATCTCCACAAGGCAACAGGCCATCCAATTCTTGTGTATATGGCAGCTGGCAGGTTTGCCTACGACCTTGAAAAGCTATCTGATGAATCAGCTGCAAATTTTGTGATGCAACAACTCAAGAAGATGTTTCCTGATGCTTCTAAGCCTGTAAGTTCGTTCAACTCTCATGTAATG[T/C]GTTTCATTATTAGGTGGTCCTGGACCATCGCTTAGTCCATGATCCCAATCAATCTCTACATGGCACGGGATGAAGTGTTATTAGTTTTTTTTTCTTCATAAATTTAAAAACTTCAATATATGTCACATAGAGATTGGTTAGGACCATAGACAAGCGGTAGTCTAAAACTACCTAATAATTTCTCACTTTCAGGA…
BARC_1.01_Gm02_46023727_T_C	715582937	Gm02	46023727	Chr02	42948864	2	101.269		Eu	CATTATGTTTATTTACTTTTTTTAATAAGTTATTATTATATGTCAAATATGTCTTTTCAGGTGCATTACATATTAATGATCATCTTTGGCAGACTTTTCAGCTACTATAAATATTAATGCATATTCATTGTTATTTTTATTACATTACACGCATGCATTGTACCTACCTTTCCAATTTCCCATACTTTAAATAGTGAGTC[T/C]GCCTTCACATAATTTGAACAATTACATCAAGCCGCCTAAAATAGTTGTCAAATAGAACGCATTGGAACAAGCAACTCAGCGTCATCTCACCATACTTTCTTCGTCAGCCGCTCTGGCCAAACCGAAAAGAGGGAATTGTCACCCTCAATTCATCTAGCGGAACAAAGCCACTCAAACATTATCAACATGAGTTC…
BARC_1.01_Gm02_46060359_C_A	715582942	Gm02	46060359	Chr02	42985495	2	101.625	2_46050333_46115178	Eu	TACAATAACTAATTTTTGAAATGACTGAAATCCAGAATAATTTCTTTTCAATTTTTTTAAGTGAAAAGTTATTGCTTACTATTTTAATCAGAATTTCTTTTTATACCCTTTATTTGTCATCCGTGGGCTTTGCTTTTCTCTCTGTTATACCCATATTTCATATTTGTGGGACCTGTGAATTAGGGGCCCATACGGAAAAG[C/A]AGGCAAGCCCTTAATCAATGGCAAGTAATCAGAAAGTCCTTTGTTTCAATCAAAATACATTGGGCCAATCTTTTTTGTTTTGATAATTGAGACCGACTTGATAGTAGCTAGTAGGAAAACAATAGATCTATCATAGAGAGAGAGAGAGAAAAATAGAATTTTGGTAGAATTCATTAGATTTAAATTTAAGACTA…
BARC_1.01_Gm02_46187810_C_T	715582962	Gm02	46187810	Chr02	43112945	2	102.196		Eu	AACAACATCTCGGGCCCACTACCTTCCCTCAACGGCTTAAGCAGCCTCCGCGTCTTCGTGGCCAGCAACAACCGCTTCTCCGCCGTCCCCGCCGACTTCTTCTCCGGCATGTCGCAGCTCCAGGCAGTGGAGATAGACAACAACCCGTTTGAGCCATGGGAGATTCCTCAGAGTCTCCGAAACGCTTCCGGGCTTCAGAA[C/T]TTCTCTGCCAACTCGGCCAACGTCAGAGGCACCATGCCGGACTTCTTCAGCTCTGATGTTTTCCCCGGGTTGACGCTTTTGCACTTGGCTATGAACAGCCTCGAGGGAACTTTTCCGTTGAGTTTCTCTGGGTCGCAGATTCAGTCTCTGTGGGTGAATGGACAGAAGAGTGTTAACAAGCTCGGTGGGAGTGT…
BARC_1.01_Gm02_46243447_G_A	715582974	Gm02	46243447	Chr02	43168584	2	102.433		Eu	TCAAACTCCACCCATAGATTTTGCTGGTGGAAGTTGCCTATGATGTTGCTGGCCGCACCTAATCTTTCTGACCTCCCGATTCCCAGGCAGTGGACCCCACCGCCCACGTCAGCGAGCACCCTCTCCTTCGGAACCACGATCTCCACGCCTTTCTCGAACTCGAACGCCACGTCCCCTATCAGCCGTCCGATCTCCATCAC[G/A]CTCCCGTCGAAACACATGTCAGCCACACCACCGTACACGTACCCCTTCTTAACCCTAGGCCCCACCACTCTAATAACCTCTTCCCGCACCGCATCATAAGCCGCGTCGACAAGGAAGGTGAATTCGGATCCGGAGTCGACCATGGTTTGACCCGACCCGCCAGCGTTGGGTCGAAAAACAGAAGGTGGGATGTT…
BARC_1.01_Gm02_46288368_G_A	715582977	Gm02	46288368	Chr02	43213506	2	102.624		Eu	GAAAGAAAATTTATTCCTTAGGTGTCACAGCCGGTAATTTCTTAGGAATGTCCACCTTATTTTGAGTTTTGTGAAATGCACTTTGATCTTCACGGGTCCCAATTTGTACAGGACTTTCCTTGGTTGTTACTGTGTCTTGTTTCAGTGAACTAAAGCTGGGTGATAATTTTGCAAGATTGATGAAACTAATTCCTTTAGGT[G/A]GTATAGGCTGTTTCTGTACAGTGTTTGTCACCTTATGTTCAACACTGGTGCAAGAATGAATTCCTGCAGACTTAGTCAAGTGGTTTTGCTTGACAGAACTAGAGACATGATTGTTGTTAAGTGGTGTGTGCTGGAATTTGCATTTCCGGACAGAAGTGGAGACAACTCTGCTCTACACATACAGATTTATAAAT…
BARC_1.01_Gm02_46504621_T_C	715583003	Gm02	46504621	Chr02	43429759	2	103.665	2_46442064_46510110	Eu	GATTAAATTAAAAAAATGAAAAAGATTAAAAACTAAAATTATGAATTTTATTTTAAAAAAAAAAACTATCCAAACAATTTTTTTACACTAGTTTTGAACTATTTTTTTGTTATCAATGTTAGAATGGTTTGACTTTCCTAAGAATTTATCATCTATCTTATACAAACAAGGCCCAAATGATGCTGACGTGAACATGACAG[T/C]GCTAATGTGTCGCAATGTCAAGCACTCTCATTCCCGTCCAAAAACGCCATTGTCATGGTGCATTTATTAGTTTTCGTCTTTTGCGTTTTTTTTGCTCCGGTTACCGATACATGTATGTTTTCAAGGACATTTATTACGCTTTTGAAATTACTGTTGCATTTATTAGTTTTCGTCTTTTGCATTTTTTTTGCTTG…
BARC_1.01_Gm02_46555984_C_T	715583007	Gm02	46555984	Chr02	43481138	2	103.957		Eu	CTCCTCGGTAGCGCCGTTTTTTCCTCTTCGGGCTGAATCTTGGGTAACTCAACGAGAAAGTAAATCTTTGTGGGCTTCAGTTCCTGGTACGGCTCAAGAGGTTTGGCCCGAAGCCCGAAATGTTTCACCGCTTCGGAGTCCAGAAGCACGTGGCCCGGGTAGTCCTTTACGACGTCGTTTGCTCTCGCTGGTGTTTTCAG[C/T]TTCAACGTCTCTCCATCCACCTTCATCACCTTGGCCTTTTTACTCCTTCCCATGGTGTTCCCCATAGCTTCAAGCTTTCTCTTCTGTTCCTTTGGATTCTTTTTTTTTGTCTTTGGTTGATTTGGCGAAATTAAGGTAAGTGTTCTTCTTTTTTTTTTTTTTTTTTGCCTCACCGAATTTTGTGGGGGGTATTT…
BARC_1.01_Gm02_46630927_G_A	715583011	Gm02	46630927	Chr02	43556059	2	104.499		Eu	GGGTTATTAATTTATTCTTTTACCTTGATGATAGGTGAAATGGACCCATATGTTCTGATACAGTACAATGACCAAGAGCAGAGGAGTAGTGTCGCTATTGGTACGTTTTGGCGTAATCAAGTCCATATTTAAATCTCCCTTTAAATAAGTTATCTATTCTTCTCTTTTATTAAAAACTTCGTACTCCTTTACTCAGAAGT[G/A]GTGTCGCTATTGGTACGTTTTGGCGTAATCAAGTCCATATTTAAATCTCCCTTTAAATAAGTTATCTATTCTTCTCTTTTATTAAAAACTTCGTACTCCTTTACTCAGAGGCTCTTCGCTATGCGAAATAAGTTATCTATTCTTCTGTTTTATTAAATTAACTAAGCTATATATAAATCTAGACACACTTTAAT…
BARC_1.01_Gm02_46778366_G_A	715583020	Gm02	46778366	Chr02	43703500	2	105.576		Eu	TGTATACAATGAAGAAACTTAGGTTCAAGTAGAGCCTTGGCTAAAGCATCTGTTGGGTTATGACTAGTGTTGATCTTCTCTAGGTTCATCTTCCCACTTTTAATGATTTCTCTCACAAAGTGAAGCTTGACATCTATATGCTTAGTCCTCTCATGGAATGTTTGATTTTTAGCCAAATGTATACCACTTTGGATGTTGCA[G/A]TACACCTTAGCAACTCCTTTCTGAGCCTGTAAACTCACTCGTCATTCCTTTCATCCATATTGTCTCTTTCACTGCCTTAGTCACAACAATGAACTCTGCTTCCGTTGTGGATAATGAGACCACCTTTTGTAGGTTGCACTTCCAACTAATAGTGTTTCCACATAATTGAAACACATCATGTTAATGACCTCTAG…
BARC_1.01_Gm02_46855228_G_A	715583026	Gm02	46855228	Chr02	43780375	2	106.15		Eu	TGTGTAAGGAGAGGTTACACGAAATAGTGAAGGAAGAGATTCACAAAGCGAAGGAGAATTTGGAATGGGAATCAACGATGAAGAAGTGTTTCGCGCGCATGGACGAAGAGGTTCTCAGGTGGAGCCAGAACAACGAGACTCCAAATTGCAGGTGCGAGCTTCAAACCCCGCACTGCGACGCCGTAGGCTCCACCGCTGTC[G/A]TCGCCGTCGTCACGCCAGAGAAAATCATCGTCGCCAACTGCGGCGATTCACGCGCCGTGCTTTGTCGCAACAAGGTAGCCGTCCCACTCTCCGACGATCACAAGGTAATAATAATAATTAAGAGTTTTCTTATTTCTTTTGTTTATAGGTTTGGGATCTGAATTGATATGGTTGGCGCGTTCTTGACACGCGCG…
BARC_1.01_Gm02_47051470_C_T	715583057	Gm02	47051470	Chr02	43963206	2	107.098	2_46909700_47051470	Eu	TATTCTCACTTTTCTCTTATTTCCTTATCTTGTTTTCCTTTTATCTTTTTCTTCTTTTCTTCTCACGTGACTTGTCACATATCATTTTTCCTCTCTCTCCTTGATCATGTGTAGTTAGTTAATCAGCACTCAATGGAATGAGAACATACATTTTTGGGCTTATAAATAGCCCTCACCCCGTGTCCTTCCTATGCATCTGC[C/T]AACTTCACTTGCTCTCCTCTCCTCTTTATCCTTTGGTTTTCCCCTTATTATCTGTTTTCCCTTCAGATTCTATCCAAATCTCTCCAAAATCTAAGTTTGTTGATATATTATAAACCCATCACCATCTATCCATACACACATGGCTAACAACAAAAAGCAAGCAGGAGGTTCTTCTTCATCAACCATGAAGTTTG…
BARC_1.01_Gm02_47064977_G_A	715583058	Gm02	47064977	Chr02	43976713	2	107.233		Eu	TTTTATGTTATAATTAAACATAGTCCTAACATGGCTGAAATCTTGCACCCTTGAAAAGTTTGATTCTTACGATAAAAGAACAATAATATTTTCTATAACCAAGACTGGATCTGTATCGACTCAAATTTCTTCTAAATCTTTCACTAGTTGAGTAATATATTTTTTTCGAACATCCATTTTACTCATTTAACTAATTTGAA[G/A]TATTTTTCCCGAAGTCCCATCTTAATTCAACCCTAATCACTCATGTCACAATATCACCACTCAACTAAGGCGATAGGAAAGGAGCTTGCCATTCACTGAATAGCGAATAATAATGCCTTTTTCGGTTTGAAGGAGGGCAAAAGCCCAAGACTACACAAGTTTAATAGAACAGGCCGAAGGCCCAGATACATAAG…
BARC_1.01_Gm02_47125519_G_A	715583067	Gm02	47125519	Chr02	44037267	2	107.655		Eu	TCCTTATGCAAATGCAATAGGCCCTTTGATGTATGCCATGGTGTAAACTCGACCTGATATAGCATACTCAGTGAGTTTGGTGAGTAGGTTCATGTATCCAGGGAAGGTGCATTGGCAAGCCTTGAAGTAGATTCTGAGATACATCAAAGATTCACTTGGGAAGGGTCTGGTTTATGGTGGAGCTGATAAGACCATTTACA[G/A]TTCAGCTGCCATAGAAGGGTTTGTGGACTCCGATTATGTTGGCTGCCTTGGCACCAGGAAATCAATCATAGGATATATCTTTACTGCATTTGGAACTGCAATTAGCTAGAAAGCTAGTCTTCAGAAGGTGGTTGCATTGTCCAGTACTGAAACAAAGTATATTGCTTTGACAGAAGCTGTAAAAGAAGCACTGT…
BARC_1.01_Gm02_47268207_C_T	715583075	Gm02	47268207	Chr02	44180381	2	108.443		Eu	AATATTGGATTGTTTTTCGTTGACTTTGATTTGGGACAAGTTAAATAGGAAAAGGCCAAAAGAGACCCCAGCATAAAACACAGCAAGGGACAACAGTCCCGACAATCTAAAACTGAGATGGATTGGACGAAAAGAGAGAGAGAATTAATGGATGTAATAAGAAAAGTAAAATTAGAGATAAATAAGTGAATAAATAGTTA[C/T]TTTTATTCTGTCTAATTCATTTATAAATATGTCTTTCAAATATGAAAATATAAAATTTAGTCCTTGAAAATATAAAAAGTGCGACAAGTATGTCATGCCGTTAATTTTGATTCATCACCGTTAATAAAATAGTCTACGTGATATAGAGGGACAAATTTGTCAGTGAAATGATTGTCATCGTAGATTGGCAGTAT…
BARC_1.01_Gm02_47314350_T_C	715583084	Gm02	47314350	Chr02	44226448	2	108.82		Eu	CACTGATCGCTTGTAGTACTCTTCTGCCCTGAAAAAACATATCAAATGTATTAAAAATGGAAAAAATAAATCAACAAAAGAATACCCTCTAGAAGGGCCTAAAGAAATAAGAAACTTGAGGATACATTTACATTATCTGTTATGCCTTCACCCGTTAAAAGTTTACCTATACCCATGAACACAAGTCAAGTCAAGTAGTA[T/C]CCTCATTGTTTGTCAGTATTGATGTCACTTCTATACACTCTACACCAAAATAAATCTTCAAAACGACTCATTTGAGCTTGACAAACAAAACAAAAAATTAAACACCCTTCTTTGCATAGAGAATAAAACAAGCAACATGATTCTTTCCTCTTATTATTTTGCTCCTTCTCACTAATCAAAAGGCTAGCTAAATA…
BARC_1.01_Gm02_47394316_A_G	715583097	Gm02	47394316	Chr02	44306758	2	109.239		Eu	ACAATAAAAATGAAGGCTAAGCATTAAAAAAAAAAGTTAGAAAGGTAAACAGAATATACCAGTCATAGTCATTCTTATCATTCTCCGAATTGAGAAAATCATCAGCGCCGGTCTTCCTCGCCTGCGCCGGCGCAGCGGACGGAACGTTAAACAAGGTAGAATTCCCCGGATTTGAGCCTGCAGCACAAAAACACATAACA[A/G]CACACGTCACGCCGTGCAAACGACACAACCATTCCGCAGTTCTTCGCGCTAAAATTAACAAAACTGACATCACACACAAAAAAAAATGTTCATACCTAACGGTGCTGCAGCGTCGAAATCCTCTGCGGCGCGGCGCAGGAGATCGTTGCGCTCCTTCTCGCGGTTCCGCATTTCAAGGAACAAGGCGAGTTCGT…
BARC_1.01_Gm02_47515175_G_A	715583112	Gm02	47515175	Chr02	44427664	2	110.283		Eu	TATATTAAGTGTGCCATTTATAACGAAGTAAGTTCGTGGTAATATCATGGCCGTAGGAGGAGAATTAGCAGGTTAAGGACTAAAATAAAATGAAATATATTTAAAAGGACTAAAACAAAAAAGAGGAGGATAAATTAAGGGAGAGTTAGGGATTAAAACAAAAAATTGTACTATAAAGTATATAATTATGTCAGGTATAT[G/A]TTACTTGACTGCCAAACAAATTGTTGATGTGAACAAACTGATTAATTGATTATCACTTATCCTAACAACAAACTAGAAGCATAATATACCATGTTTTTGGACTATCTTTTTTATAAGAACCAACATAAAAATAATATATATATATATATATATATATATATATATATATATATATATATATATATATATATATA…
BARC_1.01_Gm02_47528737_C_T	715583115	Gm02	47528737	Chr02	44441196	2	110.348	2_47525034_47634245	Eu	CCTTGATTTTCCAAGAACTGTGAGAAAAGATATAATATTATTCATGAAGTTCCTCAAAATCATTTCATTGAACTTCTAAAGTTTAATAGATGTACAACATTAGATCAATAAACACACAAATGCACATCACACACACACTGACACACATCACCACATACACATGGATTCCAGAGATGCAAATATTCAAAGAAAAAATAACA[C/T]ACACTAACGAGGTAATAACCAATATGAGATTACATGACTGACACACATTACTCTTTAGTTTCAAGTTTCAACATGGATCCAAAATGACAAACCTCTAAATTTTTGAAGAATGCTTGCTTGGGAGAGATAAGAGTCCCTTCAATATTGTCACCACCAAACACCTTCATCCTTCCATCACTACAGGAGGGAAGAAA…
BARC_1.01_Gm02_47790307_C_T	715583137	Gm02	47790307	Chr02	44702951	2	111.17		Eu	CAGATTTCGCAAGGCGTGCCTTCCCCGGGTTCTATTGGGTTAAGAGAGCGCTTCAGTGGCATGTTTGCTAAGAAACTTGACTGGGTTTCACTCAAGAAGATGTGTTTAGAATGGTTTAGGGACCCAATGAACATAGCCCTTTTTGTGTGGATCTTGTGTGTTGCTATTTCAGGTGCAATTCTGTTCCTTGTCATGACTGG[C/T]ATGTTGAATGCTGTGCTGCCAAGGAAGTCACAGAGAAACGCGTGGTTTGAAGTGAACAATCAAATACTCAATGCACTGTTTACCCTCATGTGTTTGTACCAGCATCCAAAGAGGATCTACCACCTTGTCCTTCTGTGCAGGTGGAGTCCACAAGATATCTCAAGGCTTAGAAAGGTGTATTGCAAGAATGGGAC…
BARC_1.01_Gm02_47853972_T_C	715583145	Gm02	47853972	Chr02	44766619	2	111.411		Eu	GCCAAAGCTTACTCACACGTAATCAAAGACTAGTCTCACTTGATTCATGTTTGTCAGCAACTACGTACATATATACTATGTTCTGTATCATTCATGAACCGATTTAGTAACCGCTTTCGAACTGCTTCCCCGCCACTCAACACTCAACAGGAATTTTCTCATCCACTGGATATGGATATAACCAAACCGCAACTCAGAAA[T/C]GACGTGTTACCATTCCCTTGCATAAAAGTGGCACATATACAACTTGGCACGTGTCCCACGTGCATGGGTCACTTCTGTATATGGCTATTTTTTAAATAAAAATGTAATTTTATATTTATAATCCATTCTCCAGCTGACATGTGCCTACTTTACTTGTATGCCACATATTCATTTCAATCATAAATAGTTTAGGA…
BARC_1.01_Gm02_47991459_G_A	715583157	Gm02	47991459	Chr02	44912284	2	112.166		Eu	TCGGCTTGGGTGGGTGACAACTCGGCGAGCATGGAACGCTGTCGTTTAATCAAGTTCCTAACCGCGTCTAAATCTCCGCGCGTGACGGCGTCGTTGAGGAGGATGGGGCCAACGAATGCCACCTTCAGTTTGATGTCCAGAGTCTTGAACCCGTAGGGGCGCGAGGCGAACCACGAGTTGATTGACTCGGGGTGAGTTGA[G/A]CAGGACGAGTTAGCACAGAACTCGGCTGTTTTGACTAGGAAACGATCCGAGGGGGAGCGAGGGTAGGAGTGAGGGAGGTGGGACTGTGGCTTTAGAATGACTTGGAAGGTGGCGGAGGATAGAGGTTGAATGAGTCCACTGGGCGGGTTGACTAGGAATTTGTTTGGTGATGAGGTTTGGATCTTGAAGGCAAC…
BARC_1.01_Gm02_48054859_C_T	715583161	Gm02	48054859	Chr02	44975684	2	112.831		Eu	GATAAATAATTGATTTGATTGATAATATAATGTGGTTGAAAAAGAAAGATGATCAAGAGGGGAAAAAAAACTTGTTAAGTGGGTGCTTGAAAATTTTGAGTATCAAAATATTGAAATGCAACAGTTGAAAAGCACTCACTGGGAGGATAGGCACGGATAAAAGTTTAAAGCATTGCCTGTATAAATAGATCATGTTAGGT[C/T]TGGTTACGCATGCATACATGTGGCATGCATACATATCATCGATGGAGTCACACTCATAAATTTCATTTTTGTTATTTTTTTAATTTAAAACACAGTTCGTGTTAAAATAAATTAAATAATTTTTAAAAGAATTTTCTATTTATTTCTTTATGAAATCTAATAGAACTTAAATTAAATATAGTATGTGTTTACCT…
BARC_1.01_Gm02_48185680_G_A	715583171	Gm02	48185680	Chr02	45106877	2	113.305		Eu	CATACTTCCTCTCTTAATGTAGGTGTGTACCAGCAACTGCAGGAGTTTGAGCAAAAGATCTATGGACCGATTGATAGTGGCAGCTCTGTGCCGCCTGGTTTCTTGCCTACAGCACCTTCAATTAGCTTTGGTTTCCCAAAGATCAATGATCCAGCTCAGCTTCCTTCCTTCAGCACTGCTGGAACTCCTTCAATCTTTGC[G/A]CGAGCACCCCTAGATATTGCTCCAACCGAGTTTACATTCGGTGCCGGTCAGACTCAGAAGAATGTGGCTGGAAACCCCTATAATGCAAATCCAGCAAATCCAAATGGCACTGATATCCAAATGGATGGTTCTTGATCCTTCACCAGCCACATGTGTGATTAAGCTGCTTGACAATTTGGCTTGTGGTGAAGCTT…
BARC_1.01_Gm02_48248895_A_C	715583175	Gm02	48248895	Chr02	45170092	2	113.459		Eu	AAGTTAGTTGGCACTAAGCACAATTAAACTGCCACCCCCTTGTCATAAAGATGAAAATTTTATCTAAAACTGCACTACCCCAGAACTAAAGAGCCAATTCCTCAGCTCAGAGAAACCAATTACACACCCAATTTTACTAAAATTCAGAAAAGGATCGCCAACAGAAACATTGAGATAGAAGAACACAGCACATATATTAA[A/C]ACACACGGATACAGAACCATGTAGAGAGAGAGAAAGGGGTTACGGTTTTGTTGGTGGCAGGAGTGTTGATGGAGTTTCGAGGCGTGCGGGAAGAAACAAACGTGAGATGAGGCCTCTTCTTTTCGGGTTCGTCGTTGTCTGAGTTTTCCATTACGATTCTGAAATTTTGAACAAAACCCCCCACAGCATAGTAA…
BARC_1.01_Gm02_48382122_G_A	715583187	Gm02	48382122	Chr02	45303319	2	114.411		Eu	AAGCATGCATCTTCTTTCTGCAAAAAACATGTTACCAAAGCTGCAAAGTATTGTTCTTGAGTAGGTTGTGAACGTGAAAGCTTCAACATGTTACGTGGAGAATCTTCCTCAAACTCTTGGCGATGGACATACCATGTTTTCTTGAGTTTTAGAGGAGAAGACACCCGTTTAGATTTTACAGATCACTTGTACGCTGCGTT[G/A]GTGCGAAAGGGAATCATAGCTTTTCGAGATGACAAACAACTCGAGAAAGGAGATGCGATTGCAGAAGAACTCCCTAAAGCAATTGAGGAGTCCCTTGGTGCCATAGTCATTCTCTCTGAGAACTATGCTTCTTCCTCTTGGTGTTTGGATGAGCTCAACAAAATTCTTGAATCAAATAGAGTTCTGGGGAGGGA…
BARC_1.01_Gm02_48583877_A_C	715583204	Gm02	48583877	Chr02	45505123	2	115.931		Eu	GCGGGTTGCAATTTGGATGGGCTGCTTCCGTCATCATTGTTTACTCTAACTCAACTCTCTGTTTTAGATTTATCAGGTAATAAATTAGTTGCCCCCATTCCAAGCGAAATCAATAAACTTCCAAAACTTTCGGCTCTAGATTTGTCTCATAACATGTTAAATGGAACAATTCCACCTTGGTGTTTTTCTTTGCCTTCCTT[A/C]TTGGTCTTTGATCTTAGTGGCAACCAGCTCATAGGGTCAATTGGTGAAATCTCATCTTATTCTTCATAACGTTTGGATCTCTCTAATAACAAACTGCAAGGTGATTTTCCAAATTCAATATTTGAACTCCAAAATCTTACTGATTTGATATTGTCATCAAATTACTTGAGTGGTCAAATGGACTTTCTTCAATT…
BARC_1.01_Gm02_48594877_C_T	715583207	Gm02	48594877	Chr02	45516123	2	115.976	2_48594877_48688830	Eu	TCCATTTTTTTTAATCTTCAGCATAAGCTCTTGCCATTTTTCCAAAGGTATTCCATTTCTTCTTTTTTTTTCCTTCACTAAGTATTCCATTATCTTCCATGGGGTTTGCAGACTGGTTTTCTTGGCCTTTGTGGTAATAGAGTCGATGCAATTGATTTTTATACTGATGAAATCAAGAGACTATCAGAAGAAGTAAGCAA[C/T]ACTTTTCTATGCTTGTTTTACACATTTTTTAAATATTGGAATGGTTTAAATATATTCTCAAGTTGTAAATGTAATCTTGAGAAATAAAAAGTAATTTATTAAAAAAATTGAAAGAGATGTGAGCTAATTATCGTGCTTTAACATTGCATGCATACTTAAGCTAAAATGTTTTTCTTCTTACACCTGAAACAGAA…
BARC_1.01_Gm02_48702118_T_G	715583215	Gm02	48702118	Chr02	45623364	2	116.339		Eu	TAATGCTGTAATCTTCCCATCATTCTTGAAACCAACACTGTAAGTTATTTTCATGGGATGCCTTCCTCCAGCCATTATCATATCTGTCTTTCGATTTAGATACATCCTGACTGGGCGCCGCAATTTGTGTGCTGCCAATGCACATGATGTAGCACACTACAAGATTTGAATGCCATAACAAATGTCATAATAAATGTGCT[T/G]CCAATGCACACAACTGTAACAAAAGCATGTTTTCTTCTGTTTACTAGTGACTTCTCCAAACTACAGAAAATCCAAATATTCATGCCTAGACTCTATGTTAATTAGTCATATTTAAGAAGTGATAACAAATCTAATAAAAAAAGAAGAAATATTTTCAAAAGCATAGTACACAACTAAAAACTTACTGCTGTGGC…
BARC_1.01_Gm02_48821067_T_C	715583231	Gm02	48821067	Chr02	45743148	2	117.345		Eu	AAAATGGAGGATGATAAGGCACTGCAGCTATGTCGTGAAAGGAAGAAGTTTGTGAGGCAAGCACTTGATGGGCGTTGCTCACTAGCAGCTGCTCATGTCTCATATATACAATCACTGAAAAATACCGGAACAGCTCTGAGAAAATTCACAGAACCTGAGGGTCCAATTGACACTTCTTTGTACACTAATGCAACACCAGA[T/C]CAGCCACTTGCTTTAACTGAAAGGACCCTCTCATTTTCTTCACAATCTGTGTCACATCACATAGATGCAGCTGAACATGAAAATTTCTCTCCAACTCCCTCCCCTCCTAGTTCTTCTAGCAAGTTCCGAGCAAATCATATGAAACATAGCACTATTACTTCTAAGAAAGTTGAAGAAAAACCACCTGTGCCTGT…
BARC_1.01_Gm02_48874048_G_A	715583239	Gm02	48874048	Chr02	45795780	2	117.813	2_48874048_48933988	Eu	TACTTTATGTAAGTCAATTTTTTGAAGAAAGAAAGGAAAGCCAAATTGCATTTTAAGGGAGTAATCTTTGCACAATTGGAATAGTTCACGAAGATGACATCTTTGTCAAAAGAATTTATGTGTTTGATTGTGTTTTTTGTCATTGTAAAAACTTCACTTCTTAATCATGAGAGAATCAACAAATGAAACACGATTTTAGT[G/A]GTTATTTTACTTTGAAGATTTAACATAACCGTGAGTAAAGTATTAATGCATCAATTAGATTTATATTCTTACGACAACTTACAAAATCTGATAACACGAGTAAAGTATTAATGCATCAATGAGATTCACATTCTTACGATTACTTGCAAAATCTCATAACCGTGAGTAAAATATTAATGTATCAATGAGACTCA…
BARC_1.01_Gm02_48986653_A_C	715583257	Gm02	48986653	Chr02	45908972	2	118.222		Eu	CTTACAATGCTGCAATCTAAGAAAATTAAAAATAAAACTAGGGTAACGGTTGGAGACTTGCTCCTTACAAGATGAAAAATAGGAGAACAAATAACAGAAGTTACAGAACTATAGCTTCTTTACTCGATCTTACCAATTTCCTCATACCTCCTATTCGTTTACCACACCCATCATATAATCCTCTCTCTCTCTCTCTCTCT[A/C]TCCCTCCCTTGGCCACCTGTCATTTTCTCTCTCCTTCAACCACATCCATACGTAACACTCCTCCCCACTTCTGCCTTTTGTGCAATTTGCTTATTTATTCTTCCATATCTCATACCCATATTCATTAATTTCACTTCCCTACCACTTACCATAACCATACATAAAGTGCCTATCATACTATAGTGTAAAACTAG…
BARC_1.01_Gm02_49069634_C_T	715583260	Gm02	49069634	Chr02	45991978	2	118.958		Eu	TTACACTGAGACATCGATAAAGATTTTTTTTTTTTAAACAAGAATCAAAATTGAAATGATGTCAAATATAAAGATCAAAATGTTGGCTCAACACACACACACATGCAAAAAAAATTCAACTTGTGAAATCTTACTTAGAATTACTGAAGGCTTTCGTGCCAGCATCTTCAATGCATTTTGGCAATTACGTTGATCATCTC[C/T]TGCAAGGCCCAACTGCGTTGGATATTTTTCTAATAATTTCAATGCCGGACCTGTTATTTGCACAAATCTATTATATTAAATAGCGATAGAAGTTTGGTGTATTGCATATGTGTACAATGCAAGGTATAACTCTAAACTAAATTGAAAAAACGCCTAAGAGTGCTGGTGATGGGTTCTAAATAACATGGGGCCAA…
BARC_1.01_Gm02_49126947_T_C	715583271	Gm02	49126947	Chr02	46049292	2	119.477		Eu	ATGATATTCTTGAAAAGCAAAAGGGCTTAATGCACATATATACAGCGTTCTTATTACCAGAACATAAATGGAGTGGTATTCTTTATGCCTCATTTTTTCATTTTTCGAATTCCCTTCCATTTTTTTTATTAAATTTTAATTAAGAAAGCAATCTTTATGCAGTCAAAACTACAGCCTTTTTATCCATAAAAAAACTTTGC[T/C]CAAAGGCTCCACAATGTTGTGAAGGACTCCCAAGGGAAGTCACAAACTTGCTGGAGCAACTTCCTTTGTTCAGGAGGTAATGGAGGCTGGCTTACTTTCTTTAGATGTTTCATTCTCTGTCACCAAAAATACTACATTGCATAAGCACAATAAAAATTGCCCAGGTACATCACTGTCGTCTTGTTTGGTTGAAC…
BARC_1.01_Gm02_49276771_G_A	715583282	Gm02	49276771	Chr02	46199186	2	120.836		Eu	ATATAATGTAAAATCTTGATGTACAAATCTTTTACAAATATTATACCATCATAATTTGTGATGAGGGAATAAATAAACTCTGAATTTCTCTTTTACAACAATTTCTTGGGATGATAATGCAATATTATGGCTGTTTGTTCATTTTTCCAGCACAGCAATATATCACCATATTACATTTCTTATGATATCTTTGTACAATG[G/A]TTGTTTTGGGTATGTGCCCCAGCATGGTAAACCGAGCAGAACATACTTAATATATCTAGGGTTGTGCTAAAAATCAAACCAAATCAAATTTAATTTAAAAAGCCAAATCATTTAAAATGGTTCTTAAACCAAAACACTTTGGCACTTGGATTAATTTGGATATAATGCACCATTTCTTCTAGCAAGTTTGGGGT…
BARC_1.01_Gm02_49388210_T_G	715583287	Gm02	49388210	Chr02	46310608	2	121.641		Eu	TTGCTCTTAGCAAGAAAAAAGAAGCAGAGAAAAATGTTAAGTGGAAAATCAAGAATTGATGGGAACCTTTAGTGATCTTATCCTCGATCGTCTTCTTGAGTGTCACTGCCTGCCTCCAGTCGGGTGCAAGCTAAGGAAGAAAACATTAACATGATATCACATTAAAGTACATAGATGCTGCATTGATGCATATGCTATAG[T/G]TTGAAATTTTTTAAAAATAATGAAGGTGTGCTTTGCCCTTGCTTGGAATTTGTTGTTGGGTTTGGAGAGGTATATTACAAAAAATCCAAAACTTAAAGATATTGCATCTGTAACTTTTTCCTCTATAACAAGTGAAAAGAGGAAACAGTGAAGACTTGATGAAGACTTGAGTATATGAAAGGGAAAAGAAGAGT…
BARC_1.01_Gm02_49540930_T_C	715583296	Gm02	49540930	Chr02	46462690	2	122.106		Eu	TTGCAAGGCACAGAAGCAAGAGGATATTGATGTCAGCCCAATCTCTCGCCGGTTAGCTCTAACCGTGCTCATTGGTGCTGCTGCTGTTGGCTCCAAAGTCCAACCTGCTGATGCAGCTTATGGGGAAGCTGGTATTTTACTCTCTCTCTTTATGATCATGTAATATAAAACTCAAATGATGGTAACAGCTCATTAGTCTT[T/C]GGATTTGAAGATGAAATACTCATTTGCATGATTATGATTTTTTTATACTGTCCACTGGTTGCAAAGATCATGCGATGCTTCAGGAAAAATATGTTATTTTTGGTGCCGTGAAACTCATGGACCACCCATATATGGCTGCAAATTGCTTTTCTTTGAACTGAATTTCAACATGCATAGTAACTAACGTGTATAAT…
BARC_1.01_Gm02_49616128_C_A	715583304	Gm02	49616128	Chr02	46537888	2	122.419		Eu	GAGTCGTTATTTGGCTTTTATAGGAAAGGGTGAAGAGCATTTCCGCCCTTTCACCTGGATTGTTGGGTACTCCAGTAAAAAATGTTGAGTGTCAATGTTTTGACAAAAATGTTAGGTACCCCAACAAAAATGTTGACTTTTATAAGAAATGGCTAAAGACATTTTTATCCGTACCAATCACTATCAACCTTTTTTGTAAC[C/A]GAAGAATACAATAACATCCATTGGGGGAATGAGTAGATCAAGGTTAGATAGTGGCAGCCAGTGCTCTTGCATTGGAATCTCTGGTACCACCACCTCCTCCTTGCTCACACTCACAATGAATTCTCCTTCTCCAACCTTAACACTCATTTTAATTTCAGAAATATTAAAACTGTGCATCTAAGCTTCTTCACAAG…
BARC_1.01_Gm02_49679631_A_G	715583313	Gm02	49679631	Chr02	46601391	2	122.65		Eu	ATACTTCTTTTACACAATATACTACAGAATTACAAGCTTCCAAGCGGTTTCATTGGTCCTTTTTCATTTGTAAGCCTTTTTGCTGCATCTCTGCTTCCCGTCAAAGTTCACTTGGACACATGATTGCATGCATGTGATAGATACTAGAATATTGTTTATGCGTAAAGCGTAAAATGAAGTAGGGATGACTGTTACAATGA[A/G]AAACCAGTACAAGCCAAAAGCAGAGGCATACATTATATTCGTGCATATAGATACTAGACAAATGTTTATCAAATTAATTTTATGGGGTCTTAATACATGCAAGATTCATATTTTGTGATGGTGAAAGCTCACTAGTCAACTAGTAAAAACATTTCATAGTAAAATTGACTTGTTTAACCCATTATTTTCCTGTT…
BARC_1.01_Gm02_49727178_A_C	715583320	Gm02	49727178	Chr02	46648827	2	122.848		Eu	TCTCACCATGCTCCAAACCCAATGCACCAACATGAAAGACCTCCAAAAGATCCACGCCCACATCATCAAAACTGGCCTTGCTCACCACACCGTCGCTGCTAGCCGCGTCCTCACTTTCTGCGCCTCTCCATCCGGTGACATCAACTATGCCTACTTGCTCTTCACCACTATTCCAACCCCAAATCTTTATTGCTGGAACA[A/C]CATCATAAGAGGCTTCTCTCGTAGCTCAACTCCACACTTTGCAATTTCTCTTTTTGTTGATGTGTTGTGCTCTGAAGTTCAGCCACAACGCTTGACTTACCCTTCTGTTTTCAAGGCTTATGCTCAATTGGGTTCTGGCTATCATGGAGCTCAGCTTCATGGGAGGGTTGTTAAGTTGGGTCTTGAAAAAGATC…
BARC_1.01_Gm02_49776196_A_G	715583329	Gm02	49776196	Chr02	46697848	2	123.089		Eu	ATCAGTTAGGTTGATTGGTGCTGATCCGCGAAATGCATCTCGCTTCGTTATGCAATACACCGATCGCCATCCCCGGTTATGCATGCGGTATCCTGTAACCACATCTTCAGTCACAGACCCATAAATCCATCCCACTCTATCTCCCCATTCAGTCTTGTCTTCATACCTATACATATACATAGATAACAAATTTTAAACAC[A/G]CTTTGAGAAAATAAGATATGCACTCATAATGTAAAATACTTTGATTGGTTGATCCACTCAAGTGTGTCGGTGCATTATCATTAGAATCAAACACTTTTGTTACAAAGAAAACTTTCATTCTAGTTTATATAGAGAAAAGATACGTATGTTACGAACCAACAAGAAATGACAGATACGGCTTCAGCTACGGTAGT…
BARC_1.01_Gm02_49986718_G_A	715583347	Gm02	49986718	Chr02	46907259	2	125.272		Eu	GATGAGTTTATTGGAATCTCATTCTTCCTTAACAGTTGTCCCCTCTTAGAGCGTCTCACCATTGAAATAGGTCCAAAAAGTGAGCTGTCTGTGAGTATCGATTACGTAAATTGAATTTGTTTTTCCTATATACATGTGTGTGTGTTGAGTTTTGGATTTTCTTTTAATTAAAACATCTTTGTGGTTATTTTCTATTAACA[G/A]AAAAGGAGGCTAATTTTTGTTGTAGGATTATGAACCAGCGTTTGAATTTACCAGCTTACTTTTCTGGATTGAATATTTGAATGTTTGCGAATGCTTGATTTCAAGTCTTGAAGTGGTGGAGATTAATGGCTTTAGAGGAACTCTGAATGAATATCGCTTCCTCGAGTATTTGATCTTTAGTGGGTATGTCTTGA…
BARC_1.01_Gm02_50175034_G_A	715583356	Gm02	50175034	Chr02	47095510	2	126.71		Eu	AACTATATCAACAAGTTAGTATTCCCTTGAAAACATCTTCAGATTCTATTCGTAGTTGGGCCGGATATGATCCAGTTCGGCCGAAGGCCCAAAACTATATCAACAAGCGCTTCTGCACAACCTTCCCACTGATTCTATTTTTCTATCAAATTGCATTATTCTATTTCATGTAATTTTTACGTTACATGATATGTTTGGTA[G/A]TAGAAATGTTCTTTGTTTTTGTCGTACTAGAACCCAGTGCCTTAAGATCTAGAGATTCACTACGGTAAAGAAATGTAGAGATTACTCTTTTTTTTTTGTTAAGATTACTCGGATAGCGAAGGAAAAAGAAAAATTAACCCCTCCAATCGAACATAAGGCCCAGGCCCAGCATATGCACGGCTAAGAAAGGTTCA…
BARC_1.01_Gm02_50242535_T_C	715583363	Gm02	50242535	Chr02	47163011	2	126.854		Eu	TCTACTAACATAGAAAGCATCATATGTAACTGCAACATCGTGAAACACAAACAGCTGCACATGAAAACCTTAAAGGCTTAAATACTTATTGTAAAATAACAAAAACACAAACTTCAAACCAGGGGGGAGGTAACCATGAGACCCCATTACAATAATACTTAATCCATTGCAGGTTGGTAATCCAGTGGCTGCGGTGACTT[T/C]GCTGGAGGCACCGGAGGGAACACCGGAGGGAACAATGGTGATGGTGATACTGATACTGGTGGTCGCAGTGACGGTGACACAGGCCGTGATGGCGACACGGGCGACACTGGTGGTGGTGATGGCACTGCTTGCTCAAAGGCACACGATCCAAATACGCATAACCTCCCAAAGGGGCATACTCTTCCACACCTACC…
BARC_1.01_Gm02_50304676_T_C	715583377	Gm02	50304676	Chr02	47225152	2	127.327	2_50260565_50321249	Eu	TTTTCCATGTGCCTCATGCGAGACCATTTCCCCGCAAATTCGGTTACAAGGAAAAGTGCTTTTGGCCATTTAGCTCATGCCGTTCGTTGCAACCGTAATTAAAGGGGAAGAAGAAGAATGGAAAATCAGATGCCAAGCAAGCAGAGTTATGAAGAAAGAAAAAGAAAAACCCAAGAATCCCGTGAATTTTTTAAATCATA[T/C]AGTATTGTCAGATTAGTGGGACATTCGATCTCCCTTCCTACATGCTCCAAGTGTTACAATGGCACTTGCCTCCTTTGTGTCGGTAGCTGCAACTATTACTATTATTAGGTTGCAAATCTATCAAATTCATAACTTTTCTCTCAATTGTACTTTTTGACGTTAAACCTCACTAAATTTTCACGTTTTTTTAATTT…
BARC_1.01_Gm02_50358347_C_T	715583392	Gm02	50358347	Chr02	47278823	2	127.901		Eu	ATCTTAGGATACACATTCTAAAACGGTTAATAAAAATCACCTTAGAATGTTATTTATAATTAAATTTACAATGAGTTTTATAAAATAACCGTCTTAATTCTTGAAAACATAAACGCGCCCTAACTTCTCCTTTTGCACTAGTCTCGCGCCTTCCCTTGGTATTGTATATTATATATTTATTCCAAGTGTGTTTCGTCTTT[C/T]CGAGACATTGATCGGGAAAGTCACAATCATAAAGGAAGGGATGCTAAACATAATTTTAGAAGGGGGTTACCACAACAAAAAAAAACCCAAGTCTTGGTAGTTGACTTGCTTACTTGTTAGAGTAAGGTAGTTAAAGTCAAAGTTTATTAGACTAATCCCACTAAGATGACAGGAAACTGACTTCCGAGCATTGT…
BARC_1.01_Gm02_50383419_C_T	715583400	Gm02	50383419	Chr02	47303895	2	128.002	2_50367315_50498878	Eu	TTGCTAGTCAAGCTAGTAATCCCTTTCAGTTCATAAGCAAGATTCTGCTTATCTCAGCAACTATAGGTTGGTTGACGGCAAGGAAGTGAAGTTTTCCCCTATCCTGTATGATTTTTAGAAGTCTGTAGGTAGAATAGCTGCCCTAGGCAAAAGACTCTGAAAGCAGTGATTCATTAGATAGAGAAGTTGTTAAAAATTCT[C/T]GGCGTGAAAGAAGGACACGACTTCTCTCTAGCCTAGCACCCTTTCCCTCAAACTTGAGAACAGGCATCTCAGAAGGGAAGTTTTTTAACTTTCAGGCAATGTTGTCTAAATTGACTTCTTGCTTTCCATTGGAGGGGATAGTTTATCCCTCTGCCAAAATTAAACTATATTTGCTCTCAATGGGAATGGGATTC…
BARC_1.01_Gm02_50546149_C_T	715583421	Gm02	50546149	Chr02	47466626	2	128.531	2_50529112_50651325	Eu	CCAAGCTCAACAACTTTGGATTTTTGGGATGATTCGTAAAATTTGAGGTTTTGTACTGTATAAAAATTGTTATATACGATATGGATCCTCTAGTTCATAAGTGAAGTACAGGTGATTCAGTTTAAATCCAATGACTTTGACTAGCAACACACATTTAAAAACTATGGTGTGATGGCCAAGATGCATTGTTGTCAATCACG[C/T]TACCTTCACAATTAACCAAACTCTGTTGTCCATCAACGTCAAGGGAGCCACTCATACCCAATTCAACAGACAGACAAGAAAGCCATCACTCGTAAAACTTGAGGACCAACCGTTTCCCCTTCTTCATCATCCGCCATGCTTTTGCTTTCCAAAAACCCTGAGAATAGAACCTTTAGAACAAGACTGCATGCATG…
BARC_1.01_Gm02_50706913_G_A	715583443	Gm02	50706913	Chr02	47627402	2	129.124		Eu	CAACACCAAACCAATAAGTTCATTTTTTTTAATAAGAAACAAATACCAGTATTTTTAATAGTTTTTTATTTATAAAAAAGACTAAAAATAGTAAATTGATTCACTCGCTGTGTGTTAAACAAGCAGCGTGTGACTATAGCATAAGTAAGATTTTACATAAGTAGGCTCATCATTCATATTTACTTTGAACGCACGAACGC[G/A]CACACATTCTCTGATATAAATATAAAAAATATCATCAAGGTGTATTTATGAAATGCATAAAATGTTAAAAAAATATTGATAGATTCAATTATATATATATAATTTTTTTAATACCGTCATGAATATTTGTCAATATATTTTTATATAAAGTTATTAAATATAGAGTCAAAGTATTCTTTTATACTAAATATATT…
BARC_1.01_Gm02_50710552_G_A	715583444	Gm02	50710552	Chr02	47631041	2	129.169	2_50710552_50887571	Eu	TATTTATTGCAGTCAGCAAATCCACGCTTCAACTCTAAAACCGTTACTCCACTATTTCATCAGTAACACAAGCTTTTTGTACCTTCTCATTTTGGAGATTCTTTTTCCCACTTTGCTCCTATAATAATAACTCATCAACAGTTTTTAACACACACAAACCTTCATGCTGAGTTTCTTATTTTGTTGTGTGGCCACGAAAT[G/A]ATGATGGGGTTGGTGTCTTCCAGAGTTGTGTTCTTGTTTGTTGTTTCGGTTTTGGTGATTTGGGCTCAGGTGGATTTAGCAGAAGGTGGTGGTGTTAGGAATTACATTAGTTGGGAAGATTTGCAGGTGGATGAACAAAGGTTGGCCGTGAATTCCCATAACAATGTTCGAGTTATTATTGTTAACCAGAATGG…
BARC_1.01_Gm02_50905328_C_A	715583462	Gm02	50905328	Chr02	47825902	2	130.164		Eu	CAAGTGCAGAAAGAGATTTATTTATATGCTGGGCCTCCTTTAGTCTCTCGCCGACAGCCTCAGATTTGTCCACTCTCTCACTTCCAGCCAAATCCACAAGATGGAGACAACCCTTAAGAATGGAGTTAGACACCAAGTCCCTCCCTCTGACATGAACTGTCAACACACTGCAATTGGATGGTAAAGAAATTTATTAAGAA[C/A]AATATATTGTATGGTTACAGTAGCCATCGATATTTATGAAGAAGAAATTTTACCTATGAGAACGGCTGCTTCTCTCATTTAGAGCTGTAGCACCAACAGCACGATTCTTCTGACCAATTTTCATTAAATCAAGAACATCTTGAGTACAATTAACCGGGACTAAAGATGCATCAGGCACATTGAGACCATTCAAT…
BARC_1.01_Gm02_50936574_G_T	715583466	Gm02	50936574	Chr02	47857148	2	130.232	2_50936574_50993893	Eu	TACGATATGACAAAAATTGGTAAAAAAGACTTTTCAATTATATGTTAACATAATTATTTACAAAGAAAAATAATTAGAAAAACATTGTTTTTCTTCAAATAATTTAATGATTTTTTTCTTTTCTAAACATGGGTTCTGCTTACCGAGTGATTTCACAATTTCTGCAATTCGCTAATTATAAACCCAAACTCGAATGAGAT[G/T]AAGATGATTCCCGAAAAGAAACGGAATAAGGTGGGGGAGAACCAACAAAAACAGTAACAGCATTGTAACAAAGACAATTGATTATTAAATCAAACATGAATCCCAAGAACAAGAAGCAGGTAATTACAAATATGAACCCTAACGAATACTAATTTATAAAAAGAAACAAACAAATCCCCAGAACAATTAACAAG…
BARC_1.01_Gm02_51025014_A_C	715583482	Gm02	51025014	Chr02	47945589	2	130.455		Eu	CAAATTAAATCGATTTTACCAAGTTAAAAACTAACAAAAAGATTTTAAAGCATCATGAAACACTAAAATGTCCAGCTAACTAATATGATGAACTAATTTGTTTTATCTTTTAGATTCGGGGAAAGATTTCCTGTTACTTTACAAGGCTGCAGGCAAATCCTACTGAGCAAACATTAACTTGATCAATTTCAAACAAACCA[A/C]CTAATTAAAGTCTCTAACCTCAGTTTCTGGCCATCAAATAAACTCTAGCCTTTACAACAGAGCCATTTCGAAACTTAAACCCGGGACTAACTGAGAAACCAACAACCGTTCCAGGTGGCACCCTCCCGCCAGCAAATTTGACCACAGTCTCCATGTAACGAGGGTGAAACTCAGCTCCACTACTTGCCTCAAAC…
BARC_1.01_Gm02_51154756_C_T	715583499	Gm02	51154756	Chr02	48075547	2	131.087	2_51050243_51249281	Eu	TTCCTTTCTTTGTGATTTCTGATTTGAGCAACCGTTGGATTATCCGGCAAGGGTTCGACTTCGTACACATCTTCAACAGCTTCCTACAAATCACTTGCATCAAGATAGGCTTCCATTCTAATAGCCCAGAGATGATAACTTTTACCATCAAATAGCGAAAGTGCAATTGGAATGGATGAACCTTCTGAATTCATTTTGAC[C/T]AGGTTATGTGTGTTCGTGTTTTGAGTGTGGTTGAGCTCTCTCAATCTCTCAGATCCCTCAGAATTTGACTCTGATACCAATTTGTTATTTTTAGAAAGGTATGAAGAGTAAAGATAAAAGAAACTCAGAGAATATTTTGTAACTGAAAAATACTTTCTTTATTGATCTCAAAAGTATATTTCCTTTTACAAAGA…
BARC_1.01_Gm02_51272051_C_A	715583515	Gm02	51272051	Chr02	48192842	2	131.285	2_51255374_51314777	Eu	TGGCAATAGCAAAGTAGAGAGTGAAAGAAAAGCATTGCATTTGGTACCGTTTGATAATTGATAGTATTCGCGTTGCATTCCCTTTGTCTTCGCGGGTCCTTTCGTTTTTTTCTCCCCACCGCATTTCCTCTTTCTCACAATCAAACAACACACAAACCTCTCTCTCTCTCTCTCTCCCTAATACGATGACGAAGCCTTTC[C/A]ATCTCGCTCTCCTTCTCTGACTTTCTCAGGTACGTTTTCTCAATTCTCCTTTCCCAATCTCTTCCTGCCTGCCTTGTCGCAATCTACTGTTGGATCTTTGTAATTTAAATATTCTCGCACCGTTGATTTTCATTTCAATACAAATGTGTTATCTCTATTTGCTTATAAACATTTCATTTTTGTGTGTTGGCTCA…
BARC_1.01_Gm02_51411364_G_A	715583528	Gm02	51411364	Chr02	48332153	2	131.855	2_51376238_51426517	Eu	TTTTTATTATGATATTAGTACCAACTAATTTTCATGAGAAGCAATGACCAATTTATATGGGAACTACACATTATCCCAAAAAGATTTATCACAAGTTGCCATATTTTGTGTGTAAAAAAGGGAAATAATTAGTTAGCACACTATTTTTTTTTCTTTTTTTATCACATAAATTTAGAAAAAGGAAACCACTTATAAAATAT[G/A]AATAATTATGTTTAACTTACTCTATGGAGACAAATAAGAATTCAAATATGTCATTTATTATCTGTGATCCTATCTTGTTTTACTTGATCAATTTTTTTTAGAGTCGGTCAACATAATACTCTAAAAGAGAGACTATAACAATGAAATAGAAAATAAATACTAATTAGATGACAGTATTACAAATTATTTATAAT…
BARC_1.01_Gm02_51429037_T_C	715583531	Gm02	51429037	Chr02	48349826	2	131.865	2_51429037_51611105	Eu	CAACTTCTGAATAACTCTTACATGTAGAGGTCGAACACTTTCTCAAATCGATAATCATTGAATTGATTCACTGATTGGATGCTCAACTTTTATTGAACTAACTTTATCGGAACACTTACCTAAAGATTTAGTGAGTACATCCTTCCCAAAATTACTCAACTACTCTTAATACGAGAATGAACCTCACGTACAAGAAGACA[T/C]CAACACCACCTACGATCTCAACCACTCCTTGAACAAATAGAATAGGATGATGACACTAAACCCTTAAACACACCATTGTTAAACTTTTATAAATACCAATGTAATAATTGTCATCAAGTATGTTCCTTTCATTCAAACTAGTCGTTAATTTGACGAACATTGTCTTTGGCATCAAAATCTCTATGAGTGCACCC…
BARC_1.01_Gm03_18316_G_A	715584618	Gm03	18316	Chr03	19199	3	0		Eu	AGCTTGGTTGGAAAGGTCAAATTAGGAAATTATTGAAGAACACTAGGCCAAGGTGATGCTCTTACAAGTGCAGATCAAGGTGCAACATCAACAGATACTTCAGGCTGCACAAGGTGTGTGCAACAAGGTTAAGGACATTGTTCTAGTTATGGACTGATTCAAGGGAGGAGAATCTCTTGGTGCAGGCACCCACTTCAGTG[G/A]CAGTTTGGACAGTACAGCCCCAAGCATGGTAGCCATGGCCAAGGTTAATGCATAGTTTGTGGAATTCATATAGTCATGGGACAGAGATACCATGACAAGGAGGACATACAAACAAAAGTGAATTTTATATCTTAGAGAACATAACCCAGTGGATGCTGGTCATGCTGGATGAAATCAGGCTCCAATACTACATT…
BARC_1.01_Gm03_168228_A_G	715584565	Gm03	168228	Chr03	167458	3	0.855139	3_20503_173090	Eu	AAAAATGACTAAGAAATTTAGAATTTCGGTCACTTACAATACTCATAGGTAAACCATGTAATATTACCACATATTTGAAGAGCAAATAAGCAACATGATAAGCGTCATCTACCTTCTTGCATGCTATGAAGTGAACCATCTTAGAAAACCTATCAACCACCACCAAAAATTGAGTAATTTCCTCCCTTGGACCGAGGCAA[A/G]ACTAAAACAAAATTCATTGAAATGTTAATCAAAGGATGTTCAGGAACTAATAATGGAGTATACAAAACCATGTGGCATGAACTTGGATTTAACTTTCTTGCAAATAAGACATTTATCACAAAACTTATGCACATCATGCGTCATGTGAGGCCAATAGAAATGCTCATGCAAGATGTCACATGTCTTTTGTACCC…
BARC_1.01_Gm03_206707_G_A	715584722	Gm03	206707	Chr03	205937	3	1.25754		Eu	TATTCTCTTGTAGCGCTTAATTTTCTTGTTGGTTCCTCAAATCAATATAGTAGAAAAGAATCTATCCAAGTTGTCTAGTTTAATATTTTTGCCCTTGAAAAAAGTTTGATCATGCTCGCGTTACATGTGAATCCCATGCCATGTCTCTTGTAATCAGTCTGATATGCACTATCAAAAGAAACAAACTTCCACTTAATCAT[G/A]TCTCTTTGCCACATCTAAAAGATTGAGCTCCCTAGTACATTTGTCATGTTTATTGCCTTTTCCACCATCAATCAATAATCCTAGCAATTCTTAGTCGTACTCTATCTAAGTTACGACGAAGAACTTCAGGAAAATCAACATGTATTGCATGTTTGATTGACATGCTACTAATATTAAGATGTTGAACTTCATTG…
BARC_1.01_Gm03_241447_C_A	715584856	Gm03	241447	Chr03	239949	3	1.595	3_241447_317062	Eu	CTTCTTTGAAGAAAGAAACTTCCTGGTGAGATCAGATTTCAATTTGCATCCAAGAGAATGTGTTTTGATGAATAAGCCACCAATCTCTTCCTCCTTCTGTTCGTATACGTAGAAAGCTATAAACGCAAAGGTAACCCCTGTAACCATGACAAGAGACAAAAATTAGTATCATTCCCATTGGGGGTACTGGGTTCAAACAA[C/A]ACACATAAGTAATATGAGGCATCGAAGAAGCTTGTCTTCTGGCAACAGCCCCGCCAAAAAGCGAATTCTGAATGCTGATTGCAATTTGCAAATGAAATTTTTTGAAATAAAAAAGTTATCAAACATGATTCAAAATTCAACCAATGTCACAAATATTGTGATTTGCAAATTCAAGTAATATAACATTGGCTTCC…
BARC_1.01_Gm03_345478_G_A	715585247	Gm03	345478	Chr03	344529	3	2.654		Eu	GATGAAAATGAGTTTTAATTGCCTGCGTTTAAATTCTGGTGAAGTCCATTGGGAATTATGTCATAGATGGTAAATATTTTAAGACATGCTTATAATAATAAATTAGCTTAATTCTACCTTTGCATGATTGCTACACATTCTGCATGGACTCAAGAAGTATCATTTGCTTCGCCCACTGCAAAATCAATGATAATGAACTT[G/A]CACTTGCACTTTTAGAAAATAAAAAATAGTACATGTTTGGTTTCAGTTTTATAAATGTTCACATGTTAAGTTTGATGTTAAACAAATTATTCTCGTTCTAGAAATGATTTTGAGTCGGGACAACTTTACATTATTATCGTATTCGATCGATAACAAATTTTGTACTAAATTCTCTATTACCATTTATCCAAACA…
BARC_1.01_Gm03_426154_C_A	715586167	Gm03	426154	Chr03	425209	3	3.077		Eu	TGCTCCGGAATTATAATTTTTGCTTTACTCTTCATGTTCAATGTGTGAGAAAAAGTAAAAGGGGAAAAGGTAAGAGATGAAGAGGATATTTTTAAATTTATTGCATTGTCACAAAATAAGAAAGTTAAAAAGAGAAGGCATCCTAAACACACCCTCACATACAAATCATTATGAAAGAGAGAGAGACTGTTTATAACAAC[C/A]AGGAAGTTTGCTTAAGCCTTAATGGCATCCATGAAAGAATCGGAGGGACAAAAATCAGTTATAATTTATAGCGTCCAATATATATTCAGAAGGCAAATGCCATTACAATATATGTCCGAGTTATCATTTCTTTAACTCTATTTTTAAATGTCGATGTTTAAAAAAGGATCAGTGTGTTTGGATGAGAGAAATTC…
BARC_1.01_Gm03_510734_A_G	715586749	Gm03	510734	Chr03	509789	3	4.177		Eu	ATTAGCTTTTTAAAGTTGTGTATAAACTACTATTTATCTCGAATGAAAATTGTAATATTATTGTTCCGGGATATTGAAATAGTCTCACATATTTTAGAGATTGAGATTAAAGAAAGTTTATAAACATCTCTTAACTCATCTAAACACTTTATAAAGGAAAATTCGTGAAGCCGATAACAATTATTAAGGAAAAGTGAAAT[A/G]AAAAAAAAAAACCATACATGTGTAAAAAAAAGCATCGGAAGAATCGGATGGATAAGCATGCTGATACGTGGATCCTCAAGAACCTCCATAGTTTTTTTCTATTTATCACCTAAGTCCTAGCTAACTCCTAAAGGCCACTACTTTTGACTAGGAGAAGGTAAATTCATCATGATGGGTTTGACACATGAGTACCC…
BARC_1.01_Gm03_566774_G_A	715586870	Gm03	566774	Chr03	565829	3	4.64748		Eu	AGTGCAATGTTACTGATCAACAACGATAAAAGAACTGGAGCATGTCATCCTGTGGGTGTCACTTTCTCTCCACCATATGGTGCAGGAAATGGGGCATGCACCTAGTTGGATTCATTTTCGCTTGACCACATGGTGGAAGAAGTGGAGAACTCACGCTACAGGTGTGACTTTTTCTTAGTCATATGGTGTAGGAAACCTCC[G/A]TGTCGGTGTCACTTTCTCACAGCCATATGGGTTGGTAATAACAACAGTTACCATCCCTGCTTGACCCAGGCAGCAAATAGATCACCAACCATTTGTGGCGCGTGAGAATTGTAACTCCTCACAGAGAACCGTGGACCTTCTCACCCAGATGGAGGCCAACGGTTCAGCCCCAAAGCAATTTCCCAGGAAAACCC…
BARC_1.01_Gm03_715393_G_A	715586937	Gm03	715393	Chr03	714448	3	6.165		Eu	TTATGATTATTATTATTGTTATTATTATTAAAGAATGTAATTTATCTCTTGACAAATAACTGTGTGTGTGCTCTTTTAGCTTCTTCACATTTTGGGCCAAACTCGATGTCATTAGTATCAATGATATTTGTACTCATGGAATCTTTGGTATAGGTTTAAGTTGTTGGACCCAACAAAACAATGAATGACTTTAATATATT[G/A]TAGCCCTTTTGAGCCATAACGCTTGAGTATGGGGTTGTGGTTGGCCAAGTCGTCTCTAAATTGAGCCGATTGACTCTCCTCGATGTAACATGCTAAGCTTAGGGACCTCAACTACACGGTTGATTTAATTTTATCACAAAAATGTTTACCTCTTTGTGCTTACACACTGTATCTTAAGGGGCAATGTGTCATCT…
BARC_1.01_Gm03_785680_A_C	715586961	Gm03	785680	Chr03	793778	3	7.116		Eu	TTGTTCCATCTTTCTTTCTTTTTTCTTTTAATCTCTACGGCTTATGTTGCATACACCTTCATTGACATCATCATTACATTCTTTAGTCAAGAATTTTCTCTCCAGTTGAAAAGATATTCCAGACCAATGTGCCTATTATGTACAATGCAACAGCAACCTTAAAAACATCATCCCAAGAACCTGCACAACAGTCAGGAGAT[A/C]ACTTATAAGCGAATTACCATTAAAAAAGGCAAATGCAAACCAGTGCCCTTAGGGCAGTGGTTAAAGAAATAAAAGGAGAAATATTTTTATTGGAATGCAAAAAATTGTGTCACCCATAACTTTTTTTGCGTCCTCCTATGATTTTCACAGTAAATACTTTCTTCTTTTAATTCTTTAACCAATGCCTTTAGGGT…
BARC_1.01_Gm03_829023_G_T	715586978	Gm03	829023	Chr03	837121	3	7.25		Eu	ATATTCTTAGGCTTTGTACAACAATCAGGAGGATCAGCCATGACAACTCTAGAAAGATTGGCCCGTTTTTCTTTTGATTCCAATGTAGGGCCAAATCTTGCACCAACACCAACATACTCACTGTTTTCCACACCATCAATCCAAGTGGGGACTTTTACCTAACAGAAGTGAAGAAATTGATCAAAGCTGTTAAATAAAAA[G/T]GCATGCATATGTATATATGGCAATTCACAATTTAAGAAAACAGAAATAGCCTGCATAGCAGGTTGCTGGAAACCATGAAGACATAAGCTAAAAGAATTTTCATAATCAGTTCACAAAATATAGTTCCCAATCAGCTGGCTACAATCAAATTTTGTTCTCAGTCAAATTTAGAGTACATTCACAAATAAATAAAT…
BARC_1.01_Gm03_949581_T_C	715587012	Gm03	949581	Chr03	966701	3	8.31		Eu	GATCGTTCAGAATCAGCATATCAAATTGACAGAGTATATTCATCCTGACATTTAATACAAGTTCCAGGATCTAGTTACATAAATATAGCTTCCAAATGTGAAACAAATTCTCGACGGCAATTCAAGACAAGACATTTGCTAGATATACAAATATAAAATCCATCAACACTTCAAACCAGCAATCCAAGTTCTTACATAGA[T/C]CTTCATGTTCTTACATCACCAAGAGAAGCATTCTAGCTTCAACCACTATTAGAGTTGTCAAATCACCTTTTTTTTTCTTCTAGTGGGTCCTACCTTCTATATATTATGTACAAATAAGAATTTTTCAGCACCTAAATGAAGGCATAGATCAATAGAAGAATAAAGATTTTGCGCACATCTTGATAAAATTTGAC…
BARC_1.01_Gm03_1069751_A_G	715584355	Gm03	1069751	Chr03	1086749	3	8.62221		Eu	TATGTAAAATATTGATAGACTTTGGCCTTAATAGGGGCGTTTTGAGATAGTGTGCCTATCAGGCTCTTACTTGGTTGCTGATAGTGGTGGCTCCCGCAATCGGACTGGTGGATTAAGCGTTTCACTTGCAAGTCCTGATGGTCGTGTCGTCGGTGGAGGAGTTGGTGGAGTTCTTATTGCTGCAAGTCCAGTTCAGGTAA[A/G]TGCATTTTTATTGCAGCCTTGATATTATATGTTGAAGATCATATTTGTCATGTACCAAAAAAAAAATCATCAACTTATTAAATTTGGATGCTTTATTACCGCAGGTGATACTAGGGAGCTTTTCATGGGGCGCATCAAAGACGAAGATCAAGAAAAAAGAAGGTTCAGAAGGTGCAGAAGTTGCTTTAGAGACT…
BARC_1.01_Gm03_1077329_C_T	715584359	Gm03	1077329	Chr03	1094327	3	8.673	3_1077329_1177369	Eu	TCAATGGTTACCATTGTGCATTCATGGTCATTCGTACTGAAATTAATTTAAATTATATTGCTCACCAAGTGTTTTTCGGCCCAACCTAGAGAGATATATTACTTTTTGCTCCTTGAACTTTATCTTCAATACCGATTTTTTGGTCTTTTTTAGTGTTAGGTCGCACATTCCGTTCAATCAATTGAGATAGATTCTCTTTA[C/T]TTGACTGATTCTTCATCATTGTGCATTCATGCCATAGCTAGGTCCTTGTTGTGTAAAAGATGGAGATTTCTGTGGCACATAATTGTTATAATTAGAGGAATAAGATAACAATTTTGAGAGACAAATCAATAAGGAAATCAACGTTCTTCTCTCTATTAAACTTTAGTACATAACAATGCTTAAATAGACTTAAC…
BARC_1.01_Gm03_1209205_G_T	715584399	Gm03	1209205	Chr03	1226007	3	8.798	3_1209205_1288686	Eu	GTGATGATGATGATCTTTGGGGGATGTGAGTGGGGCTTTCAAAGACCAATATGTTGACCCACGACAATGCGATTCTAGCACATTAGGTTTAAGATAGAGTATAATTGGAATTTCCTTCATTCCATCCTTCTTAATTAACTTTGGGTTTCCTGCATTAATTGCTAACCACATCACAGTTCATGGATTCAATTTCTCCATCC[G/T]TAGGAATGAGACCAACCTAGAGAATTTTTACGAGGGTTGATCCTTCACTCACACATTTACTTTTTGTCAATGATGTGTTACTTTTTTAGAGGCTTTGAAAGAACATAATTATGCTATATGTTGTAATTATTTAAAAATTATCGTCTCATAATTGCATAACACATATTAGATTGATCCTTTAACTTACTTTTTAA…
BARC_1.01_Gm03_1302748_T_C	715584434	Gm03	1302748	Chr03	1324758	3	9.1		Eu	TTAGAATTTTTTTTTGTTAAGTTTTTAGGGTTTTGAATCGGTGAGATGAATCACAACAACAACAATAGAGCGAGGTACCCTCCCGGGATGGGGCTTGGGCGCGGTGGTTTCAATCCGAACCCGAGCCAGAACCCGAACTTGAACCAGAACCCGAGCCTGAACCAGAATCATCACGCGTTCCAGGCTCGGCCACCGTACCA[T/C]CACCAGCAACAACGGGTGCAGTACGTGCAGAGGCATTTGCTGCAGCAACAGCAGCAGCAATGGCTGAGAAGGGACGGCAGCGCCGCCGTCGACGAGGTCGAGAAGACCGTGCAGTCTGAAGCCGTGGATTCGAGGTGCGTGTGTTGTGGTTTTCGTTATATACGATGTGTGGTTTGTAATTAGGGTTAGTGTTG…
BARC_1.01_Gm03_1374930_T_G	715584457	Gm03	1374930	Chr03	1396937	3	9.77215		Eu	TGAAGTCTCCTAGTGATTCAAATCCATGCACTCTTCCTCCTCCATATGAGCCTATTAACCTACAAGACTTTCTAGAGAAGAAAGCTAATTCAACAAGGCAGGTAGAAACTTGGGAAGACCAATACTGGGAGAATAAAAAAAGGGGACAATTATAGTATTGTGCGGATGAAGATTTTGTCATGTTTTCTTTTTTTTTCTTG[T/G]GACAAATTAAATGGCCTTTTTAGTTTTTATTCATGCATTCCCTTATCTCCCCAATACACACACACATGCAGGTAATGTCATTGTCTTGTACACGTTTATATTTATCATCAAATCACATTCTTTTTCTTTTGATTCCCTCCTTATAACCTGAAGCTTGATTAATGTAATATAATTGTCACTAGATCAAATGAATA…
BARC_1.01_Gm03_1441844_C_A	715584477	Gm03	1441844	Chr03	1463842	3	10.3089		Eu	TAGCATCCATGTTCTGTCTTGTACCAAAACATGTTATACTTTCAAGGATTTAATTAAACAGATGATCAATCTGGTTTAAGTTGGTTGCATTCCATTTATTTAAAGTAATATGTCCTTAGGTTTGACACGTTATATAATCAACATAAACTGGTTGCAATAATGATGCATACTTGATTGTGCAAGTAGCCATTCTGAATGAC[C/A]ATAAGTATTTGAAACTTGGAAATCTGTGTAGGTAAACAATGCTGGAATCCCTGGAGCACATGCATGTGGACGGTGAGGCTTTGGCTGCTGTTGGTATTATGGTATGATTTTAAAATATGAGTCACTTTCTAGTATTGGAAATGGATACTTAGTGTAATTGTTAGTACAAAGTGCATTACAGATTAGCTGCATCT…
BARC_1.01_Gm03_1583754_T_C	715584526	Gm03	1583754	Chr03	1605878	3	11.5833		Eu	CGAACTTGAACTATATGAAAACATGCTTACAAGATTGTTAGAACTTAGAACTCATTATCTTTCACAACTGAGGCACCAAATTTATAAACTACTTCAAAAAAAAAAAGGCTTGCAACCCTGTATCACCAGGTAGTACCACTTTATCCATTCGAGTCACCTGCAGATCTTTACAAGTTACTTGATAGAACTTTCCAAGGTGT[T/C]GAGGTTTCTCACTTTGTATAGTCACAGTTGTGACTTGTGCAGAGAAGAGGCTGAAGAACAGAACAGAACAGGCAGGTCAGGGGCGATGACCGAGAGGGTGTCCAATAATTCAAAACCCATTTACAATGCCCTAGAGATGTTTCAACTTTGGAATTGATTCAACTCCTTGCATACTCAGGAATGAGGCGTTGCCG…
BARC_1.01_Gm03_1671384_C_A	715584560	Gm03	1671384	Chr03	1693521	3	12.5118		Eu	CAAACACTAACAGGGAGGTCAAAGCAGAAAATGAAATTGCTCCCACTAACCCACATGGCCACCGTGATTCAGCCACAAAGCGCAGCCACTTCTGCCGGGAGGCAACCATGCACCGCACTGCTGTTACACAGTTAGTCCGTGCATGACCCAACCCTGTTTTGGGGACGTGACCTGCTTCATCAGTTGCTGCGCCAGACACA[C/A]ACAATTCAAAAACAACTGGCAATTCATGCGATTCTGGAATGATACAAGCGATCCGTTTGCAATTCACACCCAAAAAGGATCCAACATCCAATTCACATCGTTGGGCCTCTGAATCACATTGCATGTATCGGATCAAGATACCCATGATACTTACTACCATGTTATTAGCAATTAAGTTAAGAGGTTATCATACA…
BARC_1.01_Gm03_1718435_A_G	715584577	Gm03	1718435	Chr03	1740572	3	12.6773		Eu	AAAACTAACTTAAGTTCTATGTTTGTGTTTTCTGTTGTGCCTTAGACTGATCCTCTCCAATTCCAAAAGAATGTCCTTTTATATTGGGCTCAAAGCCTTTATCTTGTCACTTTAGAGTGTGATCTTTTCATTGAGTGAGACATACTCGTTGGATGAGTTTTTTAAGAATTCCAAAACACACTTCAAATGTGATTCCACTC[A/G]CTGGACGAGCTTCAATTTGTTGGACAAAATCTTCAACAATTAAAAATATGAATTTCTTTTCTTCACTCAATAGTTTTTACTCGTTGGCTAGTTTCTCCTAGTTGGACGAGTCCTTCTGATGATTTGACACTTCTTCACTTTTGAGCTGTCATGTGACCTTGTTTACACAATTGCTTTTGTTGTGAGAGACATAA…
BARC_1.01_Gm03_1758253_T_C	715584596	Gm03	1758253	Chr03	1780390	3	12.8377		Eu	CTTGAAACAAAAAATCCACCTAAAATTTTATCTAATAAAATAAAATAAAATAAAACTAATCCAACTAAACTGATAATGACCCAACAAATTTCTAAGTGATTTTTTTGGGAATTTTTCATTTTTAAGTTATGGAATTCAACCAAATAATTGACTAAGTCATGAAGCAATAATCGTACGGACGTAAATGTAAAAAGTGTTTT[T/C]CATTTCAGTATTGCCCAACAACCCAACCAGTATAGTTAATTAGTTCCTCACTGCTAGCTTCACAACCACTTCCAGAATTCACTTGCGTGAAGCACCACCTATCATATTCATATTATCAATAATATTTACTAACCAGTATTTTTAAAATAGTGATTAATTTTTTTTATAAATAACATAATTTTTTGTTTTTCAAT…
BARC_1.01_Gm03_1853758_T_C	715584630	Gm03	1853758	Chr03	1863064	3	13.2769		Eu	CATTGAATTCCCCAAAATACCCACGTTATCGTATCCCATCGATTCCTCGTTTTCTCTTTTCTGATTGATTTTTTTTTTTCTGTTTGAAAATTTGAACCCATCCTTATTTTAGGCAATTTGTGTCGAAAGATTACATGTTGGCCAACTGGGTCGCTTCCAATACCTTCAGATTTTGGTTGGGTTTCGTGCTTTTGGAAAAT[T/C]CGTTGAGTTTCTGAAGCTATGGAGGCTTATAAGAGATGGGTGAGGCAGAACAAAGAGTTTGTGCACTCCATGGAGTCTTTGGCCAATGTAAGGTTCCATTTTGGATTATCAATTTGACAATATTGTTTTTTGTTAAATTTAATGTAATCATTCCATTGTTGAAATTTTTAGCCAAAGGGAATTTTTGAATTAGG…
BARC_1.01_Gm03_1926419_T_G	715584661	Gm03	1926419	Chr03	1935727	3	13.7197		Eu	TGATGAATTTTAATTATTTTGAAGTTGTGATTTTTACACACAATTTATGATAGTGACATTGATTTTTTTAAGATTTTATATTTTTTTAAATGACTACTGCTATTTATTATCGTCAAATTAAAATTTAAATTAAATCATTTTATTTTAAATTATAATAATTGATATTATTTTAAAGTTAAGTCTAATCGTATAATTAGCCC[T/G]GTTAAAGTCGACCTAGTAGTAGTGACAATGTCTTATATAGTATTGTTTGGTTGTAGGAAATGGAGGGAAGGTGAAGGGAGATATTTTTTTTTATAAACTTTTGCTGTTTTGTTTAATTTTTAAGAAGGGGTCGAATATTAGGGATGCAATATCAAACATGGTCACAAATCCAACTCTACTCGAAGTTGATTTGG…
BARC_1.01_Gm03_1981847_C_T	715584681	Gm03	1981847	Chr03	1991155	3	13.996		Eu	CAATGATTCCACACACAACACCACCAATATAAGCTTATTAGTTATTATCCCCTTAGGCTTTTAGGGTGGGGTAGTTTAGGGTTTCTAGTAGGAGAAAGCTTTCATGGGTGTGGAAAGGGACATTAATGCCAGTTTCCATTTTTGGGGGTGTAGACCCCTCTCACTTTTGCCATCAGCCAGTTGAGCTTTCATCTGATCAC[C/T]ACTACTGAGCGTGCTTGCTGGCATTGCATTGCTTGCCCTTGCAGTGAATAGGGAACAAAGAGTGCGCAGATTTTTTGGAATTGTAGTTTGTCTCTTACTTGGAAAATTTAATTCACTTCATTTGATTTTTCCCTAACTTTGAAACCTGAGTGGTTGTGGATATATTAGGTGGGAAAAAATATGCATGAAGATGA…
BARC_1.01_Gm03_2024899_G_A	715584699	Gm03	2024899	Chr03	2034207	3	14.7843		Eu	TCTAGTTTTTGATCTGTTTGAGAAAATATTTTCACTAAAAATATTTTAAAAAATTCAATCATACACATTTGCATCATCATTTTTTATTTTCACTAAAAATAAAAATAAAAAACAATCAAACCTTGGAGAGGATGAAAGTGGCTTAGAGTTGCCTAAGATGATTTAATTCTTTGGTTTCCCAGCCGCTAGAGGTGCTACTA[G/A]GATAGACAGTTCGTACTTGGCAAGTCTTGTGCTGCTGGTACGGACCACTTTGACATCTTTTATTATGTTTTTTCTTACAATGTTTTCTTCTATATTCTAACCCTATCAATTTCTGAAATCTTATCTCTCGGTGCGTTTGATTCTTGCTTTGCGCGTACAGATTCAGTATATCCTTAAAGATTTACCTGTGTTTG…
BARC_1.01_Gm03_2083705_C_T	715584730	Gm03	2083705	Chr03	2092877	3	15.5831		Eu	ATGAACCAACCCATGTTTGGAGGGGAAAAGAGGACGGGATCAGAGCTTAGATATGCCACAGACGAAACGTTGCCTTTGCCAGTGTTGGACTTGATGTGGTATTTGACTTTGCCTAAGGAGACAGACCGTGACCATAGGTATTGCAACCCTATGGTGAAGGGACCGCACCTTGATAATGTGAAGAAGTTGAGGAAGTGCCT[C/T]GTTATTGGGTTCCATGGGGACATCATGGTGGATCGACAACAGGAGTTTGTGACCATGTTGGCCAAGTGGGGGGCCCAGGTGGAAGCTCGGTTTGACCAAGTAGGGTTCCATAATATTGACATGGTGGACGCTGCTAGGGCTAGCGCGATTATAAATATTGCCAAGGACTTTATTCTTGGTTGAGTTGCTTGCTT…
BARC_1.01_Gm03_2151432_A_G	715584758	Gm03	2151432	Chr03	2160604	3	16.029		Eu	GGGAGCTGTTCTGGACTAGGGTTGGGCCCAAGAAGGACCAGATGAGTTGTCCACACAGAGGACTAAAGATAAGAAAGGGGGGCTATAAAAAAACCCTTAACCTAAGCACCTCAAGTTATGCTATCTCTCTATCCCTCGCCTCTTGAATCTACTCAATACTGACTTGAGCGTTGGAGTCCTTACAAGTGACACTCCTCACC[A/G]TTGTGGAGCATGGATGACCATTATTGAAGGACCGACATACTTCCTTGAGATCGCAAGGTACTTGATCGCACCCCACTAGGCTTGTGAAGAACAGAACCCTATCTCAAGCTTTTCCTATATCAATGAAGACCATTTACAAGTCTTTTTGCTTCCATACCAAACCTCACAATAAGTATATATGGTTGGGCTCCCTG…
BARC_1.01_Gm03_2215518_A_G	715584780	Gm03	2215518	Chr03	2224690	3	16.2584		Eu	AAAGGTGTAGGATGAAAAATAAGAAGAGTGAGATATCATATGATTAATGGCACTAGAGTCTATAATCCAGATATTTTCAGTACCAGAAGCATTAAAGGATAGGAAGCTAGAACTCTTACCAGCCATGGTTTGGGAACAAGAGCTAGATGTCTTACTGAAAGGGTCCATAAAGGCTCATAGACATTCCAATGACAACGGCG[A/G]AAGGTGGCTGACGATGCAGGACGGCATCGAACGGCGACCAGTGGTATACGCAATGACTGGACACTAAAACAGTATCAATTGCAGCAATGAAGGCTGACTGAAAGAATGCAGAAGCAGAGCCCCTTAGATCGGAGGATCTGATAGCAACTTGAAAGATAATAATCTAAATATTATTGTAATTATGTCTTTCAAAG…
BARC_1.01_Gm03_2224975_G_A	715584788	Gm03	2224975	Chr03	2234147	3	16.278	3_2217795_2302831	Eu	GTTGAGCTTGAAAGTGGTTGATCAAATGCTCAAGCTTGGTTGGGAAGGTGATGGGCTTAAGCACCTCATAAAATGATAAGCTTTTAGGGCATACGAAAGTGGATAACAGGTCTTTTATACATAATAACTAATAGGAAAACAGAATGGAGTTATAGCACTCCTGTTTGTAAGCATTATGGTTGCATCTATATGCTTCGGAG[G/A]GATCTTGTAACATGTAACAACCAACTCTGACCGGTTACCACCATAGCATTAGGTTATGAGATTTAGTATAGGGTTCTTTTGCTCTCCCAGTTGAGCTGAAATATTAATATCAACAAGCTTTTGACTGAGGTTTGAGTCAATATAGTTTTGTTCTCTATTTTTTTATTATGGTGAAAATAGCATAGCCCTTCTTT…
BARC_1.01_Gm03_2373742_T_C	715584839	Gm03	2373742	Chr03	2383419	3	16.975		Eu	AACTTTAATAAAGTTGATCAACTTTACACTACAAGAAAAGTGTTGTTTAGCATTGACCAAAAGTCGACTCTGAATCACAAAAACCAATATTTAAGATTTTTCAAATTTGATTTGACTCCAATTTTAGTGCTAACTATTTGGGTTAGGAAATTTGTTAATGGTAAACTTTTAACCTAACAAAGACATGTACAAAAATAGTT[T/C]ATTGAAACTAGTGAGATATTTGAAATGCCTATTGAATTAATTTCGGAATTTAGTCAATTAGAATGAGAAGGAGCAAACTGAGATATTTTTGTACTGACATGGTTGCTTAATTGACGTAAGAAAATAGTTCAAGAAAAAAGAAATAAAACAAGCTAGAACTTATTGTAGAGTTTAGATTGATTCAAATATTTGCC…
BARC_1.01_Gm03_2485916_T_C	715584888	Gm03	2485916	Chr03	2495572	3	17.881		Eu	ATGGAATGGGGGAGAAGATATCAAGCCAAAATACTTAGGAGATGACATGGTATTGTTAGTGGGACTCACGAATGATAGAGCTGTACAACTGGTAAAGGAAGAAACAGACGAGGGGTCATCCTTGTTCCATTCGCTGGAAAAGTGGAACTCGCAGATGTGAACTGGGAATAGACTGGTTTAGGTGTTGTACTAGGGAATCC[T/C]TCCACATGCATGGGATCTGGAGTATATTAAGCAGATCGTGTTGGCGGCAGGAGAAGTGGTGATTGTAGATGACGATGTCGATGAATTTCAGAGAATGGATATGGCGCGGGTGCTAATTAAGACATCATGGAAACCTTTAATCTAATACGCTGTCTCAACGTCGATCATTGAGGAGGAACACATAATGAACATGG…
BARC_1.01_Gm03_2818076_T_C	715584989	Gm03	2818076	Chr03	2846377	3	18.222	3_2506219_2840490	Eu	TTGGCCATTGCCAACCATTACGCGAAGTGGGCTTGTCTGTTGACATGGAAGGCCCAGATGCGTGACCAGCTATTCCTGAATGAAATTATGGGTGCTTCCCCCATCAATGAGGATGATCACCCGGTGGTCGGAGATAGTCCCCACTAAACGAAGGGTCTCTGGTGCTACGTGGCCGGCTAGTGAGTTCAGGCTTATTTGGG[T/C]TGGAACCGGGTCAAATGAATTATAAGTGTAGTGGGCCGGGTCAGGGTCGGGTGGGTCTGTTTGTGGGTCTATAGGGTTTATTTGGTCATCAGGAGGGTCATCGCCTTCCACAAGTAGAAGGAAGACCCGAGAGGCACACTTGTGCCCTCGATGGTACTTCTCTTCACATGTGAAGCAAAGCCCGCGTTCGCGAC…
BARC_1.01_Gm03_2892089_C_T	715585013	Gm03	2892089	Chr03	2921152	3	18.346		Eu	ATTTCTCATTTTTTTTCATTTCTCCCTTCTTATCACCTTATAAATCTTATTACACTTTTTTTTTCTTTTTAGGTGTTAGATAATACATTGAATACCTACCAAATATTTTCCAAAACAAAAAAAGTATCCGTATTCATTCTATTGGAATTTTACACCCACTGTCCACCCAATATATGGGGTTAACTTAACTATACCTAAGT[C/T]AGTGAGATGAATTTATTTTATAATAATAATAATAGTAATAACAAATGTTAAGATGAAATAAAATGTTTAGTTGAATAAAGCATAAAAGTATTTAGTGAGCTGAAAAAGGATCAAAAGTGTAAAAGAGAAACTAGCTAATAAAGAAAAAATTTGACAATGAATGAAAAAACACAGGGAGGGAGTAGCAGGTTCAA…
BARC_1.01_Gm03_2932028_G_A	715585029	Gm03	2932028	Chr03	2959509	3	18.797		Eu	CTTGCTTCAGCAGAGAGCCTGGATACCTTTACACTCATCTATACAAATATACTCGAACATCAACCTGACTGCCCGGTAAAATTATGCCCAATCTAATCTCAATTTTTGCATTCACAAATGCATGTATGAGTTCTTTAAGCAGTTGAAATATTTTTTGCAGTGGGTTTCAAGTTATCACAGTTTATTTTTTTAAGCTTAGA[G/A]AATTATCTTTTAAAATATTTTTATGATTCAAATTTTAATGCACGTGAAGATTTCTACCTTAGTTATCCTGGTGGATGATTTTTTTTTTGCTGTTGTAGCCTGAAGTTGTTGAGAAACTTGTTGGTCTACGAGAAGGCATTCCTCGGAAGGATGCCAAGGAGGTAAATTAAATTTAATGTTTATTTTGCTTAACT…
BARC_1.01_Gm03_3009303_T_C	715585067	Gm03	3009303	Chr03	3036784	3	19.4752		Eu	GCAAAAGAATCATCACATGGTTCATAAACCTCTTGGTGCGAACTCACAAGGTGAATTTGGGCAGTTCTAGGCAACTCTTTGTGCGAACCCTGTCATTGAAAGGGAAGCTATCAGTAAACCTCAATGGTTCAATCTAATTAACAAGTACAAGGGGACTGGGGAAGTTGAAGCAACCAAGGATTTTGCCCACCATACCATAT[T/C]GTTCACTTTGACCGTGATATACTGATGGCCTTTTTTGACTCCAGCTCTGAATTGCTCTGGTCAATGTCAAGACAAAATTCACAATATCAGCTTCCTTCCAACGCCTCCTCCTGAGTCCAAGACAGCAGAATAATTTAGTTGTTCATATTAAAAATAAAAAGGTAACAAGTAGCAGCAGGAAAAAAAAAACAAAA…
BARC_1.01_Gm03_3087237_A_G	715585102	Gm03	3087237	Chr03	3115149	3	20.233		Eu	TCGGTAAAATCAATGATCTATATATATATATATGTAATTGATTTTATATATAAAATCTTGATACCCGCACTACCTTTACTGGCATAGTTATGAAAACCAACCTGGTCTGATCGATAGGACCTGGAACCATTGGTTCCATCAGGTCGAGCAGGTCATCTGACTGGTTATACATTCAACCTGCACCAAGCTAGTGTAACCTG[A/G]CGAGTTTTGCTTAAAACTAGTGACTTAGACCGATTTTGTGAACCAAACAGGTTGACTTTGCTCTCCACACAAAAAGCAAGCTAGTACTACCACCAAGCCAAGGATCACTTGTTGATAAGAACCAACAAGTTTTATATAAATCTTGTATACCAGCGAGATGTTTTTTTTTTTTTTAAAAAAAAAACTAGAAAACA…
BARC_1.01_Gm03_3164784_G_A	715585138	Gm03	3164784	Chr03	3192661	3	20.423		Eu	CTTTATTGTGTAGTCTAATCTACAAATGAATCATTTTCACTAGAACTGTTTCATAGTGATGAAAATGAGGAAGCTATTGACGACTGAGCTCTATTGGTAATCTTTAAACATGGTTTTTAACAATAATATCTTTGTGTGAGTGTGTTTGTGTGTGTCAAGTGTATAGACTAACTCTACAATGATGGTACATTTATAGGACT[G/A]GGAATGTATAGTTGTCAAGGAAGAGCAACAGAGACGAATTCAGTAAGCAATGACATCAAAGCCCTCTCCAATAGAAGACAATTTTGAGATGAAGGCCATGAAATCTATGGGAGCTATGGAAGATAGCGATGCAATGTTTAGCTTTGGTGTTTTAGTGAATATTCACATGTATCTTGTCTTGGTTATTTATGTAA…
BARC_1.01_Gm03_3225968_G_A	715585160	Gm03	3225968	Chr03	3254065	3	20.5835		Eu	TGTTGTAGCGGCCAACCCAATCTCCGGGTCCTCCCGCGTTGACCCGACCCGGACGCGATACGGGTCTTAACCCGTTCAAACTCGGTAAGTCGGCACGGTATCGTGATCCCACCGGGGTGTTCAAACCCGAACTCTTTTTCCGCTTCCCTCAGCAAATCGCTGAACAGAGGGTGGTTACAGTAGATCACCGGAATCAATAC[G/A]CGCCGGAAACCGCCGTCCTCCTCCCCAACGTACACCGCCAAGTGCCCCTTCGGCACCGCCGGAGCCCTGTCACAAAGCGGATCCGACCCTATTGGAAGGTAACCCGACCCATTTTTCCCGCATAGGGTCTTCGCTCCTCTCTTCAGTTTTTGCCCCCACGTGAGAAGCCTTGTTGTTATGGGATTCTTAGAATG…
BARC_1.01_Gm03_3334303_C_A	715585205	Gm03	3334303	Chr03	3362229	3	20.9221		Eu	AAACTTTGGTATAGCACCGCGTACCACCCAGAATTTGACGGCCAAACTGAGGTTCTTAATCGAACTCTAGAGCAATACCTTCGCTCGTTCGTTCATGACAAGCCTGCCCTGTGGCACTCTTTTCTTTCTCTGGCCGAATGGAGCTATAATACCTCCACTCACTCTGGTACCGGCCTCTCCCCATACGAGGTCACTTATGG[C/A]AAACCACCCCCAGCTTTCCCGCCGTATACTACAGGTACTTCGCCGATTGAGGCTGCAGACTCCATCTTATCCACCTGACAGGCTCTGCACACTAAATTACAAAATCGCCTATTGAAAGCGCAGATGGCAATGAAGAACAATGCATATCGGCAACTCTCCATGCGTCCCCACTACTCTAAGCTTGCAAAAAGGTT…
BARC_1.01_Gm03_3365988_T_G	715585219	Gm03	3365988	Chr03	3393913	3	20.951	3_3365215_3454741	Eu	TTCTGTGCCTTCTTCTCTTTTCTTCCTTGCATTATGGAGGTTCTGGCCTTGAATCCAACTTTCTGCTAACAATCTCTTTATGGTTATGTTGTCCCCTGTAGTACCAACAGCCAACAATCTGCAATTATGCCTTTCATTTGTGCCATCCAGGTCAGCTACCTTGTTTAATGCTCTTTGTCTCCTGCTGCTATATGCTTCCC[T/G]ATCAACCAACTCCCTCAGTGCCGCAACGAAGAAATCAAGGTGAAGAAGCACGACCAGTGCGCTGCCCAATAAGAGAGAGAGAGAGAGAGAGAGAGAGAGAGAGAGAGAGAAAGTGAGAATAAGAGAGAGAAAAGGCCAACAACTGTCCGGTAAGAGAGAAAGAAAGCGAAAAAAGTAAAAACATTCAAAGATGG…
BARC_1.01_Gm03_3497393_A_C	715585284	Gm03	3497393	Chr03	3517250	3	21.2771		Eu	CATATTCCTTTCCACGTGCAGCTTGGCATATACTTCCTTCACAACATATTTCTTCTCCCCTCTGTTAGACCACTCCCAGCCAGCCATGGATGATTGGGCTAGCTTGGCCCCTTCCAAATCATTTTCAAATTGGTTTAACTTCGGTATTTTCCAGTCAAACCAAGGTCTCCTCCACGAGAATGCCATTGCCACCCTTCCAC[A/C]CACCATGCTCCCATCTAAGAAATCATATGGTCCTTTTGCACCGAATTAAGGAAAATCCGGTTGTACTTAGAACAAAGACACTCATTCCCCACCGTCTAAATTTCCAAAAACTCACCTCGCTACCATCCCCTACTACCCTTTCAATATTATTTTGAAACCAACCCGCCCCATTATCAAACACTTCACACACACTC…
BARC_1.01_Gm03_3562176_C_T	715585348	Gm03	3562176	Chr03	3582559	3	21.795		Eu	TTCTATTCACCTCATCCTCATGGTTTTTGGTTTACATTCTTAGTATTGGATTATCTACGATTTAGCAAAAAAATATTGTAATTTGAGTGGCTTTGTTAGGCAATCTGGACACAACAAACCTACATGTTTTCGATAGAATAAAGAGGCATGCCCCCTTCCTTTAGTTGGGGGTGAGTGATTTTTCCAGAAGGGTAGTGTAT[C/T]TTTTTAAAGATGACATTTTTAGAAAACAAATTGAAGAAGGGGGTGAATAAGCAAAGAAGGGGAGTGGATATAGCACGTCCCTTATAAAACTAATTTTTTCTTTAAAACGAAAACTGACTCAGGCCCAAGTTTAAAACATCGTAAAGACTAAACACCCTTTGATCCATTATAAAACTGGGGCCCTTTAGTGCAAA…
BARC_1.01_Gm03_3618454_G_T	715585412	Gm03	3618454	Chr03	3639127	3	22.3487		Eu	CACTTACTGGTACAGAAGGTAGAAAAATTGGAACAAAAATACTTTGCACTTGCTTTGTACAACTAGAAATATGATCCCAAAGAAAACAACTTATTCAACTGTCTATTTTCTACTAAGGTTTTAAGAAACTGTCTGCCACCGCATCATCAAGGTTTTCGGGGTCTCTGTGACAGTATTTACCCCAACAAAACCCCAACCAT[G/T]ACCACAATTTAAAACCTTGTTTTCTACCGCGACCCAAATTTCATCTAATAAACAAAGCACTCCCTTAGGGTTTTAAGAACGAAACAAGAACCACTAATGCACAAATATCCCGCACTAGTCAGTACTAACTAAAACAGCCAAGTAAAATTTCAACACATTTATAAAATACATAAATAGGTACTCTTCTACGATAA…
BARC_1.01_Gm03_3659662_A_G	715585478	Gm03	3659662	Chr03	3679598	3	22.492		Eu	ACTTAAGAAAATACATCATTGTCTTTTTCGATGACATTCTGATATATAGCAAAACCATTCATGATCACCTTCTCCATTTGGAGACAACTTTTCAGGTGTTGATGGCGGGACAATTCTCCCTTAAGCTCTCGAAATGTACCTTCGCACAACAGCAGTTAGAATATCTCGGGCACATGGTAACTGGTAATGGGGTCACACCG[A/G]TACCGGAGAAAGTACAGGTTATATAGCAGTGGCCAACACCTCGCACCCCACGAGCTCTGAGAGGATTTCTCGGCCTCGCAGGGTTTTATCGAAGGTTTATCCGAGGGTATGCAGCCTTGGTAGCACCACTCACAAAGCTTTTGTGCCATTGGCAGTTTAGTTGGAACCAGGAGGCTGATGATGCATTTCAAAAT…
BARC_1.01_Gm03_3828735_G_A	715585710	Gm03	3828735	Chr03	3849214	3	23.3514	3_3745477_3828735	Eu	ATTATAAATAACACACCCATTAAACAATCTTACCCAAACCCTTGAGATTTTTCAAACTTTTTTTTCTACTGGTTTCTTCCTCTTTTTCCTTGCCCATGTCTCAAATTCAGCTCTTATTAGTAATCTCTCAAGTGCACATTCATCCCTGCTTGCCACCAAAACAAAGAAAAAAAGTACCCCTTCGGAAAACAAGGTCTACT[G/A]CTTGAGAAGTGATGAGATTAACATAGAGCTTGATGTCTTCTAGCTTGGACACACAACATCAAACTTCTAAACATAAATAACATAGAGCAAATAAATTTGTGACAGCTCTATCACTTTAAAGCCATAAGCTTCTCCTTGTTTTCTCTTTTTATAGTGATAGTTTGCATGTACTGAATTCTTTTTCTTCATCAGCT…
BARC_1.01_Gm03_3907697_A_G	715585782	Gm03	3907697	Chr03	3929449	3	23.8533		Eu	GAACCCAATATATGAGAAACCATTTTTAATGCTTCGAAATTAAAGCACCCTAATCTATTCTCATTCATATAAAAGAAGTAATGCTTTGAACATATAAAGTAGAAAAATCACTTTAATATATTATTTTAAACAAGAAGAATAGCCTATTTCAACCAACGTGTTGCATGCACCTGATAGCATGCCCCGCATCCTCTGCCACC[A/G]AGGTAAAGAGAAGGACCCCCAGCTGATACCATTTTAGAGAGTGGAGGTTTTTCCACACTGTCAATGTATCCACAAGCACCCCCTACACAACATCACAAGAAAAAACCAATGTTGCAATTTATCTTTGGCCAAAGCTAATTAATTAATTAACTAATGATAGTTTTTCATAAAAAATTAATTAAATAAATATGTAA…
BARC_1.01_Gm03_4468196_C_T	715586321	Gm03	4468196	Chr03	4277380	3	24.0807		Eu	ACTACCACCCTGAGGAGAAGGAAGAGGCAAAGGTTGCGGAATAGATGAACATTGCTCCTTCATCAATCCAACTCGGTGTCTCAACTCTTCTTGTTCCTCATAATCAACCGAGGCCAAAGCATCTTGTTCTGTTACTTCAGGAGCTAGTCCAGAAGCATACAGAGAAACACTAGCTATCCCTGACTTAAAGCTTCCATTAG[C/T]GTTCAATGCACCACCACCCTGACGTGATGGAAGAGGTAAAGGTTGCGGACTAGACGAGCGCTGCTCCATCAGCGATCCCACATGGTATCTTGATTCTTCTTGTTCCTCAAACTCAACCGTGGTAAGAGTATCTTGGTTGGCTACATCAAGAGCTGAAGGAGCAGATAATGCCCGGGTTCTGTTATTGGTAACTT…
BARC_1.01_Gm03_4578272_G_A	715586444	Gm03	4578272	Chr03	4387476	3	24.7408		Eu	TACAATATGGCCATCCACTCTGGGACGGGCTTGTTACCATTTGAGGTGGTCTATGGAAAATCCCCGCCGTCGGTCGTCTAATACTTGCAGGGCTCTTTTTCCGTCGAGGCTGTTGATCACTTATTGGCTTCTCGGCAGACCATGCATGAGTCTCTCCAACGTCGCCTTCGCAAGGTCCAGGAGTCAATGAAGCTCACGGC[G/A]GACAAACATCGTCGGGATCTTTCCTTTGTTGTTGGTGATTGGGTTTACGTGCGCCTCCGGCCATATCGTCAAACCTCGCTGGCCCCTTCATATAGCAAGCTGGGTAAACGTTTCTACGAGCCCTTTGAAGTGATCGAACGTATTGGGCTGGTGGCATACAAGTTACTTTTGCCCGAGTCTTCGTGCATCCATCC…
BARC_1.01_Gm03_4665923_C_T	715586561	Gm03	4665923	Chr03	4475124	3	25.549		Eu	TAGAAAATTTAAAAAACAATGTAAATTTTTCAGAATGAACTCCACAACACTAACTGAAGAAATAATTTCAGGATCAATCTTAAACACATGAAAACAGTTAAAACCATTCAGCCTCCTTCAATGATTTAAGAGCTCTACACCAAAAACAGGAATAACAGTTTCAAAACCAAGCTACAACAAATGGTTTAGTTCTCCAGGGC[C/T]TCCATTTGAGAAAAACCATTAATATGAACAGGATGGTGGAGAAATAAAAAAAAACAAAAACAAAGAACAGTACAAACCTTCCTTGCTGCCAATTTAGATTGTTGTTCACTCTTAGCTCCAGTACAAACCTAGTCAATAGTCATAAAAAATTAAATTTAAAGTTCACGAGAGAAACCATTACAAGAAGGGTACCA…
BARC_1.01_Gm03_4718162_C_A	715586612	Gm03	4718162	Chr03	4527306	3	25.5054		Eu	TTCTTCTTTTGTTGTTTTGTCAATAGAAGGGAGAATCGGCCAAATCCAAATTTCTTTCTCTATGCAGAAAACAGCTTCTGACCATTTTCCTTCTCAGCTTGCCTGTCAAAGGATGGATCCGCGTTTTGTTTGCCTAGCATCTGGCCAAGAGACACCTTCCGTCTCTTCCGGCATCATCAACTTCAAAGGAAAGGGTAACT[C/A]CATCATGCTTTTCCACGCAATCACCAGCTGAATTCTCATGATGAGATGATAAAGCTTTGATTTCTGCTAGGGCAGCAGCTTCGGCTGCTCTAGCCGCCTCCTTCATTTTTGGGGCAGCAATCAACCTGATTTCAGCAGTTTTTATCATAGCTTTTGTCTATTCAATCTCTGACATTGTCTGTTCAAAACTCAGT…
BARC_1.01_Gm03_4782127_T_C	715586676	Gm03	4782127	Chr03	4591270	3	25.627		Eu	ATTAACAAACTTTACTTACCTCACCAAACTTGGATCCACAGCTTAGAACGGAGATGTTACCGGAAGGCACAGTGGAGGAAACGAAGAAGGGCACAATGGCGGAGGCTAGGTAACAGAAAGAAGCAAAAACCTTAATGGTGGGCACCAGGGATGGCACGAGAGAGAGGGCACGAGATGGAGGGCACAAGGTAAGGTAATGG[T/C]GGGCACGATCAAGCTGAGATCAAAGACACTTCAATTAGCAAAATTGCGATGACGGTTTTCTCTAAAAAAATGTCGTTGTCTTCGTTGCTTGTAATTACGATACTTCCATGCATCAAATATGATGATTTTTTTAGTGAAACGTCATCATTTTTAGGAGGGGTTATTTACAACACTGCCACCGCGTCAAATATGAC…
BARC_1.01_Gm03_4833386_A_G	715586687	Gm03	4833386	Chr03	4642708	3	25.741		Eu	AATGGCAACATTATGACAAAATTGAGCTTCATGTCATACTCATATCATAATATCATGTACTTGATCCTTGCCTAAAAAATGCATCATGTAACATATTTTATATCTAACTTTTATTTTACATATAATAGAATATGCTCTGCCTCTAACTTCTCTTACCTAAGACAACCAGCTTTATGTTCAGATAATCCCATGTTCTTAGC[A/G]AATGATTGAGCACAACCTATCAAATGTCCATCTTCAAGGAAAATTCGAAGTGCTATGACATCCTTGTCAAGATCCCCACTTGAAAATCCTTGATAAGCCATGTCAAAGAAGGGAAAATGATTTTTGGCCTGAAAAATAATTAGTAAAAATATTATAATTGATTTAGGCTTATGGTACAAATCAATAATAAATCA…
BARC_1.01_Gm03_4901669_A_G	715586703	Gm03	4901669	Chr03	4710949	3	25.741	3_4847398_4901669	Eu	AACATAATCATATCCCAATAATTTAGACAAATAAATTTGCTAGTCAAGACTTTGAATAGCTTGGGACATAAGCTTTTTGAGGCTTCGATGTTCCGTCAAAATGGTAAATGAATGGCCTAGTAGGTAGTGCCGCCATTTTCAAATCGTGGTGGTAATGGCGTGATGTTGTCAGACATAAGCTGAGGCAACATGCAAATGCG[A/G]GCAAAGCATTTTGCTACAATAAGCAATTGGGTGAGAATTCTGTTGAAGGACTGTGCTTATAGCTCGTGATGAGCCGTCTGTCTTTATAGTAAAAGGGGCAGAAAAGTCCGGTGAAACCAGAACAGGGGCCTCCTTCATCTTCCGTTTCAACTTTTCGAAGGTTGTTTGGGCTTTGTCAAACCATTGGAACTTGT…
BARC_1.01_Gm03_4958610_G_A	715586717	Gm03	4958610	Chr03	4767229	3	25.7462		Eu	CATTCGGCTTATGCATTGTGCCCTCCACCTTTCAGGCCGCCATGAACAACCTGTTGACTATTCTTGTGCTGCTTTGCCACTGTGTTTTTTGACGATATTCTGGTGTATAGTGATTCGTTATCGTCTCATATCCAGCATCTTGAAACTATTTTTCAAACCCTTTTACAGGGCCAGATCTATCTTAAGCGTGCCAAATGCTT[G/A]TTTGCACAAATCCAGTTGGAATATTTGGGGCACATCGTTTCTGACAAAGGAGTTGAACTTGAGCCATCCAAGATTCGTGCCATGGTACAATGGCCCACTCTGACTTCGGCCAAGGAACTTAGGGCATTTCTCGGTCTCACCAGATTCTACCGCAAGTTTATTAAAAACTATGCATCTATTGTAGCCCCTCTCAC…
BARC_1.01_Gm03_5037059_G_A	715586730	Gm03	5037059	Chr03	4939933	3	25.973		Eu	TATAAAAGTACTAGAGGTACGATAGGGATAGATCGACAATCAGTTTCTGCCACATATTAGAAACTATAATGTCAAGCTATTGAATAAAAAAAACAGTAAACCAGAGGACTAAAAAAAAAAGCTTACATATCATGCCAACAATGTTGCCACCCACCAAAACCATACCCCAATTCGATTAATAAACCAAGATAATGAATCGG[G/A]AATAGTTTCACAACACGATCCCAACACAAAAGTCACTCCTGCAACCCAACAAAGTTCCAAGTTCCAACTACCACCGAAACTTGCAAGTACAGATTGCCCTCATCATGGCCTAGAGAAATAACATGTTCACGGCCCACAATTCCTCTGCACTTATCCCGTTCTGAGCTGTTAAGAATCAAGTCCAGCCCAACGCC…
BARC_1.01_Gm03_5106459_T_G	715586748	Gm03	5106459	Chr03	5009334	3	26.133		Eu	GGCATCACATGTGGGCAAGTTCAGGGTAACCTAGCACCGTGCCTAGGGTTTCTCCATAATGGTGGGGCTGTTACCAGAGGATGCTGCAACGGGGTCAGGAGTATTGTGAGCAATGCTAGGACCACTGCTGATCGCCGTGGTGTGTGCAACTGCTTGATGGTTGCTGCTGGTGCTGTTCGTAGGTTCAACACTTACAATGC[T/G]CAGGCTCTCCCCGGGAAATGTGGGGTCTACATACCCTACAAAATCAGCACCTCCACCAACTGTAACAGGTATGTGTCTATTGAGATAGAAATAAGTACACAACCTAACCTAAAGAGTACCAAGTGATCATGATTTTAAATTACGGTTATAATAATAAAAAGAACATTTACATTACAGATAATTGCAAAAAAATG…
BARC_1.01_Gm03_5165511_A_C	715586766	Gm03	5165511	Chr03	5068386	3	26.598		Eu	TGTGTTAAATTGGAGTTTTTCTCAAACACATGCTAACTTTTGAAAAACATATTTGAAGCGTGAAACTAAACATGCTATTAAGCAAGACAAGAAGTCATTAGAATCAGTCTAATTATAGTATTCACAAATAAAAAAGTCTAGCGTTAGAATTTAAATATCTAATTTGTACGAAAATATGGATTCAAATTTTGTTACCTTCA[A/C]TGAAGATTATATATCTAAATAAGGGTGTCAAAATGCTTGATCTCAAGCCTGATTGTATTGTACAACGAAGAGAGACACATGCATAAAATTCAGGTGGGGCTTACCAAAATCATGTCTTTCTCTCTTCTTCCTATTGATGCTAACTGTTCGAGAATGAAAGAGCTATGATATCAGAAGTTTGATATACAGCGAGA…
BARC_1.01_Gm03_5217414_C_T	715586784	Gm03	5217414	Chr03	5120291	3	26.7366		Eu	GAGGACTTTTTATTGCTGATGAGGTTCAGGCTGGCTTTGGTCGCACTGGTAGCCATTTCTGGGGATTTGAGGCCCACAATGTTGTTCCTGACATAGTCACAATAGCTAAGGTAACTTTTCTGTTGGTGTCGGAGGTATGAGACTGGTTAACAAAGTTTTAAATTGCGGTTGCAATCACAGTTGTGATCCTTGATATCGCG[C/T]GAAATTGCAGACTGATGTAGCTACAATTGCAGTCACAGTGTGGTTGTGGAGAATCCAAAATCCTTCATGTTGTGGCTGAAATTGTAATCACGGACTGTTTTTTAGTAACCTTGTTGGTTAAGTTGATTACTAATACTTTCTACAACCATACAACATGCACCAAAAAATGCTTATTTATTTGATCATGAAATGAT…
BARC_1.01_Gm03_5257705_A_G	715586788	Gm03	5257705	Chr03	5160582	3	26.957		Eu	TTAATATCCCAAAATAAACCCCAATTTGATCTCTTAATGATCCTTACACATGTTCATTCTAATCTCAATTCCTATAAACTCATCCCTTACCTCTAAGCAAACTCATGTTGTAGCTCGACAGTGATAGCGACATCTCTAGTAGTTCCCTAAGATTTCTCAAGTTTTCCCCCTATTTGCTATGTTAGGATTTCCAAACGTTA[A/G]AGAGAATGGAAAGAGGTTGTAGCCTCCCTTTCATTGTCAATGTGTGAGACTAATTTATCTCTGCAAAAATATTATTTCGCAAACCCCAACGATGAGAATGTGTGAAAATGGGTTTTAAAGGTGATGTCCAAATTTGGCAATGATCCAACAATTGACGAGTCAGGGATCGTAGTTTTACTGGGATAGGTTTTGGG…
BARC_1.01_Gm03_5297117_C_A	715586793	Gm03	5297117	Chr03	5199994	3	27.4734		Eu	CTAACCTTGTTGAAAAAATAGATATTGATAGAAATTAAATAAATATATTTTAAAGACCATTGAAGCAAAATCCTATGTGGTCATAAATGCATACATAGTGAATTAGAAGTTTTTGAGTTGACCGGCTTAATTTCTAAACAAAATTGCTTGCTCCCAATTGAGAACTAGACATTAGGATGGACTCATAATTTTTTCATGTG[C/A]ATACAACCACATATGGTTGCATGCCGCGCAACATTCCTAGCTCTGTGTCATAGTCAGAAATGTTGTTGTCTGAAGTTCGGCGACTCTAGTTGCATGGAAAACTATTATAAGTGAGGAAATAGTAAAGATAAAGAACAACAAAAATAAGGGAGGAAAGAAAATTAGAGTAGAGGGTAAGTTACTCCATTGAAATT…
BARC_1.01_Gm03_5341695_A_G	715586806	Gm03	5341695	Chr03	5244122	3	27.7722		Eu	AAGTTCTCTTAGTGCTTCTTTTGACCTTTTACCTTGCTTAATGGGGGTGAACAATTTTATTATTTGGAGTGGTGTTTTTATTTACGTTTTTTAATAATATGTTTTGAGTGACATGCACTACTCACATTTGAATGTTTCATATACTTTATGTTTTTTGTTAATGTAGTATTTAGCAAATAAAAATTAAATGATTAATATAT[A/G]TTATAGGCATATAATGTATTTTATTATTATCGGAATCCTACTATATTCAGTAATATATTAACATATTTTAAATAAAAGATATAAGAAATGAGACTAATCAAACATAAAATCATGTTAATTAGTAAAAAAATAAATTAAGGATATCAATTATTTAAGAGAAATGATATATATATATATATATATATAATCATATA…
BARC_1.01_Gm03_5451606_A_C	715586837	Gm03	5451606	Chr03	5354087	3	28.176		Eu	TTTGTATTCTATCTTGGGTGTTGGAGGTAACAAAATAATAATAATGCACATTCTCTTCCTCTGTTTCTGGTCCAGTTCTATCAACTGGTATTAGAGCTTCGATCTAGGAGCGTGGGAACAGTTAATGGTTACAAAGGTGAACACGAGAATGGAGACACACATGGAAGCCATGGAGAAGGCGATAGAGGAGAATCGCGAAG[A/C]GATGGAGGCACGACTAAGTTTGATAGAAGGGATTATGCCGCGATTAGCAACACCATGGGAGAGAAAGCCTCCCGAATTGAACGCTCACGTGGACAATTTGATAAGAGGGAATAAGGGGAACACTGTGTAGGGCAGAAATTAGACATGGCAATGGGGCGAGGCGGGGACGGGTATTGTCTCCCCAATTTTCGACC…
BARC_1.01_Gm03_5502496_T_C	715586851	Gm03	5502496	Chr03	5405718	3	28.275		Eu	GTGTGACCGTAGTTTCTAATTTGTTCAGCCGCCTCTGTCTCATGTTTTGGACTATAGTGCTAATGTGTTAATGCAATAATAATAATAATGATCATAAGGGTAGCCTAGTCAAGTCAAACCCACAACCCTTGACCCATTTTTGTTGTGCATTTTTCCACGGTCAAAGGTCAACCTTTCCCTACTCAGTCATAACTCAGTAG[T/C]AGAAGTTTCCAAAGACATGGGCTGTGCATGCCTCTTATCATACATAAAATGCTCCATTCCTTCTCTCTTCTCTCCTCAATTTCAAACCCAACAAAACAACAACACCAACACCAACACCAACCTTTTTCATACCTTAATTCTTGAGTTTGAGCATGTCTTTCAGTTTCACTGACCTTCTTTCTACTAACAACAAC…
BARC_1.01_Gm03_5733321_A_G	715586887	Gm03	5733321	Chr03	5621957	3	29.2488		Eu	TGGTGCTGCCATTGTACTTCCCTTCAATGAAAGCAAAATTCATAGCCATAAGAAGACCAATCTCACTCTGCGAGGCAGAAGCGTAAAAACCTTGAGATTTTCCCACAAGCTTGGAACTTAATTCTGGGCCCAAGGTCAACGGGTTGTCGATCATGTTGACCAAGCCAAATGCTGTGGTCGTGTTCATCCTCGTCGGTGGC[A/G]TAACAACCGCCACCGACGAGGGGTTGCGACCACTCACTATGTCATGCCAATAGAACTTGAAGTGGCTGAGTTTTTCTTTTCTCTTTAGGCCTAGCAATTTTCTGTCGATGGCATGGCCAAATGAGGTGTCCTCTTGGCCATTGAGGAGGTGGCAATAGCAAGAGAGGAGAAGGAAGAATGAGAATGTGAGGACA…
BARC_1.01_Gm03_5796468_A_G	715586892	Gm03	5796468	Chr03	5652619	3	29.1709		Eu	CGAACGTGATGGTGCTGCCGTTGTACTTCCCTTGTGTCAATGCGAAGTTGAAAATCTGCAAAATATCAACCTGCGTTTGCGACGTGGAGGCAAACAAGCCCTCGGCTTTTCCGACAACCTTGGAGTAAACCTCGGGTCCCACAGTTAAAGCGTTGTCGTAGACCCCAAGCGTACCAAAGAATGTGGTTGTGTTGTATTTG[A/G]GGAGTGAGGGAATGATTCTAACCGCTGTGGGGTTTTCTCCGGTGAAGACTTCGTGCCAGTAGAATCTGAAGTGGCGTAGGGTTTTCTTGTGCTTTATGCCTATGGACTTTGGGTCTAGTGTGCCCACAAAGCCTGTGTATTCTGCTGAGATGGTTAGGGTCAAGGTGGAGAGGAGAAGGAGGGATTTGAGGAAC…
BARC_1.01_Gm03_6035510_A_C	715586901	Gm03	6035510	Chr03	5999385	3	29.9472		Het	ATACATATAGGAATTAAAACCAGGACAAAGTGAGCCACTAATGAATGCTAAATATTGTCTGGAGCTTCAGAGTGCTTCACCAGATCTAGATCTGGAGCTTCGATGCTCCAAAACAATGTCATCCTCGAAGATTCCATCATCCGCTCAATTCTGGAAGAGACTGACTCCATTACCCCCATTACCCCCATAACTGATAACTG[A/C]TATTTTATCGTGGTGGCTCCAACAACCGTGATCTCACATGTCAACAAGAACCTCGTGTGGTTCCTCGATCCCCACAAGATCAAGCTTCCCTTTGCTGATGAGGTAACCCTTGCTTTTGCTCGAGTTCACGGTGGTAGCTGGAGTTATGAGGAGGGGTGTCGCCACCTACAACCTATAGATTTGGTGTTCCTAGA…
BARC_1.01_Gm03_6459920_A_G	715586915	Gm03	6459920	Chr03	6278920	3	30.323		Het	TTGCTGTAGTTTGAGACTAGGCAGTCGTGTTGAATGCATCATTGCATGCCGATAGGAAAAACTCTATCAATGGCATGGTGGAACTCAAATCTTGATTTGTCTAGTTCCCACCATTTCTTAGAACTAGATTCATGTGGTTTTTAGACTTGAGTCCTTGTTGTTGTAGTGGTGGTGTTTCATTGTTAGCGTTGGTGGTGAGG[A/G]CAACAACGAGAGTGGGGGAGTGGGAACTACAACAGTGTCATGGCGGAACTAATAGTGTGTTTGGATGGAGCAATTCAGCAGGGGAATTCATCTTTTCAAGGAATTTAAAATGATTCATGATAAAATAGCTTGTTTAGATAGAATATTTGAAAGAAAATTTAATTTTTGGTATTTTTATGAATCATTTTGATTGA…
BARC_1.01_Gm03_6631189_A_G	715586921	Gm03	6631189	Chr03	6477854	3	30.7142		Het	TCCTTTTCTTTTCCCTCTAACTAAAAAGAGACACCTCAACAAAAAAGAAATTTAACAATTCAGAGAAAATGTTGCCATTTAAAACAGATTCTGTTTTTTTTGCTGAGGTGTCATTTTTCAATTGGAGGGAGGAAGAAGGGGCCAGGCAAGGAGTGCAATGAATCAATGTTGAACCTGTATCATACCAGCAGGGGGCACTT[A/G]GTACACAACATTCAATCACTGGGTCAATGGCCAAGTGGCAACTAAAATTCCTTTTAGAGAGATTTCACTTCTGAGAGGGAGCTAATACAATTTTTCTTTTTGATGGATTGTAGTTAAAAGTTTAAGGGAGGCTACCCCATTGGCTAGGATAAGCCAAAGGTGACTAGTGACAAGTGACAAACCTCAGAAAATAC…
BARC_1.01_Gm03_6844115_A_C	715586928	Gm03	6844115	Chr03	6692130	3	31.239		Het	CTTCGGAAGGTGCCATTAAATAATTTCTTAGTTGAAATCTTTAGTTGACTTCGATCGGCTAGCTGTTAAGTCATTGATTCAATTGATAAGAATGTCCCAATTGCTTCAAATATTCTTTCGGAATGCTCAACATATTTAGATTGCCAACAACACACACATAACATGGTTCAATTTTTCCTCAAATTATAACAATTGGACCT[A/C]ACAAGGTCCTTTTTGAAGGTGATCCCTCAAATCATAAAGGTTTGACAAACCATATGGTGTTATGTACTTTATAAATCATAAACTTTCAGAATACACAATTCAATATCATTTTTTTAAGAATTAATGTTGTTATGCAACTTATAATATCGATTTTGATTAAAACTGAAGTTGTTTTTGTAGTTTTTGTTTTTTTT…
BARC_1.01_Gm03_7018964_T_C	715586934	Gm03	7018964	Chr03	6867049	3	31.3282		Het	TGCATATATATACATTTCTATGTGTTTAGGATTCACCAGCATAGACTGCAGAGCTCCTGCAGATTTAAACTACACTGAGTCAACAACAGGCATAAATTATACTTCAGATGCAAATTTCATAAATACTGGTGTGAGTGGGACAATAGTATCTGAACTTAGAAATGACTATCAACGACCGTACGAGAGTGTGAGAAGCTTCC[T/C]AGAAGGAAAAAGGAACTGCTACAAAATAAACATCACAAGAGGCTCTAAATATCTGATCAAGGCTGGTTTTTTGTACGGAAACTATGATGGCCCCCCAACCCAAATCCTTGCTCTTTATTTCCCAAGAAAATGGATTTTCAGTTTTTACCACTTTCAATTTTGGGTTTTGATTGGGCATTGGGATTGTTGGCCTT…
BARC_1.01_Gm03_7856828_A_G	715586962	Gm03	7856828	scaffold_75	56474			3_7072454_7856828	Het	TTACTAATTACAAATAAAAAAATAATTATCAGCGAACAAACACTAAATTTGTTAATTTATAAATGACTAAAAAAATGTCAGATAAAAAACGAATTTATTGTTTTATTAGGAACTCAACACAATAAAAATTTATTAGAAAGAAAATGTAAAAAATTGAGTATTTATTAGAATAAAAAGCATATTTAAACCTAACAAAAATA[A/G]ATTAAAATACAACAAAAGTAAAATGGGGGGCGACGGGAGTTGGTAGGCAAAATAGTTTGAATGTGTAAAGGACTTGAATAGTAAAATTAACATTCAGTTGTAGTTACTGTCCCAGACTGCAAAATATCATTTAATTCATATTACAACTAAAAGCTCAATTGGTCGGATCCAAATGAACAAGCAACATTTGAAAT…
BARC_1.01_Gm03_8003327_T_C	715586967	Gm03	8003327	Chr03	7650316	3	31.7389		Het	GCGCTTAAGAGACGCACATGCAAACACGAATACACGGTGCAACGCTGAGATGCAAGTTGAAGAGAGTCACATGGAGACATCATGCTGGAATTTGTCAAAGCTTGCAAGACGAGGGTCAATTGGTAGTTTTCACACCACAAGGTGTGAGGGGATAGGGTTCTCACTCATATATTCATGTTGTTCAAGCCATGATTGGATCT[T/C]AGACTTAGTTTGCCTTTCGTCAACATTTAGTACCCGTGCAGTTGAACCCCATGGTGACAAGAAAATAAACCTTCGATGAGGAGTGTGTTGAGGAGTTAGTCCTATAAGTCTAGGATGGCCCTACAGTGTGGTATCTAGGGTACGCCTATTGACTTGCTATTTCTTGGCCATATGGCACTAAGCTTGTGGTCGTG…
BARC_1.01_Gm03_8228940_G_A	715586976	Gm03	8228940	Chr03	7872384	3	32.012		Het	GGAGGAAGACAACGACGTAGACGAGCATGTAGAGGACAATGGCAGCGACATGGGTTACTTTACAACAAACAACAACATCATGATGAACAAATTTTGTGAATGCTATATCAATGATGTAATGGTAAAAAAACATGCTTTTTGGGGCTTATGGAATTTGGGGAAAATGTTCAATTGCAACAATGGGTGTGGTAGTAGGGTTA[G/A]GGGAGGGAGCATTGGCCATGTGAGAGGGAGATAATGAATGACTCTCCAAGGCAAGAAGGCAGAGGTGTAAGTCATCCATCATGGGAGAAACCATTGGCTGAGAATTGGTAAATTTCTACCATATATTGTTGGACAAGTGACTCAATAACTTAAGAGGGGGNNNNNNNNNNNNNNNNNNNNNNNNNNNNNNNNNN…
BARC_1.01_Gm03_8434431_A_G	715586985	Gm03	8434431	Chr03	8079197	3	32.0618		Het	AACTCAATTCTGCAAATGCTCATTCAAACACATTGAGAATTGCAAAAAAATGTACTTACTCAGTGAGGAAAAGTTATCAGAATGGAAGAGAGAGAGAGAGAGGGGGGAAGAGGAACTTAGTGAGGAGGATGGGATCTTTGGGGAAACTTGGTGAGGAGGATGGGATCTTTGGGGGAAGTTCGTGGCAGAGTTGGCACAAC[A/G]ATTTGAGCTTGGAGGGGAGTCATTGGGCAACTTGGCAGTGTTTACAGACTTGGAAGCTTTTTGCAGGAAGTTTTTGCCATGGACATTTTTTTTTTACCATGGTTGAGAGAGAAAAGGGAGACATAGGCTAGTTTGGGAGAATTTGCATGGGAATCAAAAGCAAGAGAGTATCATTGTCGTTGTGTTTTTCCGGG…
BARC_1.01_Gm03_9104329_A_G	715587004	Gm03	9104329	Chr03	8732158	3	32.219	3_8624456_9579156	Het	CCCAACGCTTCCCCTCACTCTCCTTCCAAATTTGGGACTTTGATGATGACTACCTCCTCATCGAGGCCGCCTTCCACCTCCCTCGTTGGCTCAACCCCGACATTGCACACCACTGCCTCTCCCTCTGTAATGGATGCCTCCACATTATGTCATGTAATTGCCTCCCTAACCCCTCCATCCTCGATTTCGTCAATTTTATC[A/G]CTAGTTGCCCTCACAAATCTCTCGCCTCGAATGCATTCCAATGCGTCATAAAGAAACCTAAGGAATTTGCAAATTTATTTTTTGAATATGTGAATATTTTAAGAATTTGCGAATTTTGATGATTTGAATGTTCTTTGTTATTAATTGCGAATTTATTTATAGTTGATTTTGGGTTAGAGATTTTCAGATTTGGT…
BARC_1.01_Gm03_9641204_C_A	715587016	Gm03	9641204	Chr03	9111573	3	32.424		Het	CATTAACTTATTTATCCGCAATTTGGTCACATGAATTTGTTTCTACACTTCGTGAGCTGAGACTTTAATCAATTCAATCAACCTAACAATGGCGTTCATACCGTAGCATTCGTATCTAGTCAATTCTGTTTCCCATCTAATCTTTGATCACGTCAGATATCACGAATATATTATAAACGCGTATAGCTTCGTTTGGTAGA[C/A]AATTAAATTTCACGGAAAATATAAAAGAACGTAAAGTCAATGCGCGCGAACTGCGCTGTTTTATTAGTGAGAAAAGAAGACAAATACCAAATCATAGTTGCATACAAAAACATTGATCAAGTGATTACCTCACTTCGACTGCTTGTAGTCATTAATTAATCAATAGCCAATAGCCAACAGCCCAATACTACAAC…
BARC_1.01_Gm03_9789580_G_T	715587021	Gm03	9789580	Chr03	9259491	3	32.424	3_9789580_10333679	Het	TTCTAGATATTTTTACTCCACACACTAACCCAGTTGACGAACACGAGTCAAAATGACGTCACATCAAGATACACTGGAGTGGACCATATCTTCGAAAAAATCCTGGGCCCTTAAAACTCCAATTTGATTTCCACACACCACCTCGCCTCGTCGGAGAATAAATTTCTCATGTCATCATCCTTCGGTAGCTTCGGCCAACC[G/T]TTCAACGACGACCATGTGTTCTCCCGCTACTCCTTCTCGAACTTCGACGGCGACTCCGTTAAGGGCTCCACTGGAGAGTAAATGTTCTCCTCTCAGGCAACGCCGTAGTCTCTGTCACCATCGCCAATATCCTCCGCTTCTGCTTTCTCGTCGGAGAAGAACATAGAGTTCTTGGACGAAGGTTTTGGTACCTC…
BARC_1.01_Gm03_10408873_C_T	715584347	Gm03	10408873	Chr03	9929019	3	32.4325	3_10408873_10516774	Het	ACATGAATACTGACCTGGGTCAAGATGGCATAGGCCAGTTGGCATTTTGGCAGGGGAAGATTAGAATTATGATCACTGGGAAGGATGTTGTTGAGGAGCAGCGTCATTCAGATTTGTGTCAAGGTGGTCATGCTAGTGAGCATGATCTACACCTGCTTTCTTGTCACGCTTCATACGAAGTCCTGTCTCGGAGTGCACAG[C/T]AGCTGGCCTATGGCCTCCTCATCAATTCCCCAAGCTTGGCTCCTCCTTTCACTGAACTCGCAACATTGCCCCTCTTCTAGGACCAACGGATGCCCCAAGAACTGATGGATGGCATCTTCATCAAAGGGGACCCATTGGCCCCGCACCCAAGAGTGCTTATCCCTGACTCCTTCCTCTATGGGCCATACATTTGC…
BARC_1.01_Gm03_10552078_T_G	715584351	Gm03	10552078	Chr03	10072780	3	32.4486		Het	TATTTGAATGTTAGCTAGGTTAGAGATAACATATTTGTTGGGGAGCTCGGTTGCTTAGGGCCACGCGTCCGTGCTCCTGTAGTAGGGCTGACGTGGAGGGTTGACACGTGTTTGTAAGTGCCAAGTAGGATGCCACGTAGGACTTGTGGCCTTGGACAGTACATAAGCCCTCCAAGCTCTGAGCCGACTTGTGAGCAAAA[T/G]AGGTTTTCCAGTGCTAACAGACTTTGTTTCGTGTCGAGGGAGTCTGTCTAGAGTCCGGGGTAGTAGTCTTGACAAGCAGAGGGTGACGAGTTTGTTAAGCCCCCAAGTGTGGTCAAGTATTGTTCGATGTTGGGCATGGTAGCCTTGATGAATGTTCGATGTGGCTTGTTGAGCCCCTGAGCTTGGACGAGTGT…
BARC_1.01_Gm03_10982565_T_C	715584368	Gm03	10982565	Chr03	10515241	3	32.5019	3_10595196_11013523	Het	GATGATGCAAAGCCTCCATCATGGCCATCGCCTCGTCATCCAGAACTAGCACTAGTTATCCATTCACCTTTCTATGGAGCCTCCACTAATGACGTCAGAGGCTTTTCTATAGCAGGTTGCCTGGCCAGGAGTCCAGCCCTCTTCTGTAGAGGGGGTGACACCTCTGGCTTGGGTAACAATGAAGTTGATGATGATTACAC[T/C]GTGGACATCATTGCTGCATAAGAAGCTTGGGATCCAGGGCCCACACAGAATTGAGGCCCATTTTGATCAAGATTTTTCTTTAATTTTCTTTATTTGTCTTTATTTATTTTGTTTTTTTCATTTTCTTTCATTTTCTTTTATTTTATTTTCATTTAAAATTCTTGCATTTAGGAAAATTTAAATTCAGCAATTTA…
BARC_1.01_Gm03_11396505_C_T	715584382	Gm03	11396505	Chr03	10950353	3	32.479	3_11146990_12099322	Het	TGAACGTCCAATTCAAACGCATAATAAATCAAGACGCTCAAAATTAAACATAGAAGCGCAAGGCAAATTGAAACGGCCATAACTTTTGACTCGTGTGTATGATTAAGGGCCATCATATATCTAGACACTTGAATTTGAACAAGAAAGCTCAGGAAAAATAAAATGGCCATAACTTTGGATTTGGGTGTATGACTCAGGCC[C/T]ATGATAATCGAGACGCTCAAAATTGAACAACGGATGCTCTCGAGAAATTTAAATGGTCATAAGTTTTCACTCGGATGTCTGATTCAGGCCAATAATGTATCGAGGCGCTCGAAAGTGAACACGAAGGCTCTGGGCAATTCAAACGACCATAAATGTTTTACTCAGGTGTATGATTGTGGCCTATGATATATCGA…
BARC_1.01_Gm03_12163115_T_G	715584404	Gm03	12163115	Chr03	11688292	3	32.479	3_12163115_12881550	Het	TAACAAAATATTTTTGTAAATTTTTACGGCCTTATTTTGAGCCGAATATATTTTTAATGAGTTTATTTGGTAATTGAAGTGAATGTGAACCTTTTACCCATGTGATTTTGTTTACCAATATATTTTATTTATTTATATATATGTCGGGGTAGAGGGTGTCACAGCGGTTGTCAGATAAGTTGTAGAAATGGAGGCTGACG[T/G]CGGATTTGGAACCAACGATGGCAATTTCTAGCTAGACTTTGTAGATGGAGTCGATTTTGTCAAGGTGTGTGCGGGTGGTGGTGGCGTGGGTGAGGATAGGGTCGCAATAGGAGATTTGGCCACCATGGGCGATCTAGACAGCGCTGGAGGGGGCAACGACAAAAGAGGAGGGGAGGCACTCGGAGGTGGGCGAA…
BARC_1.01_Gm03_13015481_T_C	715584433	Gm03	13015481	Chr03	12292048	3	32.6127		Het	AAAATAACGGAGGCTTTCGAGAAATTCAAATGGTCATAACATTTCAGTCGGATGTCTGATTCAGGTTCATAAAATGTCGAGACACTCAAAATTGAACACGGAAGCTCTCGGCAAATTCAAACGGCCGTAACTTTTGACTCGGCTGTATGTGTGAGGTCCATGATATATTGAGACGCTTGAAAAAGAACAACAGAGGCTTT[T/C]GATAAATTCAAATTGTCATAACATTTCAGTCGGATGTCCGATTCAGGTTCATAATATGTCGAGACACTCAAAATTGAACATGGAAGCTCTCAGCAAATTCAAACAGCCGTAAATTTTGACTCGGGTGTATGTGTGAGGCCCATGATACATCAAGATGCTCGAAAATGAACAACGGAAGCTCTCAAGAAATTCAA…
BARC_1.01_Gm03_13245008_C_T	715584441	Gm03	13245008						Het	AACCAAAAGGCGTCCTCCCACCTTCTCCTTTCACATTGAACCCTAGTCTGTTGGCCTCCACTCACTCTCACACTCATACTCATAGACATTCGAATTTTGTCAACCCCGCCACCTCCAACCCCGCTCCCTTCCCCCGCCGCCGCTCCTACGCCGTCCACCCCCACAACACCCTCTCCGATCTCTTCACCCCGCAACACCCT[C/T]TCTGATCTTGCGCCAAATAAAGATTTCTCAAAACTAAAAAGACTCTTCTCTTCACCCCGCAACACCCTCACCTCTTCCATGCCGTGACTAGTTAGATAGTTCCAACCTCCAACTTCCAAACGACGAGTCATCTGGTTAGTTTCATGGAACCACATTCGGTTCGGCGAATCATCGTGTTCGTAACCGTAATCGTC…
BARC_1.01_Gm03_13435435_T_G	715584448	Gm03	13435435	Chr03	8573122	3	32.1807		Het	GGATGAAACTTACAGCCTTCACCCTAGTTTTGAGATATGTTTCCAACCTGATTGTAGCCTTGGTTGCTCCCATGATGATAAATTTGTTTTCCTCTTTGGTTGTAGCCTTTTTAGTTTTGGCTTGCCATATAGTTAAGCTCTTTATTAGCTTCTTCTTGGGTCATACACATCCATACTTCATGAGTTCCTCCACACAAGGT[T/G]CATCCTCTAACTTATGAATTAGAAGGTTGAGTTGGTTGAAGAGCATGCAATTGTTATGGAAGAGTGTTAAGTTTGTTCGTCAAGGCTTCAATTTGCTTTGCCATGAGTTTATTCTAAGCCAGAATAACATCATGAGCAATCAATTCATATAGGCTCTTCTTTGTAGGAGTGAAAGCTCTACATCTATGAATGGC…
BARC_1.01_Gm03_13642775_C_T	715584452	Gm03	13642775	Chr03	15422329	3	32.5036		Het	AACCTCCCAGGCGCCTAGTGGACCCAGAAAAATCCAATAGGGCATTGGGATTTCTTGCCTTAATTACAGGTCTCTGTCAATTCTATGGAATACTAGTCACACCAACAAAACACATCAGGCCTCTAATTAACAATTCATTTATTGAAAAATATTACATGCCAAGGCAGGACAATAGCTAGAGCAAGATCAGCAACATCATC[C/T]AGTAGCAAATGCACCATAACCACCTCCACATCAGCCACCTTCCTTGGATCCATCTCAGCCCACTTGCAGAGGATGGAGCTCCAGATGCACACATACATGCATCATTTGACTTACCAGTAGGCAGCAAATCATAAAAGACAGATGCAGTTGAATGATAGCTTCTACCATTACACGCTACACCAGCATCACCAGGA…
BARC_1.01_Gm03_14228358_T_C	715584470	Gm03	14228358	Chr03	13442097	3	32.5464	3_13890278_14791928	Het	AACTGTAAGGCCTTGTTCGAGGGTAGTTTTTCATTTTTAGTTTTGAAATAATTGAAAATCAAACCAGAATTCAGTTTAATTTCAACTCTGATTATGAAACCCAACTGCAAAATAGAAAAAGAACTCAAAATCAAAGTGGCCATGCTACACCTTCCTCTGCAAATCAGAACATAAACTCCTAATTGAGTTGAGTTTTTTCC[T/C]CTGCTCACAAGTCATAAACCCTTGTTCAATATTTCCACTCACCATTATGGCTTTGGTCAACCTTTCTCTTATTGGCATTGTTAACCTCATAATTGTTCTGACTTCCACCGAGGCGAGGATCTTGGGCGTGTACAACGATAGTGTATGGGAAAGCATGCACATGATGTTGTACGACGACAAGAACATGTTAGGGA…
BARC_1.01_Gm03_14840739_T_G	715584491	Gm03	14840739	Chr03	14005577	3	32.5139		Het	GCCACCGTTGCCGGCGCGTGCAGCAACCGTTCCGCCGCCAAAACCACCTCCGCATACCTCGCTGCAAGCCCCGCCCCGCCCACCGTCGACGGCGGCGCCAGCCTCAAAACCCTATTATTAACATTACTCATTGGCCTATCAACTTCACGGTTCAAGAACCGTATCACACCGGTTTTGTTGTTATTACTAGCCTTCGGAAT[T/G]GGACCGGATCTTGTGACACGCTTCTGAAGTGATTCCTCGTAGAGACAATAATTTTTCTTGTACAACTCGCGGTGTTCCAAGAGGCAACAGCAATTGTTGTTGATGTTGTTGTCATCATTGATTTCATAGCAGTTGCAATTAGAAATGTAGCCTCCAAAAACGGAACATATTCTAGCGTAGACAATGCAAACCAC…
BARC_1.01_Gm03_15615896_C_T	715584513	Gm03	15615896	Chr03	14778473	3	32.479	3_15447319_16048032	Het	GAAGTTGAAGCTAAACAACAACAGGAGAAGCTTGAGTCGAAAGAGCTGTTCAACAACTTACATGCTCATCTTGGACCCTAGGTCGATGCAGTTGAACCTCCACTGGTTGAAGCCACTTCCCAGCCTCAACCCCTCTTGGACAATGCACCCAGAATAATCAACACTTCTAGTACTCAACGTGAGATAACCCCCTCGACCAT[C/T]GTTGCTCCAACTGATGTATCTGAGGAATGCTTTCAAGAATTGTTGCGCCTTCAACAGGTCAATCTAGAAGAAACTATGGAAAAAAGGTTCCTTGTTGAATGCATGGAAACCAACTTGCTGATAAAGAATACTTTAGAGTCATCTCTCAAGTCTTTCAACAACTCAATGCTCTGAAACATGAACTTATTAATGCA…
BARC_1.01_Gm03_16281390_A_G	715584546	Gm03	16281390	Chr03	21531602	3	33.709	3_16281390_16520228	Het	CACTAGCATACTTCCACATCATGAAGTGTCCCTAGATGCAATAGGCACCAGTCTTCCTCATCACCCTCATAATCAACCATACTAGCCTTGCACAATCCTTTCAAGATAAACCTCTTAGAAGTCAAGACGTCTTCCACTCTTCTCTTCAATTTCTATGTCTTCTCGTCCTCTATAACACTCGCAGAAGAACTTGTTGGATC[A/G]AGTGGCCTCAGAATAATTAAGAAGGGGGTTGAATTAATTATTCCTAAACCTTTACTAATTAAAAATTTACTATTCTATGGCTTTTACTTATGTTGTTAAGAGAATAAGGAGCAGAAGAGAAACTTAACAGAAAGTAAAAGCGGAAATTAAATGCATAACAAAAAGTAAAAGAGTAAGGAAGAAGGAAACAAACA…
BARC_1.01_Gm03_16612828_A_G	715584556	Gm03	16612828	Chr03	21157163	3	33.709	3_16612828_17567201	Het	ATCTAACCACAAAACTTCCTCAATCAAAGTCGATGAAAAAAATCATCAGTCGAAAAGTAGTCCTTACCAATGGTAGCTAAAAAAAAGGCTCAACCATTGTCGATCAAAAAACCCCAATCGACATCGCCCAAAATATAGCCTCGACAAATTTCAGCCCAAATATATCCCCGTTAACATCGGCTGAAAAAAATATAGCCGAC[A/G]TTGACCAAAAATTGCCTCTACTGATGTCGGCTACTAAACATCATCCGGGAAAAAAAAAAACAAAACTCTCGGTCGGGGTTTGTAAACGAAAAATAGTGCATAATGTCAATTGAAAAGCAACCCTTCTTGGGCCAAGATTTGCCGATAAGGTTTCTCGACAAATATCAGTCGGATTTATTTTATGGCTGATGTCG…
BARC_1.01_Gm03_18113789_C_T	715584611	Gm03	18113789	Chr03	19657033	3	33.709		Het	TACATGTAATGTTGGGGCAAAATATCAAAGCTTGATCCTTACAAGATATCTTCCGAGTTTGAACAAAGTGCCTAGTCAAGGAATCTGTGATCTCGAAAATCTCTCAGTGGATTCTTAATGATGATATGAGCCATTTACTCAGAATGACCTTTGGAATTTTTGCTTTTTCTAACCATGGTATGATTAATGGATTGACATTA[C/T]TAGCGTACGTGTGAACTTTGGTGCTTTCTATTCTGCTTGTTCCATCATTGCGTGCCCTACGATTCCTTTTTGTCACAATTTTTTAATTGAATATGCTTTATAGATAACCGTCCAATCTTGTTTACAGGTTCCAGTGGATGACGATGTTGATGATATTAGACTGATGTTGCTTTAGCAAAGTTATTAATTCATTT…
BARC_1.01_Gm03_18254831_C_T	715584615	Gm03	18254831	Chr03	19515793	3	33.667	3_18254831_18440006	Het	AATAAAATCTTACCTTTTGTATCTTTTTAAGACACGCACTTGCTATTAAAGTAAACTTTTTTTAATTAAAAAAACCTCCTTATTACCCAATGGAAGCTGCCATCGATTAAGAAGAAAAGGAGGGAATGTTGGGTAATGCGTACCAAAACAACCGTGGCAGAAATTTACCCATCACCAGATCCATGTTGTCGCAACCTACC[C/T]TTCGATGGGAGGGCTAGGCAAAATAAATGTGCATCTTTCAAAAAGAAAAAATGCGTGGGAGTCGCCATCAACATTTATTCGAGGAAAACATTAGAAAAAAAAAAGTTTGTGGATTTTGAAAATAGGGGTTTGAGAGTTGTTTACGCATAAGGAAGGTATTAGCATCCCACGTGCCCGTCACAACGGTCGACAGC…
BARC_1.01_Gm03_18512439_C_T	715584628	Gm03	18512439	Chr03	19258162	3	33.58		Het	GCCTCACCAATAGTACATAAATGAATCCTAGCAGTGAAATAAAGGATGGACAAAGCAGCATCCAATTCCAACTATTCCTGACGCCCAAGACTGCGAGGGTTCTTAAGCAATCAATTGTGATGGCCTGCTAGAAGAACCACAGCCAGGTGACACCTCTCCATGTGGCAACCACACTTCTTGATTCCCTTTCGGGATTCCTG[C/T]AACAAGCGTGCCTAAATTCAAAGCCAAATTCCTCTCACCCCTTACAGGTCAGGTAGCTGCCTTCAGGGCGAAAGTATAAAGTGTTTCTGAGTTTCAGAGGGGAAGACACACGAGCTTCTTTCACTTCGCATCTCTATGCATCTCTTCAGAATATTAGAATCATTGTTTTCAAGGATGACAAGTCACTTCCAAAG…
BARC_1.01_Gm03_18889221_C_A	715584646	Gm03	18889221	Chr03	18886715	3	33.397		Het	TTGTTTATCATATTACATATTTTGTTTTATTTAGTTTATTATATTATTATATTTTTTTACAACATATTATTATATGTTATGCTTTAAATTAATATATTATAAATATATGGTTTTTAAATTAAAAGTATACTATCAATTTAGTATTGGCACAAGTAATCAAACAATTGGTGCTGGTGTAGTGGTCAGTTCTCTTTTTAAGC[C/A]ACCCAACGTACTGGGACAACGTGCAGTAGCCAGCAGCAGGTGCAAGGATGTAGATCCTCTCCTGCCTATAGCCTATCCAGCCAGGTTTTTTGAACCGTTGGATCTTCATTGACGAATAAGATTGAAAGTTACAAAGTTATAACCAAAACGAAATGCTAACGTGGCTAGACCTTGTTTCTACTTTCAAATTAACT…
BARC_1.01_Gm03_19154238_C_T	715584655	Gm03	19154238	Chr03	18621744	3	33.397		Het	TCAAACATAAAAATCTCATAACCTTAAACTAGGTTAAACTTTTCCTATTTAAAGCAATGGGCCAATAGCCACTGCAACCCACAAGAAAATAAAACAGAAAAATAACTCAAAATCTTGAAGGTCCCGTTGCACAAAGGTATGCTTCTCGTTGCACGAGAGTTCATCTTTCAAATAGATCAAAATAGCATTGCACAAGTGCA[C/T]AAACTCCTTTATAATTTCTAGCATAGGTGTGCGAGGATCCAAAACTCTCAAAAACTTCTTATGTCTCCACAAAACCTCCAAGCTTTAGATTTCAAACCGAAGGATCCTTGATGCCTCGAGATCACTTTTAGGACATCTCCTTTGCTTGGTCCTTGCTTCCACAAAGCTCCTACAAAACATAAGAAAAAAACCAA…
BARC_1.01_Gm03_19787231_C_T	715584680	Gm03	19787231	Chr03	17983829	3	33.0824	3_19519942_20027699	Het	GCATTTGTGTCATGCATGGCATAAACATTCCCCATTGCATTCATCATATTTTCTCCATGATAGGATGTCAAAGTATTGCTCAGTAGAGTTTTTATTTCATTCTAGCAAACATGGGATCAAATCAAGCACCCTCTTTTAAGAAAAGATTCTATCATGTCAAAATCAAAAGCCTAAAGGTAGCTGGTTTGCAAGAACTAGGG[C/T]AGCGAATGGGTCAACTCCACTTAAGACTTCCACAGGAGATAAGGAAAGATTTGGGATTTGGCTATGATAGAAGTCTTTGTTGAAGTCATTGCATCCCTCACTCAGTATTACGATCAACCGCTAAAGTGCTTCACACTTGGGGACTTTCAGTTAGTACGGATCATGGAAGAATTTGAAGAGATGTTGGGATGCCT…
BARC_1.01_Gm03_20082797_A_G	715584694	Gm03	20082797	scaffold_27	217029				Het	AAACAAAGGAAAGAAGTGATATAAACTGACATCATGATCTCGGTATGAAATAAACTCATGGATAACACTTATACATATATGTAAGTCAATCACATTTATTAGATCAACACATACAACTTTAGATGCTTATGGAATGCAAGGCTTGCCTACTTATTCTCTTAATGCATCTGGAACTAGTCAAAACACTTGCAAGAAAAACA[A/G]CTTAGGAGGATATCTAGACGATGGATTGCCACACTATGGATAATTTGACACTACACTCTCAATTGAGATGAGACTGCTAGCAGTAAGTCAAGGTTACCTGCTTTACAAGTTCACTCTAACACTTGGAATCAACATGGGCTATAAGGAGATCCTACACTAGATAAGACCCCCAAGGCCAAAGCTCCACACGAACT…
BARC_1.01_Gm03_20334589_A_C	715584704	Gm03	20334589	Chr04	12070849	4	56.042		Het	TCTCAACACTTTTTTTTGTTCTTATGGATTTCTTCAACACTTATGTAGTTTCCTCAGTAGCAGTGACCATTTTAACATAAGCATCAAGCACTGACCCATCATAAGGGCCATGCTTGTTCTTGTTCTGCCTCTTGTCATTCTTGCGCCGCTTGCTGCCATTCCAACGGTTCTTGATGGTGTTTGGAGCCCTACCAGGCAAC[A/C]TCTTAGCAATCTCTGACCACTTGTTTCCTACTTTGATGTGGGTTTCGATGAAAATTTTATCTTCCTTTAGGGTCCATGAGTCCTTCTAATGAAATATTTAATACACAAAAAATGTGTGGTTATATACTTGAAATTACATGGAGAACAAATATGTATATTGAATCAAAATTGGAGAACTATACCTTGTTGTTACC…
BARC_1.01_Gm03_20637413_G_T	715584721	Gm03	20637413	Chr04	11757558	4	56.0284		Het	GCCATTCTTTGACTGAAGCTAAATCCAGTACAACATGAATTGTAGTCATCTTGGCCACAGGGGAGAAGGTCTCCATGTAATCAATACCCTCAATTTGAGAAAACCTTTTTGCAACAAGTCGTGCCTTGTAGCGTTGAATACTACCATTAGCTCTACGCTTGATCTTGTAAACCCATTTGCATCCGATGGGTTTAACATTA[G/T]AAGGAGTCACAACAATGTCCCAAGTCCGATTTAAATTCAGAGCACCAATTTCAGCTTTCATTGCCTCAATCCAACAGGGATTTTGAGCAGCCTCTTTGTAAGTGGAAGGTTCAGTCTCAGAGAAAAGGGACATGACAAATTTATGATCAGAAGGAGGTAAGTGAGAATAAGAGATTACCTGTTGAATGGGATAA…
BARC_1.01_Gm03_21003884_A_G	715584737	Gm03	21003884	Chr04	11398053	4	56.0128		Het	TATTTTGAGTTTGTATACATTGACTATATATATGTGAATTATGATGACTTGAATCAAGTATGTGATTTTGGTGACTTAACATAATGATATCATTTTAATTCATTATACATGGTTTGTTAGTTTAATTTAAACTTTTTTTTAAAAAAATGGGTATAAAAAACACATTTTAAAGAGAGATTCACATGAGATATTTGAGGATG[A/G]TGTATCCAATCACCAGTTTGACGACAATGTCCTCTACGATGTTGTTGGAGGTATAGAAAAAAGGATGAGTATTTGGTCTAGGTTCAGAGGCTGGGAAATACAAACCTTCTCCCTTATCTATATCATTTTATGGCTTCTCATCATATAAGCTCAAGTTTCCAATTTGAATGAAGGATGTTTCTTGCATCACTAGA…
BARC_1.01_Gm03_21175765_T_G	715584746	Gm03	21175765	Chr03	17796387	3	32.9901		Het	CACATCTAAGATACCAATCTCAGTGTTGCAGATTGTTGGAAGGATGGTGGTTGGGACCTTCGTTGGCTTTACACCCCTTATGCATCCATGAAGCCACAAATCTAAATGGTGTTTTTATTTTGTTCTCATCTCTTTTATAAGTCATTTTGATAAGAACAACTCTATGATATGATTTTAAAAAGGGCAAGTGGAGCACAAGA[T/G]CATTTTGGAAACGAATCCAACAATCAAGATTAATCAAAACATGATTTAGGCACTCTAATAACTCACCTCTTTTCCAAGTAAAAGTTGGGCCTTGGAATTAACCTGCATCAATAAGGTCAGTTTTTGTGATCATCTCCTGGTATTCCTAAGCACCTCTCCAAGACGGTTTGGCAGTACCTCCACTACGATCATGA…
BARC_1.01_Gm03_21347065_C_T	715584752	Gm03	21347065	Chr03	17644304	3	32.9153		Het	GAAATCCCTTGGTTGTTCCACCACAACCTTGCCCTCCAAATGCTTGAGGTTTGCCGCCTAATCCTGAAGAGTTGTATAGGCTTGATCGGTCTTTTGTTGCATCTCCAGGTTCTGTTGTCACATTTGATTCTTGTCCTGGAGAGCTTCATCTGCCACCTTCCTCGTTTTTGTGCTCTCTCTTCTAGCTTCTACATTTCCCA[C/T]CACTTATTCCATCATCGAAGGCTCTCCTCCACTGTTTCCTGATGTGGTTGTCGTGTTTCTGGCAAATCTTTTCATCAATAGAAGAAGAAATAAGGCGTAAAAAAATAGCGACGAGAAGTGTTTCACCATTCCCCATAATGAGCGCCAAAATTTTATTGTAGCTAGATCATGTCTTAGGGTAAGGAAACCTAGTC…
BARC_1.01_Gm03_21918775_A_G	715584770	Gm03	21918775	Chr03	17085614	3	32.6405		Het	TACCTTGAGTGTCCTAGATTGATGCATTGAAATTGATCTTAATGAATTCAGATTCAAGTCTCTTCCATCCCACATTGTTGTGATCCAAAGTCGTTATTTTGTTATTATGCTTGACTAGTAACGATGCAACCTTCTCCAAAACATGAGTGAACTCCCATTTCTTCTTTTGAAAAATCCATTGATTTCTACTCATCCATATT[A/G]CTCACATAGTATGGTACATTACAGCCAGTCCTCCTTCATCTCCCAACCTAAAATAGCGATGGATCCATCACTACTAAAAAAACATGATTTAACATCGTTGTATCTAAGTCAATTTTAGAAAAACCGATGTAGAAAACATGCGGTGGCATTTTTGAAATTAATTTCAACTATTTTAAGACGATTTTATAATAGCC…
BARC_1.01_Gm03_22189671_C_T	715584783	Gm03	22189671	Chr03	16814269	3	32.5594	3_21997662_22189671	Het	TGAACAAAGAAAACAGAACAACTAAAAAAGAAAATGAAAACGAAAACAAAACAAAAAGGTAAACAAATGAAAAGGATGGATAGAACTTGTATCAAGAGCCAAAACTCTGATACTAGAACGAAAAGGTTGTGGAAGTGGTGCCTTTCACTTGTCATCAAGCGATCCATAACCAGAACTGTATCAGACCCCCTTCCCTTAGA[C/T]AGCAATCCCACACAAAGTCGTTTCTTCCCTCAGCCACACAACGTACTTTGCTCAGTCACGTGACACACTTCCTTAGTCGGCCTTTAGGCGCGACACTGACGAAGGTAATTGAGTGTTTGGCTTTTGGTCTATTGTGGTGTGTGTGTTTGGGTTTTACTGAGTAGGAGTGATGCCAACAAAACACATTTGGAGAT…
BARC_1.01_Gm03_22259196_C_A	715584789	Gm03	22259196	Chr03	16738385	3	32.5563		Het	ACCTGGCCCCTATGGGTTGCTGCTTGTTGGTCAGCCAAATGTGGTATGTAGAGCTCCATCCTCTGCATGTGAGCCAAGATGGACTTTAGAGATGGTGGCTGATGCGGAGGTGGACATGGCATGTCTGCAACCGGCTGTTGTTGCTGGTCCTGCCCCGGCTACTGTGCTTGTGTTGACATGCAATACTTCTAAATGAAATA[C/A]CTGTTAATGGGAGGCTAGATGAGCTTTGTGGGCGTAACCGATACCCCATAGAACTGGCAGAGACCCGTGATCAATGCTGGAAATCCTAGTGCCTTGTTCGACTTTTCTGGGTCCACTGAGTGTCTTGGAGGTGAAATACCTACAAACTGATAGATGGCTTCCAAGATAAGCTGTGCTACATGAACACTAATCTG…
BARC_1.01_Gm03_22371830_G_A	715584793	Gm03	22371830	Chr03	16621811	3	32.5516	3_22295981_23273874	Het	TAGAAAATCCAATCTCAACTTCTCGTCAGGTCCTCCTTTACCACGGGCCCCACTGTCAACTCCCTATTCGTCTTTGCTCCCAACTTCAACCAAATACCCTCCAATAGCCGTTAAAAGACGATGCTCTTCAAAGCTTTAATCGTGAAGAGAAATTTACTTGCAGCCATAAATGTTCTTCAAAGCTTTTCCTATTGATTATT[G/A]ATGAAGACGATGTTCTGCCAGGTGACCTCATTGCTATAGATGGGAACCCCAAACTAATGACAAATGAAGTGTAATCGCAAGCCTAGATAAGCCTTCATGCTCTTTCAGGCCAGGTCGCCCTAGAAACTCTATGCTTTGTGGGCCGGGTCTCAAACCAATATGTTGGATCAAGTGGCCTCAGAATAATTAAAAAG…
BARC_1.01_Gm03_23324209_C_T	715584830	Gm03	23324209	Chr03	13387006	3	32.5496		Het	AGAATGAGAAATAAATAAACAAGAACTTTAAAAGCATGAGATTGAATAATCAAAGGCACATTTGAACATAACCAAGAACAAAAAATATGGTCCCTATTCCCTACCATAATTGGAAAAGAAGGAGTAGGCGTGGTAACGAGGTTTAGATTTTTAGCCAAGCTGGGAAGTAAAATGTTACGAGAAGAAGCTGAAATTGGTCT[C/T]GGGTTCATGGGTTGTCGGGGAGGAAATCACGGCTTAGTGTCGCGAATCTTGTTAGTCGATGAATACGACTAACTTTTATGTGTAAAACCTGTGTAACTTGTATCAAACTCCTCCAATTTATGGTTATTTTGTAGTGTTGTAATTACTTTTTGTTAAAGATAGGTAATAAATATTTGGTACTTCCATTTTGTGTG…
BARC_1.01_Gm03_24781258_C_T	715584884	Gm03	24781258	Chr03	22839514	3	33.709	3_24303122_24819809	Het	TACACTTCTTGTTTATGGAGGTGATAAACCAAAGAAGAGACTGGATCTTGCACAAAAGTTGTTAACAAGTTTTTGTTCTGCTTGATTGTAGCTAGAGGACATGTTGATTTTCTATGATGTTTATTCCTCTTCTTTGATATCTCTTTCAAAACAATTGCTTTTATCTTGCTCCTTACCGAGTCTTTTGCAACTGAAGAATA[C/T]GGTGTCATCCTTTTGTCAACCTAACAAGCTTCAAATTAGATACAACCTTTTTATTTATTTCCCAGTAAGTCAGTCAACTCATTTTGCATTAAGAAGAAACCAACATATCCAAAATCAACTGAATTAAAACTATGATATCCTATTCATAAACCACAGTGCCAATTATTTTTTATATGCATCTGCAGGTGGGTGTG…
BARC_1.01_Gm03_25027199_A_G	715584898	Gm03	25027199	Chr03	23085439	3	33.709		Het	TGATCTTTGCCTTTTCCTTATTTGCGTAAGCTGGCACTATCTCCATGGTGGATTGTGTTGTTGACGCCGTCCCATTTCCAGCTTTCAGATCAGGCGCGCCATCCTCGACATTCGTGCTAACATCCCACCTACCAAGGTTATTAACACCCTCGCTCTATCCAACCTCCGGAACTTCTCTATGTCATCATCAATCTCCACCA[A/G]TTCCCCTATCGCTGCAACAAGCTTTCGAATCTGCGCCGCATCCCAAGCCACTAGGGGAATGCCCCAACATTGCACTCATACTGGTCTCTGCCTTGTTCTCTTCAAGGAATTCCATTTCTCCAACGTTTGGAATGGTGTCGACCCGTGCTGAGCTTCCTCTGTTGACACCGCTTCCGCCTTAGTATCCGAGAGAC…
BARC_1.01_Gm03_25305047_T_C	715584908	Gm03	25305047	Chr03	23352113	3	33.709		Het	CTTGTACACTCTTCCTGCGTCGATTTCCAGTTGAAAGCACCTATTGATGGTTGACTAGTATTTCTCAAGAGGAAATGACCGTGCACGCGAGACTTCGAATTGTAACTCTCTTAGGTTTCTTAGTTACTTAAACAAACCAAATAACTCAAAACGAAAGCTCCGATTCCATTATCTAGTGGCTTCCAATGCATACTCATTCA[T/C]GTAAATAACTAAAAGAAAGCATATGGCGTTGTTTATGGCATACTCGACGCCATCGAAGGAGAATGACTCGTAGAATTGCATGTCCTTCTTTATGGCCTACTCGGCATCATGAGAAAGGTTGCAAAGTAAGGGAACTCGAGGGTTTAGGGAGCAATTTTTATAAAAGATTGAAAATCGATGCTGCTAGCAAGAAC…
BARC_1.01_Gm03_25818759_T_C	715584921	Gm03	25818759	Chr03	23866074	3	33.709	3_25456503_26433786	Het	ATGGCAGCTTTGTTGCCCATGGATGTTAAGATGTGTTGACTGCTGCCATTAGGTGACCAAAGCACTCTGGTTATGTTTGTGCTGCTGGAGTCGGTGTCACGATCAAACTATACTATGGACTGGCTTTAAAAAGCTCCTTCACATCTACTTCCATCACTCCCGAAGAGCTATAGTAGTTGACATAGAAAATCAGGAACCAG[T/C]TGTAGCAGTCAATCATTGAAAAAGTGACTCGACAACTAGTGTTGTCCTTCAGCCAGATGCAGTCGGAGATGCAATCCCAAGGAATCATACTGCCTCCTAAGCTTGAAGTTGGTCCTTCTGCTGCCCGTGTTAGCGCAAAGGGAAGCTTTATCGATCCCTTGGGGTAGAACCCAGGCAGGGGTGAATCAGAAAAA…
BARC_1.01_Gm03_27021460_A_G	715584944	Gm03	27021460	Chr03	25030381	3	33.709		Het	TCTAGATTCTTCTTTGGCTGATGCGTTAAATATTCCTGAGCAGCATAGATGTGCTTTAAGGTCTTTAGTCAGCTATTTTGTGATGAATCAACATTGGAATGTGCCTGAATCTTTGCTGCATCATCTACCTCAGCTATGTGCAACACTTTCTTCTATCCCTGCTTCTTTGTTGGATAATCAGGCACCAAATCAACCAATCT[A/G]GAGATCTTCTTTGGATGGGCTTTTCACTTTTAAAGCTGTTTTTAATCATTTTTCTTCTCTGGGACAAATTCTTCCTTGGTCCAAGCTGTTATGGATTAATTCAGTTCTGCCTTCTAGAAGCTTTATTTTATGGCGAATCGCTCATGGCAAGATGCCTACTGATGATAGACTTCGGTCTAGGGGTTGTGTTGTTG…
BARC_1.01_Gm03_27285377_A_G	715584952	Gm03	27285377	Chr03	25293976	3	33.709		Het	AGCTCAAACAAACATACACATATTTTTAAAGAGATTGTCTTAAAAAAATTGTTCTTCTATAAAAATTGTGACAAACAACTTCATATGATAAGGATGCCATCACCGCTGTCGTATTCGCCCCTCTGCCTTTCCCTTATAATCCACTGTCGACGGAATTGGTGCAAGCTCTGACTCGGCGTCTCGTCGGAGAGATCAATGTC[A/G]TAAATCCTCGACCCATTCGGGTACAACAACCCTACTCTGAACCCAAACCCGGTTTAAGATTCTCATTATAAAGAGAAAATATAAAAGACGGATGAACCAAACCCGGTTGAGCCGAGGTTCCCAAAATCGGCTTTTTAGTAAGTTTCTTAACTATATTTCTATTATACGTGGCAGCATTATGAACGTTTGCGCCA…
BARC_1.01_Gm03_27566511_T_G	715584968	Gm03	27566511	Chr03	25575537	3	33.755		Het	CACCCCTGTCCAATCGTCCTGTCAAGTCACGCCACGTGTCGCGTTTTGGTGGAACGCGCTTCTCAGGTAGGCGCTTTGTAGTAAAATAACAGACCCCCATGGTAAATAAAAATGAAACAGACCCATTTTGGTAATTAATTTATAAAAGGGACCCAATTTGGTGATTTTGCCCCTTGCAACACTAGCCGCCCTAGTTAAAT[T/G]AAATGAAATCTAAAGCACCGCAATGCTAGGTCCTTACAAGTAATTATATGAAGTATTTATTCTAGTCTATTAAATTAAGTGGCTTGACCATAAGAAAAAAAATAAAGAAAATGAAGAAATAGACACCTTATCATTTGAGATAGACAAAAAAGTGCATCATATCAAATCTTGAAAGAAAAAGTGCATCATAACAA…
BARC_1.01_Gm03_27803514_A_G	715584978	Gm03	27803514	Chr03	25812598	3	33.755		Het	CTAGAAGGACATCTCCAACACAAGCACGCACTTAGCGTGTCATCAACTCGCTAAGCGAGTCATTTGTCGTCTTCCAGGCTTAGCTCGAGTTTAGCGCTGAGCTCAAATCCACTTACTCGCGCTAAGCGTGAAAATGGCACTAAGCGTGACGTCTAGGTTTGTGAGCCCTTTTTAAGCCTGATTTGCGCATTATGAAAAAA[A/G]AACTTTTTGATACTCAGAGAGCTTGAGGTGTGGACTGCAGAGAACGCAGAGAGCAGAGCAAGGAGCCAAGTTTTCAACTTTTAGAGCGATTAGTGAATTTTTTAGTGATTGCGAGGTTCTTAGAGGTGGAGGAGACAACCTAACTCCTTTGTAAGTAAGCAATTTCTCTTGATTCTTATTCTTCAGTGTAAAAG…
BARC_1.01_Gm03_28015945_T_C	715584984	Gm03	28015945	Chr03	26026062	3	33.755		Het	AGAGGTTAATGTAGATGGAAGAAGGGGTTGGATGACTAAAAGAAAAAAAATGAAGGAATGGCTAAAGAAGAAGTGTTTCCCCTAAGAGATAGGCTTAGGCTTTGAATAACTCTAAGACTTGGTGTATCTTTTCTTTCTGCTTCCTACTCTTTTTATAGGCCTAAAATAACTTATTTTTCACGCCGACTTCGCACTGAGCA[T/C]GGACTTATGCGCTAGGTGCGCTTTTTGGCTTCTTTGTGGGCCTTCTTCATGCTAAGCTTGATCATGCCGTTAAGCGAGAATGCGCGCTAAGCCTGAATTGCGAGTTAAGTGAACTGTCCAATTCCTCCAACTTTTTTCAAAACTTTTTCTTCTAATTTTTGTACCAATCTTCCTTTAAAGCATTCTTTTTTTCT…
BARC_1.01_Gm03_28414908_A_G	715584999	Gm03	28414908	Chr03	26426492	3	33.984		Het	GCAGAGAATGGTTAGAACTAGAGGCCTTGAACACGCTTTAGGCTGAGCAATAGGAAAAACCTTGGGGAGGAGAAAGGTGAGTGACGATGATAATGATGCCTCCAACGGCGAAGGCCTACCGCATCTGCCAGTAGGCAACGACAATAGACGCGTGTTGTCAAGGATCCTCCTACGGTCACAGAGGATTTAAATAAAGAGCA[A/G]CAGCAACCACCTGTTATGTTTGACGACGCTACCGATATGTTGGTGGAATTACTCGAGGTCAGCGCTGCAAAGGCGAGAGCTGAGACAATTCAATGTCATCGCTCTTGTGTTCGACTATCGTGGCTGCGAGACATGTATCAGACAAAAATCGAGGCATGTCACTGATTGTAGCAGCACGAGCGTATTTATTACAT…
BARC_1.01_Gm03_29074893_T_C	715585020	Gm03	29074893	Chr03	27095330	3	34.287		Het	CAAGGAACAGCCTGACCTCGATGCAGCTTTGAAAAGGTCTATACTTGACACTTTCGTAGTAGAGAAATTTAGATCACAATTTTTTTATGGCCATAAAAAATTTAAATTACTATGCCTAGTAATAAAACATAGTACAGTAGTGACTAGTGTATATCAATATACAAATCAGTCACTTTCCAGAAGGCATTGATGTTTACTTT[T/C]AGAATGTTAGAGGGAAGACACAAGACGTCGTACTCCTGAATATGAGAGTCCACAGCCGCATACCCGCCTGTGGAATGATCTCACAATATAATTTTACAAAACATTAAGGTGTAACAAATTTGGCACATATCTTCTATAAGCGGATTCGTTTGGAAGGCTTTAACTCCATGGATTTTGTTCATCTATATCCCAAA…
BARC_1.01_Gm03_29375217_T_C	715585030	Gm03	29375217	Chr03	27395084	3	34.287		Het	TTTAGTTGTACAACCGTGATAGCAACACCAACGACAACGATTTCGATTAGTTGGGTATGTGGTGATGGGTTTCATTTTAATTTTTTATTTGTGGTCTCTAGTGTTCTTTTGTGGTGATTTTGATTTTCGTGTTGTTCGTGAGGCTTTTGGTTTGTAGATCTTTGAGGCAAATGGACTCATGGCGGTGATGCAAATGACGT[T/C]GCAAATATGGAGAACCACAATTTGGACCATCATCACGTAGTCATTGTGAATATGGAAAACCGCGATTTGAACGTCATCATCATGGTAGAGGGACTCACGCTGGTGCAAACAATCATCGCGAAGCATTTCTGAATCCGAACAACCACAATTGGAGCATTGGTCTCGTGGTGATAACAATGATGACAAAGTACATA…
BARC_1.01_Gm03_29628783_T_C	715585039	Gm03	29628783	Chr03	27658954	3	34.287		Het	GGAAACGAGAATAGAGAAAGGCGCGGAGATAGAGGTAGAAAAAACAATTGTTGAGGAGTCGGTGGCTATCGCCAAAGAGAAAAGGGCTTAGGTCATTCAGAAATTGGCCTCCTTGGATAATTTGAGTACTGGCATGTTGCGAACGAATAAAGTTATGTTGCGCTATCATGAGGGTAAGCTATGTCAGTTGGACCTTGCTT[T/C]TGTGACTTCTAGCATTGTGTCGCTTTGAAACACCGACATGACGGGCCCACAGTTTGTTAAATCCTTTGTTTTTTAGCCAAACCGATCGTGATATGATGGACTATGTGGGTTTGGTGGAGAGTCTGGATGTGATTGAGATCTTTCTTGGCTGATCTTTTGCTACTGTTCGCCATTCGAAAGAGATTGTGTCAAAA…
BARC_1.01_Gm03_29817747_G_T	715585049	Gm03	29817747	Chr03	27847719	3	34.287		Het	CAAAGCCAAAGGATAATGAGGAGCAACAAGAAGAGGTTGTGATCATGACCAAAGAGGATGAAGAAAAAGTGATTATTAATGTGAGCAAGGAAATAAGCTTTAGGGACTCTGAACTTGATGAGTGTAGCAATGGTCAACAACAACCAATGCCAAGAAGGTGCACACATTGGTTGGCTCCGAGGACCACATAGAGGAGGGCA[G/T]AACCATTAGGTCCAAAGACAATATTCAATGCATGTGGAGTGAGGTACAAGTCTGGTAGGTTGCTACCAGAGTATAGGCCAGCCAAAAGTCCTACTTTTGTGAGCTACTTGCACTCCAATTCCCACAAAAAGTAATGGAGATGAGGATGTCTGTTTACTCCATTTCTAGTGAGCAGTAGTAGTGGTGGTTGTTAT…
BARC_1.01_Gm03_29952496_T_C	715585059	Gm03	29952496	Chr03	27974707	3	34.287	3_29952496_30439458	Het	GTTAACATTGGTTTTTGAGATCGATTTTCGAAAAACCGATGTTAACGTGTATGCATTAACATCGGTTTTTTTGGAAAACCAATGTTAAGAAGAATAATTTATTTACAAATATGTCACCGCATTTAAATTAACAACGGTTTTGTCCAAAACCGATGTTAATAGGCCGATGTTAAAACTACTTTTTGTAGTAGTGCTACCTG[T/C]AAGGGGACAAGCTGAAACTAACCGAATATTTCTAGGGGGCAAGCACTTACAGCTTCGGGGAACAAGAATCCTACGGAGGAAGGATAATTCCACTAATTTGGTAAGTTCCTAAATTACCCTTCTGATTGCTTTGTGAATGAATTCGTCCCATCCTGAGGGTCTTTTAGAAATCCTTCTGGTCCTTGTAGTTGGCG…
BARC_1.01_Gm03_30529089_A_C	715585087	Gm03	30529089	Chr03	28503087	3	34.374		Het	CTCCCTCTTAAGTGTAAGTCTCTTCTACATCTCCCACTTGAGTAGAAGTCATTTTTTAATCCAAGAGTATCCAATGGTATCCTTTAAAGCTTAATCGTGATTGCCTTACTCCTGCTTAGCCAGCCATTGTTGCCAACAAGCTCTAGTACCTTGCATTGCCTCACTCTTCACCACTTCATGGTCACGAGCCACTATTTGAA[A/C]TCCATGCATGAACTCATACGCCAAGAAGACTTTCGATTCAAGGGATCCCCAAGTCCAAGGATCTACCATCACCATCTTACTCGTTCAAGCCGGTCACCAAATTGAACCTTCGGCTTTGATACCAATTGGTATGCATATGAATGGGGTAAACACTAGGGAGATGTACACCAATAAGCCTCAAGCAACTATATAAG…
BARC_1.01_Gm03_30647053_T_C	715585092	Gm03	30647053	Chr03	28621743	3	34.4506	3_30573305_30712988	Het	GAAAAAAACTAAATGCAATTTATAATAAATTCTATTTGCATACAGAGAATGATAAAGATTCAATTAAGTCGGCAAATTTGTATTTTGTTATCACTTTAGCTTGCTAAAACTTTTGGTTTTTATGCCCGACAATTTTATTATCAGTAAATTTGTATTTTTGTTTGGTACAATTCCAAAATTTAATATAATCCCATCTCTCT[T/C]TTCTCTTCGTTTTTCTCATGTTGCATTGTACCTTCTCGTCGTTGTCACTATCCCTTTTCATTTGTCTTTGTATCACTAACATGTAAAAATATACATATATTACTATCCCTTTTCATTTGTCTTTGTATCACTAACATGTAAAAATATACATATATTAATTTAAACATGCAAATCAATTTAAATAACATATTCGG…
BARC_1.01_Gm03_30809885_T_C	715585098	Gm03	30809885	Chr03	28783977	3	34.6719		Het	GAAAAGATCAAGATACAAAGTTTCTTTGTATAAGAAAATATCTTGTCTAGTCTTGATCCTCCATTTGAATTTATGGCAGATCACATATATTTTTGGTATGATGCACAATGTTGCAAGTAGATAATTAAAGTGATTAAAGAGACGAAAGCTATTAATGACAAGAGCACTACTCATCCTCCAAAGCTTACAATTAAATTTTT[T/C]GCTCAAATCGAAGATAACAATGAAGTTGTGGTCATAAAACAGTGCGGGTTTCGTTGGATGTTTTCCTTAGAAGAATGAGTATGTAAATCTAAGAGAAGCAAAGAAATTCATGAAGTAGAAGCCAATGTTTTCCGAAATCAAGTCGAGGACTCTGAGTCTAATGAGCAAGAAGAAACATTTCCTCCAACAAAAAA…
BARC_1.01_Gm03_30955790_A_G	715585107	Gm03	30955790	Chr03	28942195	3	34.8416	3_30955790_31528781	Het	CATTGTTTATGATAGGGACATAGGTATTATGTGGTGCCTAAGTCCCACATTGAGTAGTGTGGGATGCTTGACGGAGTATTCAAGTGTCTGGTTCTCTTTCCTAGTTCTCTAAGTGCTTAGGTGCTTTTCAATTGGTATTAAAGCTGGTTGCCAATGTTTCTGAAAGGGTTACCTACGGGAGTGTGATCAGGAGCGGTACC[A/G]TGAAAGGGTTCTCCTTCCTACGGGAGTGAGTAAAATTCCATAGCTTTTGTGATGCATCTTAGTGAAGCTGGATTGATTTGCTGGATAGCTAGCAGTTCTTATTCTGCCACATTCATTCAACTGCCTCTTGGCTTTCTTTTTGCAACAATATCAAGTTTCCCAAGTTTTGTTTTCTTTGACCAACTTTTTTAGTC…
BARC_1.01_Gm03_31711487_A_G	715585142	Gm03	31711487	Chr03	29653628	3	35.1341		Het	AATAGGGACCCCTTGTTCTTTTCCCTGCAACCTCATAGTATGGAACTTGCTAACTTGATGAGCGACCAAACCCTGTAAACTCATTACGCTTAATTCGCCCTCATTCTCGGCTTCTTCCTTGACCTCCACATTTATCACTTGAATTTCCCCATCATCGAAATCATCGTCCTCCAACATCATCACCTTTAATTGTCGGTCGG[A/G]ACATTGGTGGCGCGGGTGGAATGGACCCCCACACTTGTAATTGTTAGTTGCTATTCATGAGTTAGTTTGGCATTGGAAAATTGCAAAGAATTAGCACTGTACCTCTAATTTATGGTTCTTTTTGTAGGAATTGTACATATTTTTCTGTATTATGTGACTTTATAGAGTAGAAACTCCATTTTTGTGAATTAATG…
BARC_1.01_Gm03_31990164_T_G	715585151	Gm03	31990164	Chr03	29937658	3	35.577		Het	GTAACATTAAAATTTTTTTAATTATCCACCATTACAACTGGAATCATATGAGTCGAACGAAATCATAATGGGACCACTACTGATATTTAAAATCTTACTTATAAGTATGCAACATCATATATATCAACCCACCAATCACATTAATTAGCATGCAAATCCAAAAATGGGTTCACAATGTTGAAAATAAGCCCAACACAAGA[T/G]AACTGTCTAATGAAATGCTGCATAAGCATGCTACAATGTGATTAGCTCAGTCGTTCTAGACCAAGCAATTATATTCAATGCTCACTAATGCAAGGAATCTAGTGAATTATTAGGTGTCTCACAAAAGCAGAAAAACCAGGAAAAGTAAGAAAGCAAAGATCCTACCAAAGCATTTAATAAAACTTGTTTCCTCA…
BARC_1.01_Gm03_32251318_T_C	715585159	Gm03	32251318	Chr03	30198159	3	35.683	3_32135786_32495067	Het	CTCGACCCCAACTACTACCTCTCCAAGCTCCTCTGACTCAAGTCGATAGTCAACTGCGTCATGTTCTTCAAGCACAACTACCACACTGGCAGCACCATTCTCCGTGAAGTCAATGACATTGCCGAAAACAATACCAGTCACATGTTCTTGTCATGTGTACTAAGACCATGCTCTCTTCCTTTTTCGCTCCTACTGAGTCC[T/C]ATGTTGGTACTCTCATAGGATAGGCTCTGTTCGATGATGGTGTCACCGTGGTGAAGAGGAAGATGGAGAGAAGAAGAGAGTGAGCAACTTGAATAGGAGTAGGGTAAGATGGAAACTTTACAAATTTAGGGGTGCATTAAGTAATTTCCCACCAAAATTCTTACTTGGAAACCTTCTCATTCTGATAAAGAAAA…
BARC_1.01_Gm03_32720668_C_T	715585180	Gm03	32720668	Chr03	30685450	3	35.727	3_32572552_32759835	Het	AAGACATACATATAAATATATATTTAAAATAAAAAACATTACAAATATATTTAAAAATATAATAATATAAGAATTTGTAAATTGTATGTAAACCTAAGACTTCTGCAGAGCATGGATTATTATACTAGTTAAAACAAATAACATTAGAAGGAAATTAGTAGTACTAGGCACTAGCAAAGCCGAAATCGATCTAAGTACCA[C/T]CGCGTTGACCTAGACCCTTGGTAAAGCAGCAACAAGAGTTAACATTCACCCATTGCTTCATTGGTGAGTAGTTTTTCTTCCCCCACTTTGAAAATGCACATATGGCCTCTACTGCGACTACTGTGGCAAAGAATAACAACACGAAAGCACTCGTGAGAGTCCAAATGTGCTTTGCATTCTTCTTTAACTTGTTC…
BARC_1.01_Gm03_33146650_C_T	715585194	Gm03	33146650	Chr03	31111337	3	36.4418		Het	TACTTCCATCTACCCTCACTTTGCGATTCTATTATATAAATTATGGACATGAAGTTCAAATGAGAACTCGAGCATACTCTAGATTTGACATTTGTTTCATTTCTTCTATGAGCTTCACCACCACAACAACCCCATTTATCAACATAGAACTGTATTTCCTTCGTCCACATAATCAGAGGCACCCCCAAACACCTTACCCA[C/T]GTCAGCTAGTCCCTGGCACCAAGTTAGGTCTCCATTTTTCTATTGATTGAAAAATGGACCAAAGGTCTCTTTATTCTTATTTGTTGTTCACATATGCAAATTGCCCATAAAGACCTTTGATGACTACAAAGTCATCTTTGAGGTGCTTCAGCTTTATCTCCCCCCCCCCAACAAAACATTCCTCATCTAGTTTA…
BARC_1.01_Gm03_33399114_A_G	715585206	Gm03	33399114	Chr03	31363274				Het	AGGACAGAAACAAAGAATTGTCAACATATTCTCTGTATTCTCTACGTACTTTTATTCATTTCTTCAAAATTCTCCAATTTTTCTTGTTTTCCAAACCTCACTTCGAAGAAATTGGCATGCTTTTGGAACATATGCGTGTACATGATGACCTAAACCCAGTCAAACCAATGTGAGCAAAAATGGGTCAGCTGAGGTGTGCT[A/G]CAAATTATTATAATCATGCCATGTGGAAGGTTCGTGGATGGATATGATATGCATTATCTTATTCTTAGGCATAAAGGTTCAACTTACTCGGTTCAAAATAATATTATCCATTTAACATATTTTAATTCGCCAAAGGAAATAACGTGGGGCATAAAAGTTCATCATTATTAATACTGTAAAAAAAAGTTCATCAT…
BARC_1.01_Gm03_34741364_A_G	715585260	Gm03	34741364	Chr03	32698446	3	42.8681		Eu	TATACAGAAATAAGCTTTCTCTTCACTCAACTCGTTATTCTCTAGTTTAGATATAGCGGTTCCTATCAATTTTGGTCCGACCTTCCCCGCCACCAGCATCCACCATGCCTGAACATCATACCCGCCAGACCACCCTCGAACGTTTGGAGGATGCCGTCGCCAAGCTTACCCAAGCTCAGGCTACCCTCACCCATGAACAC[A/G]CTTCCCTTGCCCAAACATAGTCCTCCATGAACCAGAAAATGGACTCCATGCTCGAGCATCTCGCCACCCTCTCCATTCAACCCGCGTCACCACACCCCAACCCTATTCCTTCTCACCCACCGTCGCCCCATTTGTATAAGCCACATATGAAACTGGACGTCCCACGTTTTGATGGCCAGGATCCTCTTGGCTGG…
BARC_1.01_Gm03_34812071_A_G	715585267	Gm03	34812071	Chr03	32771949	3	43.1657		Eu	TGTCGCCAGCAGTACTGGCGAGAAACGCGTGTCGCCATTGTCAATGGCGAGAAGCTTGGTGACGTGGAGGGTGTCGCCATTGTCAATGACGAGAAGCATGCTGACCTAGCTGAGAGAAGAGTGTGCCGCCATTGTCAATGGCGAGACAGCTGATGTGGACGCTGTCTTGCTGCTCCCACTGGCGAGAAGCATGTTGTGTC[A/G]CTACTTCCAATGGCGAGAAGTCTTCCACGTAAGCAATGCCGCCATTGCTTCCTGCGAGACACCTTCACGTCATGCACAGTGCAGTTCTGAAGATGCCACAATTCTGAAGATGCCACAATTCTGAAGATGGTAGTGTAGGCTTGCAGTGTTTAGGGTTAGGGTTTGCAGTGTTCTGAAAAGGCTATGATTATTTG…
BARC_1.01_Gm03_35122599_C_T	715585298	Gm03	35122599	Chr03	33082478	3	44.4231	3_34978611_35151318	Het	TGGGGGCCCCTATATGCCAAAATCATAGGTTTGGGACCAGGAAAGAAGGCATAGGGGGGGAGATGATGGAGTTTCAAAAACTTGGGGGTAAGCTTGTTTTTTTTTTTTTATATGTGGGAATTGAATTTCGTCCCAGGAAATTTACAACACTCACCCATTTTGCTCAACCAATTAAACTAGCCCCCCCCCCCCCCCCCCCC[C/T]CTTGGTAAATTTGTTTATCTATCCCACAACAAGCTTGATATAACTTGTTGTAAATAAAATTCCTCGATATTTAAAGGCCACTCTAGAAAAAGAACTTATATTCAAGAAGGAAAGAAGTTTATTTATGGAATTATATACATATGTTAGACTATGCGAGGTCAATTCTTGACAACAAATCCATCACAAAATATTGA…
BARC_1.01_Gm03_35201990_G_A	715585307	Gm03	35201990	Chr03	33161483	3	44.743		Eu	GTTTGCCTTTGAATTTCATAAACCTTATCCAAATTAGAATTGAAAGAGTTTGCTAGTGCTAACTGGACCATAGATGTGCTTTGAGGATTCACCCTCAACAACAATGTTCAATGGGGCAGTGGACCTAATTCATTTAAGATTTAATTTGATAGAAAAAAATTGAGATGGGGTAGAAGAAGAAAGGGCTAATATAATGAAAA[G/A]GTCTATTGATGACGCTACCTGAGAGGATGAGTTCATTCTTCGAAATTTGTTCCCCGTTTTTTTGCCTGGAGGACAAGGCAGTTCAAGAGAAGGGAGTGATAAGGCCCATGAATCTGAAGGAGAGTTATTAGATCATAATGATAGGAGGTCCAAAGTTTGGAGGGTTTACCAAAGGAGAAAGAAAGGGCATCAAG…
BARC_1.01_Gm03_35330372_G_T	715585319	Gm03	35330372	Chr03	33292135	3	45.272	3_35318420_35465638	Eu	ATCAATTCATTATTGTTATCTTAACTCTTTTAGTTTTTATAATTACCAAAAAAATCATTTTTTCAACAATGAAGATCATCAAAACAAAATTGCATAATTTAATGGAAGATGAGTTTCTTATAAACAATATGACTATTTGCATCGGAAAATAAATACCTACAAAACTTTAGTTTTTATTTGATTATTAATGAGTTCAAGTA[G/T]TTAAATGAGCAAGTGAATAATACTTCAAATGCATGTGATTGTTGTATTACAAAGTGTATACTTACTTTTGTATTAGTGATACCGATAATCTATTTAAACATAATATTTTGATTTTCTAAAAATAATTTATCAAGTTTTATCATTGATTTCACACATAACATGTCATTTTATATGTTTCATAAAAATTTATCATG…
BARC_1.01_Gm03_35516341_C_T	715585341	Gm03	35516341	Chr03	33477340	3	46.0219		Eu	TAGGGTGAGACAAGAATCTGAAAGAATGTTCACTCTCTATTTCATCTATCTCTTTACAATTATAACCCAAGTTTCTAAAACAGGATAAGCTGTTATTGGTTTCCTTCCTTTGGTGCTTTCGGTTGAGAGGCATTTCCTTATCATTATTAATTTACCACCATTTTAGTTTGTGGGTTCCTCATTTCCACAACATAATTGTG[C/T]ATTTATGCAAGATAGGATTAAGCTGAAGCATTCAACCTGTTTTCAATTATTGCAAAGACAATGTCTTCTGATGCATTCATGAGTACAATTATAACCCAAGAACATGCACTACCTTATGCAATGTTTTCTTGTCTCATCAGGTGATAGAGAGACAGGGAGAAAGAGAAAAATACTTAAATTAGGATCAGAGAGTA…
BARC_1.01_Gm03_35556758_C_T	715585344	Gm03	35556758	Chr03	33517757	3	46.1855		Eu	CCTCACATCCACAATCTTCTTACAACACCTATAAAAATGAATCAAATTATTAACCCATAAACTGAGTGGATGTTTGTATAAGCACAATGGTTCAATCAAAATCAAATAACCCATAAATGGATTTGGGACTTAGGGTCTTACCTCTGTGATAACTAAAACTTGAGCCAGAGTACAAGAAGCGAGTGAGTAAGAACCTTGAG[C/T]GGCGAAGGTTGGGTTAGAGTGAACGACGAACGTGCCTCACTGCATCATTGAGTGAGAGTGTGTCACTGCATCGTGCCTCACTGCATCATGCAGCCATGTGAATGCTTGAGTTAAAGTGTTAAGTTAACAATTAACTATTCATTTTTTTAAATTAAAATGCATTAAACTATTTTTAACAACAGTTCAATTTTTTT…
BARC_1.01_Gm03_35712315_A_G	715585358	Gm03	35712315	Chr03	33673316	3	46.809		Eu	TTTTATTCCGCCTTACCCAAAATGAATCCTCCCTTGGTGAATCCATGAATTCCTTGACCCAAAAAATCAAGGAACTACTTACCCGTGTCTCCCCCACCCTCTTTGTCTCAGCCTCGCCATCCATGTCCTTTCCACCATCCCCCACTGTCCCTGCAAACACACACCGCATGAAATTAGATGTCCCGCGATTTAACGGTACT[A/G]ACCCCCTAGGTTGGGTTTTCAAAATCAATTAGTTTTTCGAATATCACCGTACACCGAAAACTGAGAGGCTCACCATTGGTTCCTTCTACATGGAAGGCAGAGCACTGGTGTGATTCCAGTGGATGACCTCGAATTGTCAGTTTACGTCTTGGCCTATCTTCCTCCAAGCCCTGCAAGCGTGTTTTGCACCATCA…
BARC_1.01_Gm03_35797299_A_G	715585366	Gm03	35797299	Chr03	33767293	3	47.4184		Eu	TCCAAACCAAACTCGCTTCATTCGTCTTCCTTCCAAATGGCATATGCATGAAGCATGACATCGTTATCTGTGCAACCACTTTTCTTCAATGATACCGTTTGCTTATAAGGACCCTTGAACTTTTGCATGCCCAAATTAATTTTTTGTCATCGTGATTTCAATTGATTCATAGCTCATTCGCGTAGTTCCCCTCGAAATTT[A/G]TTGTAATTTGTTGTTACTCTCATCCAAAAACGGTCTCTTGCTTGACCAACACCAACAATTGGATCCAATGAGACATTAGGCCATGAATCAACAAGATGTGTATCCTCTTCAATAGGAAAGAAAACTCGCAACTTCTTTTTTGTAGAATACTCTCCTCGTTTCATTAGTGTGATATTTTCTAGCCCAATTTGAGT…
BARC_1.01_Gm03_35913889_T_C	715585379	Gm03	35913889	Chr03	33884116	3	48.3951		Eu	AAAAGGCCCTCTCTGCCCTACTCCTTTTTCACTACACTTTCTCACCCACTACACTACACTATGTTTCCCCAGCCATGGATCTTCTTGATAGCTACCATCATTGCAATTTCACTGTTCATGTCCTCACTGGTTGAGTCATTTCCAGTAGCTGATAAGGTCAAATCCTTGCCTGAACAGTCACCTGTTTCCTTCCAACAATT[T/C]GCTGGCTTTGTACCCGTTGATGACAAGAACCAGAGAGCTCTTTTTTACTACTTTGTTGAAGCAGAAACCAACCCTGCTTCAAAGCCTCTAGTTCTCTGGCTCAATGGAGGTAAATCCATATCTCTTGTTACTTCCAACTTTGTCTACCAAACACCTTAATTTCTTTGTGCTTTGTCCATGCTATTAATTAATTT…
BARC_1.01_Gm03_35968599_G_A	715585384	Gm03	35968599	Chr03	33938840	3	48.8526		Eu	TTTGGATTCCTTGTAGGAGCAGTAGACATCGAAAAGATCATTAGACAAGGCACTTAACAAAGTGTGACAGCATATCTTATTGGCTTGCACCCATTGTTGAAGTTGATTGTTATTAGCAACGACATTAGGTTTGGGAGTGGAAAGAGCGAAGACAACTCCATGCATGTTCAATAAGGTATGAAAGTGTTCCCGCTAGCGAC[G/A]AAAATTTTGGCCAATGAAGACCTCAATTTTTGAGATGTCAGGCAACAGCTTTGCAAAGATTGTCGTCAGTGGCGTGGGGTTGGAAGTGTCGAAATTGTTGACAGATTTTGCGGCTTTAGCCATGAAATAAACCTTTTAGATTGTTATTATTGAAATCGAAAATCATAAATGCGGTTGAACTTTCTTAGGCATGA…
BARC_1.01_Gm03_36018412_T_C	715585392	Gm03	36018412	Chr03	33988654	3	49.2691		Eu	TGACTCATTCCGTTCAAATTTAAAAGTTAGATTGAATTTTTAAGAGTCATAAACTTTTTTTTAGTATCACCCGAATTAAGATTACAAGCTAGTTAAAATAGAACTATTCTTACTAGCTGATTTATGAACCGGATGCAAATTGAATTGTGATTGATTATATTTTCATTTTGATAGAATATAATTTAGTTTTAGCTATGGTT[T/C]AATCATTGTTAAATTATTGAATGTGTTAAGTTAGTTAAACTATATATTAAATATCTTATAGTGTGTTTCGTAAATATGTTATGAATGGAAAAATCACATCAAAATGATCATAAGTAATAATGAATAGCTTCTTGATTGACACCTAAAAATCACACTTGAAGGCTTAAAAAATGTTTATTTAATAAAAAAAATAT…
BARC_1.01_Gm03_36058927_T_C	715585399	Gm03	36058927	Chr03	34029176	3	49.548	3_36028332_36094330	Eu	AATGGAGGGAAAGCTGTCCTGTGCTCATTGTGATGCCCGTTTGGGATACTTCAATTGGTCAGGCATACAATGCAGCTGCGGAAGCTGGATAACTCCAGCTTTTCAACTCCACAAAAGCTGGATAGATGTGAGTCCCATGTAATCATTGTTGCGCCATTTTATGCCTAAGGGATGCCACTGCCAAATTCTTTGTCATTGTT[T/C]TTGGACTTATATTCTGCTCAAATTCTCCAAGCTGGTCCACTGCCAACAATGAAGTTGTGGAAGGAAGGAATGGAGTCTTGCTCTTTTGACATGCTCAAGTTTTCCAGGCTGAACTAATGCAGTTATATGGAAGGGAGGATTATTATAGTTTTACACTTTTTGTGCTTCTTCCAGAATGACTTTTTGGAGCTGTG…
BARC_1.01_Gm03_36111069_A_G	715585405	Gm03	36111069	Chr03	34081328	3	49.733		Eu	ATGTCTTTAAGATTTTGGGTTGAAGGTAATAATGTGCTTTTAGGGGAGAAGTACAAACTTAATGCTGAAAATTTTCCAAGTTTTATGATTAAATGAATTCAAATTACATTTGCCTTGATAAATACTACTGGTACATATACATTTGTCCGAGTGAAGATATATTCTTGTGAATCCAAAAGATACATTTTTGTTTGAACAGC[A/G]GCGAAGGTATATCAGAAAAGTTGAAGGAGCATCTGAAAGTACATATAGTTTGTCACAATCACAATTATATACAAAGTGGCAAGTAAAAAGAATTAGCATTAACGTGGAAATCATTTAATTTATTAATTAGATCAGAAATATATGTGTATCTTATAATTTAATACTTTTCTTGCTAAGACATCCGACATGAATCA…
BARC_1.01_Gm03_36178327_G_A	715585411	Gm03	36178327	Chr03	34147379	3	49.933	3_36141414_36265203	Eu	AAAAGGCAATGGGACCAGCTTAGCTTCAGTTATGAATTACGATAAACACTGCATTTCAATTTTAAACGTTGAAGTTCATATTGACATCATATATTTATATAATATCCTTTAAAGTGCAGGGTGCACCTATATTTGGGCAATCATCGATGAGAAATTCAACAAGTTTACACAAATTCATAGATAACTATCAAGTTGCTCGT[G/A]CTTGTCTAAATATTTTAACAGTTGAGTTTTTCATCAATGATGAATGCTGATCCACTCTGTACCTAACACATCAATCTGGAGGAGCCAAATCCTAGATTTTGACAGTGATAACCATGCTCGAGTAAAAAAAATATATATTTTTATAGTTAACTATCAAGAATAAAAAACACAATATCACAACAAAGAAAACAAAA…
BARC_1.01_Gm03_36386316_G_A	715585442	Gm03	36386316	Chr03	34364354	3	50.828	3_36305753_36386316	Eu	CGATGGAGAGGAGAGGCAAAAACACTTACGGCGATGATTGACAACAACACAATGACTTTGGTGGCGGTCACTGGTGGTGCGAACGACAACATGAACAACAACAATAGAGGCGCGATGAAGAAGAGACACAGATATTGGGAGAAGAAGACGCAAAGAGTACTGTAACGAGAGAAGAAAACGAAAACGCTTTTAAAAATTAA[G/A]TAAATGACATTTTTACCACTTCACATAATTTGTTGGGTATACTAGCAATAGTGCTGGTGCCCAAAGCAAAACCCCCCAAACTTGATAATTCAGTTGAGAGGTCCATACTTGTCAAACACTAAGCTGGGTTTTATACCACCCAATTGTCTAGCCCACACAAAAAGAAGGTGTGGACCACATCGAGGAACACATAC…
BARC_1.01_Gm03_36396038_A_C	715585444	Gm03	36396038	Chr03	34374076	3	50.938		Eu	GAGACAGGAACCTACGTCTGGTGGATGAACCATGACCGTGTGATCAGAGCGTGATTAATGGCCTGATGTGCTTCTCTTTGGAGGTGTCTCATCTTGGGCTGTAGAGGATCGTTCTTAGGCACTTCCATGTGCCTGGGATGGTCACACGGTTGTCTGACAGACCCAAATTCCTTTTTTATTACCATTCTATTTTGGTTAGA[A/C]AAAGCCCGTGCATTTATTTTGGGCTTTCATATGTTCGTTCATCGGGTTGTAGACTTTTATGACGGTCCATATGTTGGGCTTTTAATATAAAAAGTAATTAAAAATAAAAAATATATATAAAGAGTAATTACATATGGACACACACATAATAATATATACATATTTGACAACTTTATTTTCTCTCTATCTAATCA…
BARC_1.01_Gm03_36438792_G_T	715585454	Gm03	36438792	Chr03	34416830	3	51.1237		Eu	CACAATATGTGTCCATAATAAACCGTGAGAACTCGAACCTACAAATTTTTTTCTTGAGATGAATTACCGTACAGAAAGGCAAAAAATTCTCGAAGTTGGGAATTGTTTAACATTGAGAAGGGAGAGACTGATTGAGTTACCGGCTGTGACGACTTGTTATTTGGAAGTACTTCTGCGGGTGAGTTTAATTATAAAAGAAT[G/T]ACGCGTGAGCATAGCAAAATCACCATCAAGTAACTAGTTACCGACAACATGCGACAGTAAATCGTTGGCGTTCACATCTTGTGTCTCGTAAAAAGACGCTTTGCTTTAAATTGCACTGCACTTTTTTGGGACCACCACTCCATAATTTATGGGCCGGGCCCATAGGCCCAAGCCCAGCAAGTAGTACTCATGCT…
BARC_1.01_Gm03_36489202_C_T	715585460	Gm03	36489202	Chr03	34467296	3	51.27		Eu	AGGAGAGAAAGCAAAAGAGATATACGTACTGTTAACCACAATAGTAAAAATAATAAATATCCATAACAAAGCCAAAACAATACCTTTCATCCATCATATACTAATCTAGTTGTTGCCTTAGTGGAGTTCTTGTACGTAATTTACTCTGATTTTTGTCCATTCTTTTAAATTAACTATCCACTTTTCCACTGATACAGTTT[C/T]CATATACACATTTCTGTCATATATATTTTTTATAATGGTAATAGTGTATTTTTTTTTTAAATCAAATGGAAATATGACTAGCTAGTTGCGAAATAGAAATTTTAATTGACTATCAGTGCAAGTCTATAAGCATTAAACTCAATCTTTATATGATAAAAGCTTACTCAATAAGCATTTATTTGATTTCTCCCCAA…
BARC_1.01_Gm03_36569286_A_G	715585473	Gm03	36569286	Chr03	34547382	3	51.942		Eu	GGATTTCCTATAAGGGAGAGACTCAGACTTTGGATTTTTTCACTAGAGAGCTCTCAGACTTGACATGTCTTTTCCTTTTGCTTCCTACTCCTTTTATAGGCATGAGGTAGCATACTTTTCACTTTGATTTCGTGTTAAGCCTGCCTTGGCCGCAGAGCGAGACTGCACGCTAAGCGAGACTTCACGTTGAGTCTGGTTTT[A/G]CCCGTTAAGCGAGAGTCGCGCGCTGAGCCTGGATTACGCGCTGTCCAATTCTTCCAACTCTTCTTCAATGTTTTTTCTTCCACATTTTTTTATCAATTTTCCTCTAAAGCACTTCAATTCTTCTTCTTTTGACTTTTGCTAATAAAAAATTACATAGATGTTAATTTTTTTCGTTATATCATTAAAAACAATAA…
BARC_1.01_Gm03_36634361_G_A	715585486	Gm03	36634361	Chr03	34612476	3	52.5714		Eu	TCTAGAATGAGTACTATTTACAATATGGAGGGCAATAGGAACAAAATATTAAAATGTCACTGGAAAAGAACTGATACTTGACACTAACTGTCAACAATGCTTTGATCCATACCCGAATCTGTGCCCGAATGATGATCAATGGAATTGTAATCTGGCATGTCAGTTAAGGACCTGGCTGGCATGGATTCTTCATCATCTCC[G/A]TGTTCAGATGCAGAGCTAGCAGCATCTATCTCCTTCCCTGGACACTCATCTTGGACACATTCAGCAACTTCAATGTTGTAATTTTCAAAACCATGACTGCTACTACTTAAGGGTGACAAGTCTTCTTTCTTGACAACATTAAACACAATCCCATTATGGATCCTTTCAGGCTGCAGAAGATCACCTTCGGTCAC…
BARC_1.01_Gm03_36714581_T_C	715585499	Gm03	36714581	Chr03	34692693	3	53.1433	3_36672647_36725245	Eu	ACATTCCCACGAGGACCAGCCAAATCCTTCACAAATGACAACAAATTCCTCACACCTAAATCCTTCTTCGAACTGACCATATAAACCCCGTTTAACTTAGGCGCTCCTCCGGATCTTGCACGGTTTCTAACCCATCTATCCAACCTTGCAGGAGAAACCTGCGACGGAAGGAGATCAACCTTTGTGGCCACAAGAACAAG[T/C]TTTGGCAGCTTCTTGGACCTCTTCGAGTTATCCTGAATTCTTTCCAACGCCTGGAACAACGACTTCACCGCAGTTCTAGGGAATGAACCATCGAAATCAACACAGTCCACAACCATGACAACAACAGTAGCACTGCCACTCCCAGAAGGGTTCATCAGCCGCGTCGAAATCAACCTATCGAAATCAAAATCAGG…
BARC_1.01_Gm03_36816006_A_G	715585512	Gm03	36816006	Chr03	34791858	3	53.345		Eu	CAAGGCCATTTAAGTTTACAAAAGAACTCAAGTTAAGATACAAAATAAAACAAACTAAAATAACATGTTCAGAACATTATGAAATTAAAACAGAAACTTATGATCCAATGTCACATCCTATCAAAACATTGTGTCCTAATATCCTCTAACACGAAGTTCTTCAAAGCTATCCATTTAACTATCTACTTCCACGAATACAA[A/G]GTTCAAAATCATCACATAATTCAAATACAAAAAACACACAAGAAGTGATTTATCACATTCCTAAATAGGTAAAGATAAACAAAAGCACACACACGTATAATATAAGTATACCAAGCTCAGAGTAGCACAATTTGCATCATTTTACCACTCATTGTGTAATATCACTTGTCCTAAGGATTTAATCATAAAATCAC…
BARC_1.01_Gm03_36863476_C_A	715585518	Gm03	36863476	Chr03	34839398	3	53.4756		Eu	AGACAGGTGGGGATTAAAATAAAAAAAAAACCCGCTTAGAATGCAGGTTTCACAGGATGGACTTTATGAATTGCTGGTTTCATGGGTATGGATTTTGCAGGGTGAACTTACCTACATACTTGGCTCTAGTAGTTAATTACCTTTGGGGGTTGGAGTTATTGTGATAGTCTATTTAGTAATATTCATTTTTTAAAAATCAG[C/A]AAAAGGAAGAGGACACAAGTGGGTGCCCAAAACCATTACAAAGTCAAAAGAGAAGATCGTTAGATTGTAGTAACCTACGGTTATCCAGTATTAACAAGAGGTTATTTTGTAAATATTGGCTAACCAAAGGCACCAACCAACAACAATCAAGCAATTAAGGTTCAGTAATATTCATTTAATTGCATTTTATTATA…
BARC_1.01_Gm03_36969159_A_G	715585530	Gm03	36969159	Chr03	34945081	3	53.799		Eu	TGTCATTGTTGTTTGGCTCATAAGTCATATCACGACAACAGCCATCATGAAAAAAGATAACACAACGCAGTATGACCCCATCCCGTTTCTCTCATTCAGTGCTTGTTTGATTTGTTGTTAAGAAAGTCACAAATTATACTAATTGGGATATAAAGGTGTTTCATAACTTTGCACCAACAGTATTTTGAAGATTTAAATTG[A/G]GAATTTAACACAATATTAACTATCAGTATTAGTTAGTCTACTTCAAGGGGCTAATCATATGTATTTGGCAATGGCAGCTATTGTGCAAATCAAGAACTACCGCTCAATCTTTTGAGTGACATCTACTGATGCTGACAAACACATGTCGTAGACCCAAGCTAATAGTACTACTGTGAGTCAATGGTGTTTGCCTA…
BARC_1.01_Gm03_37024877_C_T	715585545	Gm03	37024877	Chr03	35000799	3	54.2121	3_36979500_37079679	Eu	GGAAGATAGTTTTAGGTAATTTTCTCATTGTTTTTAAAAGGGTGTTCACTTGTCCCTTTTCCATGAATTGCAGTTTATGAGCCACAAGTGCAAATGGGAATGAAATGAAGAATGGGGTTTAGAGTTAGTCAAGACAAGTGGTGTGGTGTCCTATGTTATGACTGCACACATGTGAAGTGAAGTAGAGACTATTCAGTCCA[C/T]AGCAGCTGTTTCTAGTGTGTGTGTCATTGCATTCCTCATCCTTTTCCTCTTTTTTCACGCCTTAATTTCTTTCTCTCTTTCTCCCTCTTCCTCTCTGGAATTTGGAGCATCAGCCAGCACTCTATGGATTCTCTGATTGGTAATTGGCCATCCTACGATCCTCACAACTTCAGTCAGCTTCGACCTTCCGATCC…
BARC_1.01_Gm03_37146641_T_C	715585558	Gm03	37146641	Chr03	35121187	3	54.71	3_37080719_37212430	Eu	ATCCATCACAATCATCATGATGGTTGCTACCACCATCATGACTACTACTGCAGTCACCACTATAATCGTCGCCGCCTTCACCCAAGTCATCAAATGTAACCAACTTTGTCGTTATGACCTTTATCGCCATTGTTGTCACCATCTTTGTTGTTATGACCTTTGTCGTTATCGTTATTGTCACCACCATGGCGTAACACCAT[T/C]GCCGCCACCACCACCTCTGTTGTCAGAATCGTCATCGTCGTTGTATAGCGGTGGTAGTGGCGACAACGACAACCCTGATGGCGAAAGTGGTGACAATCATGGTGTGATGATGATGATGATGAGTTAACGATAATTGAAATATTTTAAGACATGATTTGTTTGGTGAATCTTTTAGAGATCTAATGGTTATATTA…
BARC_1.01_Gm03_37245981_T_C	715585564	Gm03	37245981	Chr03	35219106	3	54.915		Eu	ATATTATGTTTGAAATATTACACTATACTCCTTTGAGTTTTTAAAGTATCTCGATCATTTTCATTCTTTCTCTTTTGACTTATATTAGAATAGTTAAGATTCCGTCAATCTTTAAGATTTTGAAATAATTAAAGGTGATTAAAAATTTTCATTATTTTTATTTTATTTTAAAAAAATTAAAAAACTAAAAAAACAAAGAC[T/C]ACCTCCTTCCTCCTGAAAGAAAGAAATCTGTGAGTCTCTCTTCCGTGGTGTCCTCTTTCCCTCTTTCCTGGCGTCACACCGCCATCACCTCCCTGGCCACCATCGTCGCGGGCCACCGCCACCAACACCTGCGCATTACAGATTGTGTCTCTCTCTACTTAACTTAGCAATGGGCAGAAAGTAAAGTACGAAGA…
BARC_1.01_Gm03_37286104_T_C	715585568	Gm03	37286104	Chr03	35259229	3	55.349	3_37257127_37309963	Eu	TGCAAGTCATCACAAATGGATAATACAGTCGTGAGATCACCAAAAGAACAATCAGAGATAGATGATCAAAAGAGCTCAAGACTGTGAACCAATATCAAAACAAGAGGGTTGTGCCCAAAAGATCAAAACCACTGTGATCACAAAAACAAAAAAGGAAAAAACAAGAAGAACCCATCAAAGTTACCACAATATGGGACCAA[T/C]GCAGATCAGCAGCCAAGACACTGAGTCAGAAAAAAAGATTAGAGCATGAGATCAAGGCAGAAAAAGTAAGAGCATTTCAGTTGACATTTGAGTATGAGAAGAAGAAAAAAAGGAGCAGTGATCAGAGAAAATAAACGTACCTGAGATCTCAATGCGTGATGATGGTTTGGTTTGGTTTGTGAGTGTGTGTGTGA…
BARC_1.01_Gm03_37326508_A_G	715585573	Gm03	37326508	Chr03	35299633	3	55.4276		Eu	TGTCAAAGAATATACATACTTGATGTGTGGGAGGCTTCATATTGTTGTTTAGTCTTGTATATCAATACCGAAATACACATCAAGGGAAAGGCCAGTGTGGCTCCTCCAACTATGCCTAATATGATTGCTAGATGGTTATGTACATTGTGCTTCTTCTGATGAACTACAGTGACTTGTGGTGCCTCAATTGGAGGCAAGCA[A/G]TAAATTCAAGTGCCAAAGCTTACAAATTCAAAAACAAAGCATTGAAAGAAAGAATAAAATCAATTAAAATCAAATGTAATTTCAACTTAACAGTGAATACCAAAATACCAGAGAAAATGATGTGAACTAAATCCATGCACGAGTATACAGATTGAAGATATATTGAATACAAAAGTGCTTAAGAATGTAATATG…
BARC_1.01_Gm03_37366357_C_A	715585577	Gm03	37366357	Chr03	35339482	3	55.651		Eu	TTCTTAAACTACTGTCTGTTTGGTGCTGTAAGAGACTAAAGTCTTTGCCACTTGACAGTAAACATTTTCCTGCATTAGAGACTTTGCATGTTATAAAATGTGACAAGTTGGAATTGTTCAAGGGCCATGGAGATCAAAACTTCAACTTAAAGTTAAAAGAAGTAACATTTGTCATAATGCCACAGCTAGAGATTCTACCT[C/A]ATTGGGTTCAAGGATGTGCTAACACATTACTATCCTTGCATCTATCATACTGCCTCAATCTTGAGGTGCTTCCTGATTGGCTGCCAATGCTAACTAATCTAAGAGAACTGAATATTGATTTTTGTCTAAAGCTGCGGTCTCTTCCAGATGGCATGCATCGCCTCACTGCCCTTGAACATTTGCGAATCAAAGAT…
BARC_1.01_Gm03_37432542_C_A	715585588	Gm03	37432542	Chr03	35405797	3	56.307		Eu	AATATCGATCGAGTGTGAGCATAAAAGAAAAACATGTATAACTAACACACCAATCATATCTTTTTTTTTCATTCATTTTTTTCATCCTCATAATTTTAATTTTTTATCCAAACACAAAATTTTGAAAATAAAAAAATTTCTATTGAAGTATTTGAAATTCTTAGAATTTAAAATTTTTCAGAATTTTAAATTTTTCCATC[C/A]AAATACACTCTTAATGATAAATATGAATCCCAGAATTGTGGAAAACTATAGGGTTCGAAACTCCCTGGACCACCAAGACACAACCACGCCAGATGTAGAACAGAGGTCGAGTGAGAAGAAGCTAATTAAGAAGGTCAGTGGGAGATGTCTCACAACTCACAAGGGTGTCGTAAGGAACTAGTGTTCGTATTATG…
BARC_1.01_Gm03_37488779_G_A	715585601	Gm03	37488779	Chr03	35462187	3	56.5522		Eu	AAGTACTCTATCTTGTTGGACCTCTCTTTAACCAAAAACACATCTTAGGATTTTACTTCTTGCATCCCTTTTTTCTTCCATCACCTCCAAAAAAACCCAAACAGACCAAACTACCCCTTCATCCAACCACCCAACACCATTGTGTCTCACTTCAACCCAACTAGATAAACCATCGCTACACACAAACACTAGTAGCCAAC[G/A]CCATCGTCAATGACCATGGTGCAGGGAAGAAGATGTGATGTAGTTGAGATGAGGAAGGAGATGGAAAACATGACCCTATTCCAAAAAGGTTATTACAAAAAGCACTATTTTTTATACTTCTGAAATAGCCATTCTAGAAGCAAGCTAACATACTTGTGGAATAACTTTTTTGAAATTATGTTAGCATGCTTCAA…
BARC_1.01_Gm03_37534583_G_A	715585604	Gm03	37534583	Chr03	35507990	3	57.228	3_37534583_37599895	Eu	GAGAAAAGTCAAAAGATTTATACAATTCCAATAAGTTCTCGCCACGTGCGCACTAGATCCTCGCTTTTATCCAAACCAAACCCAAGCCTCGCATGTGAGGTGAATTTGGACTGAATTTCCAGAAAATTTCAGCGAACGAGTGGGGAAAGTGTTAAATTATTACAAAGAGGAGCCTTTGTCGTAACTCGTTCCAAGAATAA[G/A]ATCACTGAAACCCCCATTCTACCCCTAGTCTTTTCCCAAAACGACCATCATGTCCTCCGCTGCGTGACGAGGCGGAATGTGATTGGGAAACAAAAAAGGCGCTCCCTTGGTATCGCAGAAGAATAATCAATCTAACCGTAATTTCCTTGCTTTCTTTTTTCTTTTATTAAAATAGTGATGTTTTTAATTTTCAT…
BARC_1.01_Gm03_37654429_G_T	715585613	Gm03	37654429	Chr03	35627836	3	57.943		Eu	CTATATATACATAAGCGAAGTTATTGTGGCCTTTATCTTTATTGAAGCGACGGACTAGAAAGACAGTGAGCCCCTTGAGTAGCACAAAGCAAGAAGGATAAGAGATCAAGTTGTAATTGTCCAAAAGTGGTGTGTGCCGTATGTATGGGATGTTTTTCATGTCATCGTTTAGGGAAAGCCAGCCTAATTTGTACCACACA[G/T]GTAAGAAAGAAAGAAAGAAATTCTGGTGCCACAAAGTAGTAGGAGTATCTCTCTCTCTCTCTCTCTCTATCTATAACTTGTCTTTTTCTTTGAAATTTGAGCTGCGATGCGGGTCCTCAATTTTCTAAACATTTTCAGCACCATCCATACCCATGCCTTGCCATCACTTCTCAACACAACTCATGAATCTCCCC…
BARC_1.01_Gm03_37711069_G_A	715585622	Gm03	37711069	Chr03	35684476	3	58.572		Eu	TCTCCCCTGAAGCATGCAAGCTAAAGAGTAGAGAAAAACACCTGTAACCATTTCCAAGATAGAACCTGAACAAAGTATCACCTCCATTACCAACCTTACGTTTTAAAGAACCTAAGAACAATCCCCCTCTTCACGCCCCTAACACCCTCATCAAGCTTCCACACACAGGATCCTTTAGAGCTAGGAAGCATAGACACCCC[G/A]GTCTCTTGTCGTGTCCGGTGTCCGGTGTCCGGTGTCCGACATGACACGACACCGACACCAACACGACACTGATGCCCATGTCTGGATTAAGTTTGATGTATTTGACAGGTGTCTAATTATCTATTCTGTGTCATGTCCGGTGTCCGTGTCAATGTCAATGTTTCATACCTTTAGAGTCATCACCCACAGCCTTC…
BARC_1.01_Gm03_37773419_C_T	715585632	Gm03	37773419	Chr03	35747077	3	59.071		Eu	TCCTTTTACCACTAAACCAACCTTATAATTCCTATAAAAAATTGTAGAGTATTTCACATGTGAGAAAAAACATCCATCTTATTTTCTCGTGATAAGATAAAAGGAAAGAACACTAAATAAATTTGAAAAAGCAAGAAAGCAAGTGAAGGCTAGGTGCTTTCCATCGTAATCCATTCTGGAAAGGTTATAAGAGAGAGAGA[C/T]TACTGTTCACCTTCACCAATCTAACGCCCCTCACTTAACCTTCCTAAAAGGATTCTTAGCTCACACACAAATTAATATAGCAGCAAAGATCTTTGAGTTCCAGTCAGCTAATGGTATATGAAGCACATACTTGAATGTAGTAAAAACTCTTAATTTTTGTTTTTGTTTTTTGGTGTTTAGTTAATCCTAAAATT…
BARC_1.01_Gm03_37819433_T_C	715585643	Gm03	37819433	Chr03	35793091	3	59.7623		Eu	ATTAATAGTAACAAATGACGGTCACATGATGATGTGAGCACTCTGAAATGGCTGTAATGTTTTTGTGTTGTGTTGCAAAAGGATATTTTCCTAGCGGGTTGCAATGGGCAATGGCGGAAATCATGAACAACCCAGGAGTGTTTGAAAAGGTGAAGCCAGAGATTAACACAGTGGTGGGAACTAACAGGTTGGTCAACGAA[T/C]CAGACATTCCAAATCTACGTTACCTCCAAGCTGTCGTGAAGGAAGTTTTAAGACTCCATCCAACGGCGGAGAGAGGGTTTGTATGGAAGAAGGGTCCACGTTTTCTACAGGATTGGCAAAGCCTCTTGTTTGTTCCCCTGTCACTTGTTTCAATCCTTTTTAACTCAACTTTCCAAAAAATAATGACATAGTGC…
BARC_1.01_Gm03_37902930_C_T	715585654	Gm03	37902930	Chr03	35876483	3	60.268		Eu	TTTCTAACGTAATCGTAAACAAGAAGATGCTTTCCATGCTCCAAACAGTAACCATTGAGTGCTACTATGTTGGGGTGCTTCAGTCTGGAAATCGTGCCAATAATATCCAAGAACTTTACCTCTTCTCTGAAGGACATGCCCGCCATGTTTATCTTCTTCACGGCCAAAATCTTCAACAAAAAACCAAAGAAAAAAGATGT[C/T]ATATAACTTGAAAGCAACAGTTTGAAATCTGAAAGTGATAAAAAAGATTAGTATTTGAAAGATAGCTTGAGATTCTACTTTGCCATCTGGAAATTTAGCTCTATAAACAGGGCCAAGAGATCCCTCTCCAAGAACATTGGCTTCATTGAAGCAATTAGTAGCCAACTGAAGCTCCTCTACTGTGTAAACTTTCG…
BARC_1.01_Gm03_37963252_A_G	715585657	Gm03	37963252	Chr03	35936805	3	60.6702		Eu	GTTAAGGACAAAAGAATGAAGACTAAACAGAATAAGAAATGGTGATTGACACGATAAAGATAAATTTGAATTCATAAATTAATAAAATTATATTACATGTAGTTGTGATCCACGCAACACACATTGGCCCCTACAACCTCCAAGAGTCGTTTTTAGAGTTCCCACTTTCCATTGTCTTCTCTTTCTCTTTAGGGCAAAGG[A/G]GCAATTGATGAGGAAGGAATAACATTCAAGGCCAGCTGGAACTAAAAAGGGATTTTTTTTTCTAAGATAAAAAGGGATATTAATTAGTACTTTTTTTTGTCCATTAATGTACGTTTATCAAAAAATTTAATTAATTTAGTTCTTAACATTAATTTTTCAGTAATTATAATATTTTTTTCAAAATTATTCTTAAA…
BARC_1.01_Gm03_38069022_A_G	715585676	Gm03	38069022	Chr03	36042575	3	62.1495		Eu	ATTTTGGTTTAATTTGTTCCGTATATCAAAAAATATTTTACTTAGATTACTTTTTCAATTTTTTTTAATTTATTCAACTTGATCTATTTATTATTAAAATATTTAATGTAATCTTTTAATTAAAGATGTTCACGTTGTGATTTAATTTGATTTCTAGATCAAAAGGCATTTAAACCAAACATCAAATAAAAATGTAATGA[A/G]TTGGAAGAACTTTTTTCTTGTGTCAATTATCATCTCTTTTGTCTTCTATGTGAACGGGAGGTCTTATATCATCTCTTTCTGTTTTAAACTAGAGGAATGTTCTCGAATTAGATTGAGAATTTGTTCTTTAGGTGAGCTGGAAGAACTTTCCTCCAATGTCAACTATTTAGTTAGTTGTTTTTGTCTCATTGATT…
BARC_1.01_Gm03_38121627_T_C	715585685	Gm03	38121627	Chr03	36095180	3	62.7594		Eu	TTTGGATCAATATATTTTGTTACATGTGCTATTGCATAAAGAGTCCATATCTATATATCTCTCTCTTCCTTTGGCAAAAAATACACTAGTAAAAAAATAATTTTTTTTTCTAAATTTCTTCTCTTCCTTTTCTTATACAAAAATTATTATCTTTTTTAGAGTAAGAGCATTTGTATTAAGAAGATTCAGAGATTCTTTTG[T/C]TGCACACGATTGGAATCAACGTCGTATCCTGGAAAAGGAAAGCAATCAGAATTTTCTACAAGTGCAGTGGACGCGTTTTCTCTCTAAGGATAGCGTTTTCAGGTTAATTAAAAATTTATCCCTTAAATTATTTTCCTTTGTGCTTATTGTATGTTATATTACATTGTTGATTCATGTTCTGTCATATCCTGAAG…
BARC_1.01_Gm03_38173815_A_C	715585699	Gm03	38173815	Chr03	36147368	3	63.2515	3_38162517_38226270	Eu	ACAGGACCTCCTTTGGCCATGCTCTGCACCCAAACCCTAACCTTCTCCAAGATCAAGGGCTTCCCCTTGGAAACCATGGCATCCTTAATCCTCTTTCCAACCGGTCCCTCGTCGTCGACAGTAACCCTAACCTCGGGATCCTCGTCGGCGTTCTCGTCGGAGATGTAGGGGATCTCGACGGTGCCGTCGACCTTGAGAAG[A/C]GAGGTTCCCAGGGTGTCTTTGGCCTCTCCCTGCCAATTGAGAGTGAGGCTGATCTCGTAGCCGGGGATGATCTTCCCCTTTCGGACATTGATGTAGGCCTCGCCGTCGAGGGAGCGAAGCGACGTCGTTTTGAGGAAGAGGTTACCCTCGCCGTCGAGGATAGGGAGGTTAGTGAGGAGGCTGGTGAAGAAGGT…
BARC_1.01_Gm03_38263112_A_G	715585707	Gm03	38263112	Chr03	36237017	3	63.435		Eu	TAAATTATTATAATGTTTAAAAAATAAATTATTTTAAATAAAAATATTAGCTTTTTTGTCTTACATGTGTATATATGTGTGTGTTTGTGTTTGTGTGTGTGGGGGTGGGGGGGTATTAATGTACACACATCACTTTTTTTACTATGAGTATATTAGCAACTAACACCATAAATATTTAGACAAAAAAATCACCACAAATT[A/G]TCTCTTCTGTAATAAAAATCATCACAAATTGTGAATTTAAATCGCCAAAAATAGACTAAAGTATATATTTTATGAAATTAAAGGATTAAAATAATTTTAATTTAAATGATTAAAAATATATTTAAGCCTATAAAGTAATCAAATCAAAAGAAATATATATATATATATATAACGAATGTAGTATGAACTAAGTA…
BARC_1.01_Gm03_38367581_G_A	715585717	Gm03	38367581	Chr03	36346949	3	63.8253		Eu	TGATAAGAACATTACGATTTTCCCTTAAAAAAACATTACGATTTATTTGTAAATAATGAAATCATACTTTTTTTGATTTTAGTTTTAAAATTCGTTCTGTAACTTAATTTTATCATAAACTTGTCCTCTATCTTATTAAGTCCATACATCACTTTTTTATTCCTAAACTTCGTTGATACGAGGCAAATTTATTATATAGG[G/A]TTTCTTTTAAAAACAATTTACGAAACAGGGTCTGTTTCGAAACAAATTGCAATGGGGTCTTTTATTTACGTTGATTCCGCCATTCCTACTGGCGGCAAGCATGTATCGCCATTGGCAACAGCGGCATGAAGGCGGTATCGCCAGTAGCACCAGCGAGATAGGTGCTGACTGGGCAAGAAGGTGGTATCGCCAGT…
BARC_1.01_Gm03_38415618_T_G	715585721	Gm03	38415618	Chr03	36395079	3	64.185		Eu	TCATGGTCAATGGCAGAGTGGGGGGTTAAGAGGGAACGGGGAGGGTAGAATGGGGAATTTGGTTGGAAGGGTGTGTTTGGCAGGGAAACTGTTTTGTCTCCTTGTTCCGTTTCACGTCTGGGTTGGGGTTGTGTTGTGTGTGGCTTCTCTTTGCTACCGATATTTTTCATTAGGTACAGCTATTGCCAGACCCTGTTTTT[T/G]ACTATTTCCAGTCTCTTCCCGATCTACTGTCTCTATGGAAAATGTACTTTTTGGCGTAGCAAAAGTGGAGGCCAATCTCTTTAATTAGTTACAACAAAATTATTATCCCTCTTTAAAATTTGTTTTAAATCAGACAGATTTTTTATCAATCTCTTTAAAATTTGTATATTATCAGTTAATAAAAAATTATACTT…
BARC_1.01_Gm03_38469714_C_T	715585730	Gm03	38469714	Chr03	36449357	3	64.4367		Eu	CGACAATTGATGGTTACAAATCGGGAGAAAATAAAAAAAATATTAAATCATTAAAAAATAATTTTAAAATAATATAACTATTAAAAGTTTTTTTTAAACCAAAGCCTTTTTCTTGTTTATTTTCTTTTTGCATTTTTTTAAGATCTAGTCCGTCAACTTTCTTTCTCCAACGACGACACCTTCTTCTCCATCAACAACAA[C/T]AACTTCTTTCTTTCCTAATGTGGGATCGTTGTTGAGTTGCTCTTCGAGAACTCTTTGCTTTCTCCTCACTCAACACATTCTTTGTATTTGCTAGCGGTGGGATGATGATGAATGTATGGTGGAAGTGCATGAAAAATGCAACAACAATAATGAGCTTCACCTAGATCTGAGATCTGCTCCTCCCTATGTGTTTG…
BARC_1.01_Gm03_38526701_A_G	715585735	Gm03	38526701	Chr03	36506727	3	64.651		Eu	GATACCTATACATAAAGAAGAAGGGCAAACTAATCGACGCCGCTCTCAAGAAAGTGAAGTCATCACTCCCGCAAGTCTGAATGACTATCTTGCAAAAGTCTTAAGGGCTTGCCTGTGTCACCTAGTGTTGAATAGCAACAGAGGTGAAAGATGACTTATATTTTAAAATGTCGTCCTTCACCCACTCACACCCAACGACG[A/G]CAGGTGTGGATGACGACGACCTAGTGCTATGGCTACATTGCAAACGGGGAGATGCCCTGGCATCTCCACCACCACTACCTCTCCTCAAACCCCGAAAAGCAAAAGGTAGGAGGATCACATTAACCGAGACAGACTCATCGGAAGTAGTGGAAGGTCGCACCCTCCCGCGAGGGCGAGAAGTGCCCCTACCAATA…
BARC_1.01_Gm03_38689365_C_T	715585748	Gm03	38689365	Chr03	36672503	3	64.986		Eu	NNNNNNNNNNNNNNNNNNNNNNNNNNNNNNNNNNNNNNNNNNNNNNNNNNNNNNNNNNNNNNNNNNNNNNNNNNNNGTGGACCCAGGCTTATACTCAATGGTATAGTCATAGCCGAGGAGCTTGGATAAGTATAATTGTTGCTCAAGGGTCTGAATAACTGGCGCCATTAATTCCTTCAAGCTTTGGTGGTCTATGCGGA[C/T]AATGAACTAGTGTCCCAGGAGGTAATGGCACCATTTTCGTATCGCTGCCGTAATCGCATGTAGTTCCCAAACATACATTGATGCCTTTTGAAGTCTGGGACAGAGTGGCTTATTGTAGTAAGCAATTGGATGGAGCTGCTGCAGCAACACGACTCCCATGGCGATCCCAGATGCATCGGTTTCCAAAATGAATG…
BARC_1.01_Gm03_38761991_G_T	715585759	Gm03	38761991	Chr03	36745144	3	65.4094		Eu	TATCATATATGTTAAATTTATTGATTTTGATAATAATTATTTTAAAAAACATATTTATAATAATTTATAATTAAATGTTAGTAATATAAACTCTGGGAAAGATGATTAAACTAATACAATATTTAGTTGGTGTTTGAAATTAGAAGAGACAATGGGTTGCTTCAATTAGGAATCCATCTCTTCGAGTTCACACATTCACA[G/T]TCCACATGATTAATATTCATAAAGATAGTCATTTTGTTTTTAAATATATAATTAGTTGATAAATACATCTATAAAAGATAAAAATACACAGTTTAGTCTCTAAAAGTGTAAAAAGTGCGATAAATATATCTTGTTGTTAATTTTCGTTTATCACATTTAATAAAATAAACTACGTGACATAAAAGAACGAATTT…
BARC_1.01_Gm03_38862467_A_G	715585767	Gm03	38862467	Chr03	36845347	3	65.97		Eu	CTTCCCTCTTTGGTTTGTAACTGATATTGCTGGCTTTAGTCATTGGGTCTGTTATCTGGGTATTGCTATCAGAAAATCACAATAACAATGTGCTAACAAAGAGAGAATAAATAGAGGGAAAAAAACACAAAAAAGAAAACATTAGTCATCGGAAAACTCCATGAAACACCGCCAGCAGCCCTTTCCTGTCACCGTGTACA[A/G]CAACGACCTATTCTTTGTTTCCTATAACTGGTTCGCACCACCACTGGTGCAACCACCATAACCAGATCTGTGACCGCCGCTAGAAGATCTTTCGATTTAAAAATGGTGTCCTCCTTGCCTACTCTCACTATCACGACCTACCCTTGGGCCATGACCGACGCACAGACTATGACTTCCTTAGTCTGACCAGCTTA…
BARC_1.01_Gm03_38931849_C_A	715585771	Gm03	38931849	Chr03	36914473	3	66.303		Eu	ATGAGACTAGTATCCAGACATATAGTAGTTGTTAGTACAGTACCTTGTAGTACTATATGGTATGCTAGTCTCTCTTCAATCAAGAATATCGATCAATGCCCTCAGCCACTAACATTCTTAGAATAATGAGCATCCATTTTCTTATTTTTATTTCTTAACAATTTTTTTTTCTTGTCTCTCTTTAATGGTTCCTGATTAAT[C/A]ACAGAGCATAGGCCAACAAAATAAAACTGCTCATCTTATTTCCGTATGACAAAACAAAACCTTGCCCTTTGTTCGATGGAAGAAATTAACTTCTTAAATGAATCTTAATACTTCAAGAGATTAGTCATTAGTTTTCCATAGAGGAATATCTTGATTCACACACCAAAAAAACCTTACCTTTTAATTAGGCAGTG…
BARC_1.01_Gm03_38976026_C_T	715585773	Gm03	38976026	Chr03	36959274	3	66.441		Eu	TTCCCATTCAATTGGAGAAATGGTGAAAGAAATATGAGAGCAAAGTTTCGTTGAACATACATAGGAAAGCAGAAATGCCTTAAACCAAACACAAACTATGTAGTTATGGGGTTTAATTATACGGGTACACAGTTCATCCATCCCTTCTCGTACATAATTTTCTTTGAATCTTCTCGCAAAATGGAAAAAATGGTACGTGA[C/T]ATGCAGAGTTGCAGAGATAATGCAGTAAATATAAGCAAGACCACACTACTAAAAAAAACAGCTTTCTACATCGCCCAATTAACATCGATTATAGTTAAAATCGATGTTAACGAAAGCGTAGTGACATTTTTGTAAATAAGTAAACTTAGTTAACATTGGTTTTTCCAAAACATCGATTTTAGAAAAATCGATGT…
BARC_1.01_Gm03_39351009_C_T	715585800	Gm03	39351009	Chr03	37333386	3	68.351		Eu	ATGCACAACTCTGGCTAATTGGCTCTCTGTTTTAATAGGGGAACACTGGCATGGAATGCTCTTTAATTTATGACTCGCTCTTAGAACGTTGCTGCTGATTCTTGATTGTTTTCTATCTCAACTTTACGTCTGAAGTGTCTTCTGAGCAAGGTGATGGGTCTGGAAAAGAATCCTCGTGTGTTTTTCGATGTCTCAATCGA[C/T]GGAGACCCTGTGGAAAGAATTGTTATTCAGGTAGTATAGAAAATCAGGGATTTGCTTGTTTAGTTTTCTGTTTGAAAGGATATTTTTTGAAGTTTGCCTCAGCATATTAGGTTTGGTATGAATGAACTCTTTTGAATTGTGCAGCTTTTTGCCAGTATAGTTCCTAGGACAGCGGAGAATTTTCGGGCACTTTG…
BARC_1.01_Gm03_39491355_G_T	715585820	Gm03	39491355	Chr03	37473452	3	69.4063		Eu	ATTCATTTCTCACATTCATTTTTCTATCTAAATATCCAAGAATCAAGATATTTGAGATATCAAGATTAACATGCTCCAAAAACTCCTTAGGGATCACTAGAGACTTCCGGAAAGAATTGGCGTTCCGTGGTTCTGTTTTGCCGTTATTCAATTGTTTTCCCTTTTCAAGACTCCACTCACACTCACATGGGGACTGAAAA[G/T]ACTAGGCTTTCCCGGAGAACAACACATGCGAGTCATAATAATCAACAAATCACAACTCCAAAAGGCACACGCTTTCCCTCCAAAGCAAACTCAAAATAATGCCATTAGGAACCCAACATTGGCCACAACTTGGAGCACCCTGCAAACAATTATCCTAGTAAACCTTTTTTAGTCGTTGAAAGATGCATGATGCA…
BARC_1.01_Gm03_39574966_T_C	715585837	Gm03	39574966	Chr03	37557065	3	69.805		Eu	ATGGAGTCGATTATCCTGAAATGAAAACTTGCACACGAAGAAGTAAAAAAGAAAGGTGGTAATGCAGAATGGGAGATTTCCATGTTTGGCGTCTTCCCCGATCCTTCAATCCTCCTTCCTCTTCATATTTGTGTGTTCTCAGGGCTAATGCCCCTCTTCTTTCCTTTTATAGTTGAGTTCTCGCAGCAATTGAACGATGC[T/C]CCCGCCACCACATGCATACTGCATGTTCTCGGGGGTTATACACGTACAGCTACCTTGTCCATGTCATGTTGCAGACAAGCAAGCAATGTGTTGCCTCACTAGCGACAGAAAAAAAAAAAACATTATAAAAAGTCCGGCTGCGCGTGTAATTTGGCTGAAGCGTGCAGCGTATTTCATTCAATTAGTCGATTCAC…
BARC_1.01_Gm03_39623890_G_A	715585841	Gm03	39623890	Chr03	37605991	3	69.91		Eu	TTTGAACAAATCCAGCACCTTCAAGGCTTCAACACCAAATATGCATGTTGATGGTACGGAGGGCAAGAACCTGCATGAATAATATTCACAATGTCCAAATTATCCATTTCATGAAGGACTCTTCAAAATCCGTTCTCCCAAGAAACTCCAAAGATTCTAAACGTCACTACCTTTTCAATGATGAATATAAACTTTCATGA[G/A]TCAAATATTAATTTTCTATAATGTATAATGTATTAGAACCCCACTTTAATTAATATTTTAGAAATATGAATTTATTTTCCAACAAATATCCTATTATTATTACTTGTTTGTCACATACGATCGACTTTGGTTTGGTATTGTTTCTCAAGTGAAATTTTAAGGGTCCAGAACTTTTTACTTCAATTCTCTTTTCT…
BARC_1.01_Gm03_39690419_T_G	715585844	Gm03	39690419	Chr03	37672497	3	69.91		Eu	ATAAATTTATATTTTAGAATGGATTTTCCAAAATATAATAGAAGGTGCAAGCCATCATCATGCTGACATTTTATAAGATTGGAGTAACCTGTGTTTAAACTCGGTTTAAAAAGTTGATAAACGGAATAAACGCGGCCCATTGGGCCACGTGTGTCATTAATTGAGCCCATAGCCGCCGAAAGAGAGTCGCCTAACAAGAC[T/G]GTTCCACGCATTTGCCAGATCGAAAAGACTATGCTACCCTTCCCTCACCCTTTTTTCAATTTGAGCTTCGCTCGCTGTTTCTCTTTCGTTCTCGCTCTGACCGGGAAAAGAAAAACCAGCTTTCTTCAAGCACCTAGATTTCCTCTCTCTCTAAATGGCGTTCTCTTCTTTTCTCGGCAGAGTCCTCTTCGCCT…
BARC_1.01_Gm03_39737276_T_C	715585850	Gm03	39737276	Chr03	37720073	3	69.981		Eu	ATCTCAATTTTCAAGATATGATTGATAAACAAATATAATTAAATCAATAAACATAATAAGTGTAAGATATAAATTAAATTTTTTTATATGAATGATATCGTTCAATTGAAAAAAAAAAACTAAAAAATATATGATCCGCCGAGGTAACCGGGTCATTAAGTATCGGTTCAAGACCAGGTGGGACCGGATCACATGCATAA[T/C]CAATTCACCACATGATTCGAATCGGTTCTAGCCCATTGTGTTTATATCTCTCATACCGGAAATTGCAGTAAATGAAGAGTATTTTACTGTAGATACTGCTATTAACCTCATCCACCCATTTTGAAAGAATAATGATTTTTAGATACTCATTATGTTCCAAGATACAAATAGTTTTTCAAGGTTATGGTACTATA…
BARC_1.01_Gm03_39796778_T_G	715585855	Gm03	39796778	Chr03	37779807	3	70.635		Eu	GCCACCAGTCTTCTCAACCACAACCTCCCTTTTCTTCTCATCGACCTTAAAGATCACATAACGATGAACCTTCTTCTGCTTCAATTCCATGAAGGTGTTTTTGCTGTGATCAGCAACACCCATGCCTGATGTGGCATTTGGCTGCAATTCAAACGCATCTGGATCAGAAGCCTTTTCATCCAAAACTTGGTTTTGAATTT[T/G]AACACACAAACATTCACACGCGAAAGGTACAAGGATCAAAACTAACAAAGTAAATAGTAAAATGGAGCAAAGAAACAAAAAAAAAAAAAAACCATGAAGAATGTTTACCCGGCTGAGGCCTCTGAAAGACATGAGGAATTAAGCTTGAAGTTGAAGAAAGAGCGACGACAGAGAAAGAATTGAACTTTGAAGTG…
BARC_1.01_Gm03_39843152_T_C	715585858	Gm03	39843152	Chr03	37826181	3	71.1829		Eu	ACCATGCATGGTTTCATTTCTTTTCTTCCTGGATTCTTTCTTTCCTTTTATATATGCAGGTTCATAATTTAAAAATTAGACTCGCTTTCAATTTCTTAATTTCTCATTTTCCTCTTATATTACTGTACTAATGTTAACCACGTACACTTATTTTTTTTTTAGTTTAATTTTGATAGATTGTGTTGATTTAAACATATTAA[T/C]ATTTTCAACCAAATAAAAATCATTTTAGTAGATACGGCTTTTTAAATAATTATTAAAAATATTAACTATTTATCCTAAATGGCACATTTTAATTAAAAAAAATCCGGTGTTGTAAGTGTTTTATTAATTTGTTTTGGCATTATTAAAGCAACTTTTTTTTTATTTGTTGGCATTTTGAGTACGTACTTAGGCTA…
BARC_1.01_Gm03_39915523_C_T	715585864	Gm03	39915523	Chr03	37898552	3	71.676	3_39868800_39919963	Eu	GTCATAATAGAGTGATGAAAAGTTTCACTCTTCTTCTCTGGGATAATAACTCTCTTGTATTCGTAATTGTCCTGTCATCCGTTATCCCAAATTTAATAATTATAATTTGATCCCTCATTTTCATACATTCTTTTAACTCAGCTTCTTTCTCAACCGTAATCACTAAGCAAATGGATTCCATAAGATTTAGGCGTCACTTA[C/T]CCAATATTGAAACATGAATATGTCTCGTTCAACATGAATATGTCTCGTTCGTAAACCTCTCGCAATATGTAAAACAAAACAATTGGTAACTAGACACAAACTAATCATGCAAAAATTGAATAAGTGAAAATGTACTCAAGTGTGTGAGATTTTGTCCTACGTTTTCTACTTGGCCGAGAAACGATATTCATCAC…
BARC_1.01_Gm03_39945298_T_C	715585868	Gm03	39945298	Chr03	37930633	3	71.827		Eu	TACCATGGATGAGGTATAAGAACTGATGGAATAAAAGGTGGAAGGGAGAAGAGAATTCCCTAAAGAAGAGTTCTCAGGCTCTAGGTAACAGGGAGAATGCTCGGAGACTCCGTGTGTCGTTTCCCTTTGGTCTAGCTCTCTATTTATAGTTGTTGAAGTGGACTTTGGATTTTCGTAAGCTCGCTTAGCGTGTCCTTCTT[T/C]GCTCAGCGCCACTGGATTGTGTGCTTAGCGAGCTCCTCTCACGTAGCGCGTACTATTCCGTTTTGATCGCGCTTAGCGAGATCCTCTCACTTAGCGTGTTCTGTTTTTGTTTTGACCGCTTAGCGCTTGTTACGCGCTTAGCATGGGAGTTGAGTCTCGCGCTTAACGCCCTCGCTTAGCGCCTGCTTCTCTAG…
BARC_1.01_Gm03_39998708_A_G	715585870	Gm03	39998708	Chr03	37984044	3	72.022		Eu	TAGCTAGGACCAGTTGCACCCACAACACTTTATCCCTATTATGCAGCAAGTCCCAAATCAGCTTTCCCAGCAGTGCCGTATTCTTGTCCCTGGTCACCGTCTAGAGATCTTTCGTTTCTTTAACTTTTAGACACAAATATCTTCGATTTATCCACATTACCCTTAAGGCCAGACTTCTCACAGAATATATGAAGAATACC[A/G]GCGATAACCGAACCTGGGAGGGATTAGCTTTTGCAAAAAGAAGCACGTCATCGACAAAGAAGAGATGAGATATCCACCGTCCATTGTTGTTGATATGGAACGTACGGCTCCCACACAGACCCTCATCCACGACTTCCTTAATCATATGTCACAATCTTTCCATGCAAAACACAAACAGATGTGGAGACAAGCGA…
BARC_1.01_Gm03_40052612_T_C	715585874	Gm03	40052612	Chr03	38037948	3	72.2375	3_40001056_40060562	Eu	AGAAAGGGAAAAACGAAAGCAGTGGTGAAAGACGGGGAAAGATGGAAGACACGGGGCAACTTATTGGGAGTTTATGCATAAAGGGTTGTGTATTGGAGGTGGAGGCTTCGGAAAGGTGGATTGCAGTTAAGGACCACTTACCAGTTACCACTCAACTCATCTGTGCTTGAGTTAGATTTTCTTCCTCTGCCCCATAACAG[T/C]AATTCTCACTTCCACTTCCTTACTACTTTCAGCTTTTGATTGTACAAACACTTCTCTTAAAAGTATCTTGACTTTATTTATTTTTTAATGTTTTAATGTTTTATTTATTTTTATCTTTTATGTTTTAAAATTCTAATTTAATTATTTATATTTTTATAAATAAGTCATAATTATTCTTTTGATATTTTTATTTT…
BARC_1.01_Gm03_40115297_C_T	715585882	Gm03	40115297	Chr03	38100814	3	72.6439		Eu	ATAGCCAATGATCTCCTCGTCCTAACCAACGTGCAAAGCATTACCTATACAGTATGAATAAGGAATATATAATACAATGCATATGTTACTTGAGTACCTTCAGATGACTCAGGTCTATATCTAGCTGTCCTGTATTTCTGCATTTCATGGAGCAGCATATTTCATCAAAAGCACGCAAGGAAACAAACCTAAGAAGACAA[C/T]GCAAATTGTTTATACCTGTAGGTGGCTTTTAACATGGTATATAGTTAATCCTTCAACTTTCATGAGCTTCAGCACACCTTTAGGGGTAGCTCCTGTAAAAAGAAAATGGGGAAAAATAAGGAGACAGAAGTTTAAGAAACTAAGGCCTTGCTTTGAAAAGAGAGAAAGATAGACATACTTTCACTCCCACCAAG…
BARC_1.01_Gm03_40197155_A_C	715585896	Gm03	40197155	Chr03	38183067	3	72.98		Eu	GCTAATTCTAACCTTTGAAGCTTCCCAAGCTTCCCAAGACCCACAGGAACTGTCCCAGAAAGAAAATTGTTCTGAATTCGAACACGAACAAGCGAAGGACACATTGATAGGCTTGATGGAATTGAACCAGTGAATGCATTGTTGAATAGTATAAGCTTGGTGAGATTGCCCTGGCTGCAAAGAGTTTCTGGAATCTCTCC[A/C]GAGAGTGAATTGGACGACACGTCCAACCATTGCAAATGTGAATTCTTGCCAAGGTTACTAGGCAATGGCCCTGACAAGGAATTGTTCCAAAGCTCAAGTACTTCTAGTTGTGGCAAATCTCCAAAGCCAGGAGGCACAGGACCAGACAGCTTGTTTCCCATAAAGTTGAGAAGTTTCAAATTCTTCAGCTGACT…
BARC_1.01_Gm03_40270199_T_C	715585902	Gm03	40270199	Chr03	38256161	3	73.272		Eu	ATAAAAAAATCATTCTCTTTTCTAAACTACATATGTAGCATTGTTAGTACAGAACGATTGGGATTGCTTTTTTTTCATGGTACCTTTTGATAGGACAAAACCACTCATAGCCAAAAGGGTGGCATTTGTACCCGACCCAAGTGTTAGAGCTACTGTCGATTCCCTCCCAAGTGCTGCAACAAATCGGTATAATGCTGAAG[T/C]CATCTGCTTTACTAGTACAAGAACAAGATATTGCCTAAAAAATCTGCATTCGATAGATATAAAAATACATTCATTAATTGTTTGCAAAATTCAAATCGAAAATGAGACGGGGAGGAAAGATCAGTTCACATGTTTGCTTAGTATGTATAGAAACTTAGTTTTTACCTTCCAACATATGGATCAAAACCAATGAC…
BARC_1.01_Gm03_40323334_C_T	715585909	Gm03	40323334	Chr03	38309296	3	73.7259		Eu	TTTCCTGGAATTTTAAAATTTTGTAAAGACTAGGAGCAATTATGGTATGAGCTAATAGTAACACCCTATGACAAAACTATTGTTGGGCTTGTTGCCTTATTCTCGGCATTTATTTCTTGCATTTTCATTGTATCTTGCACCTCTCATTGTATTTTGGAAAGGACTTTATCAAATCTAACGTGAGGTGCAAAATGCAATAG[C/T]AAGACTACATGATACAATAGCCCTTGTTCAGCTATGAATATTCACCATAGGCCTTAGGGTGCTTAAGATTCAATCTCAACTGATAATTTAGGGCTATTGCTTCCTGCACCCCATAGGAAACAATAAAGACACCTAATGGACTAATATGTCCCTTCTCTTTCTTTCTCTTGTGTCATTGCACCTCCCCTATCCTT…
BARC_1.01_Gm03_40417269_A_G	715585922	Gm03	40417269	Chr03	38402301	3	74.042		Eu	ATTATTTATAAAACCGTCTTAGAATTCATTATATGAAAAAATCAATGACATTTTAAAAATTAAGTGGAAATTATTTAAGACGATTTCAAGATACAATCATTGCCAAAAGTAAAGACTTTTCATAACATTGTCTTCAAATATTGTTTCGAACCGTCTTTAAATGTAACCAAGAACAATCATGAAATGGTCTTTCTCTGATA[A/G]TAAAAAATAAATAATCATCATTTTAAATTATAGTCTTATCAATAAAAAAAAGAAATAAACTATGTTTTATAATTACGACGGAGGGAATATATTTCAACTTATAATTAGTAAATACACAAGTTATTTAGAAGTATACGTAAAATTTAATCACACGAGTAGCATGCTAGTATATGATAAAAGGATTGTGTTCCCAA…
BARC_1.01_Gm03_40452899_C_A	715585925	Gm03	40452899	Chr03	38438653	3	74.622	3_40452899_40516071	Eu	AAGAGGTTATTGATAAAGCTCTCAGATAATGCTAGTATAGTTATTCATAAACCTATTGGGGAAGGTGTGTTGCTGAATCACAATGGCTATCCTTTATCTGTGGATTTCGTGTTAATCTAGGTGGTTGTTAAGTCTTTGTTGCGGAGTTGAAGGCAATTTGGTTTGGTCTAGGGGATTTTAATAGATTTGTCTGGACAATG[C/A]TTCATTGTTGGCTGTTAAGCTTTTGTCTAAAGGATGTTGTATGTTACATTCATGTTATGTACTCATTAGATAAATTCATTCAATTCATAGCAACGGAAAAAAAAAAAACATTATTTATAACAATATTTTTCAATAAGCCAACCAAGTAGCTCATGATATGGCAAAACACATTATGAAAAAAGATTTTATTTTCT…
BARC_1.01_Gm03_40600088_A_G	715585945	Gm03	40600088	Chr03	38585840	3	75.042	3_40546463_40600088	Eu	TTGATCCCATATCCTATAGACCCGACTAATTCAAATCATATCGACATTATAGATTATAGATTTATATATAAACATTAACAGTAAGCCCCGATCTGAAATCTTATAAAGATGCATATCAAGGAAAAAGTGCAGCATCTACGAAAACGCACAATTGGTATTGGCAGGGTAAATTGGTGAAGTTGAACAAAATGAAGCTAAGA[A/G]ATCACTGATGGAAAGCGGAAATTGGGGAACGATCTGATCCGTGAGCGAAAGGAAGGAAATCAGAGACGAAATTGAGAGTGGTGTGGTTACCTTTGGACGCGGTGGCAGTGGGCGTGACTTTTCCCTCTGATGAGTGTTGTTGTCGTGCTTCCTAGGTCTCGCTGCGGTGTTCCCCCACAGTCCCTCCAACACAA…
BARC_1.01_Gm03_40613405_T_C	715585949	Gm03	40613405	Chr03	38601323	3	75.18		Eu	AGCGCCACGCAAAGGTAGCGTTAAAAAAGATGAGATAACAAAGAGAGGGATAGAGGCGCACGTAGCCTCAGCAGCCGCGAATTTTAATTAAAACCCGTCAGCTATGTTTTTCCATCTATAAATACAGACCCAAGCAGCGACACTTTGTTGACTCAAAACATCACAAGAACAACCATGCATATGGCGTTGAACATAACATC[T/C]ATCAAAGCATCCTCAAACGGAGTGTGGCAAGGCGACAACCCTTTGGACTATGCCTTCCCACTCCTCATAGTCCAAACCATCTTGGTCCTCGCCGTCAGCCGCTCCCTCGCTTTCCTCCTCAAACCTCTCCGACAACCCAAAGTTATAGCTGAGATTGTCGTAAGTCTTTGATAATATATATTTTCTTATAATCA…
BARC_1.01_Gm03_40663609_G_A	715585954	Gm03	40663609	Chr03	38651529	3	75.4786		Eu	AAGTATACAAAACCACATACTAATGATACCCTTCATTTTCTACGACAATATCAACAAGTAGAAAAATAGGTCGAATGTACTCGTCTAATTGAAACTTCGATTACCATATGCAATCCATTCAATCAAATTTTGTTTTGGCATGTTCCCCAATCAAATAGAGGACTTCGTAAGTATTAATAAGATAATAAATTTAAGAACTC[G/A]GTATCAAAAATAATTCTAGAACGTAAACTGGGAAGAGTACCAAGAGAACTCCCAAAAAGCTGCCAGCAATAAAACAGAGCACAAAATGTTCAACGGGCATTCCTGGAAGATGTCCAAGTAGAAGATGACCTTGAACCTCCACCAGAACCAAATGCACTTTTCCGATCATCACCACGCCACCTGTCACCACCATC…
BARC_1.01_Gm03_40727780_A_G	715585963	Gm03	40727780	Chr03	38716240	3	75.8307		Eu	TTAACAAGGTATGATTTCAGGACTAATTTCCAACAAAAATCTTACCTAGTTCCAACAAAAACCCATCAGGGATGGTTATGAACTTATGGTACATGAATATGGATAGCCAAGTGCATCATCATGGTTATCCAAATGATCCCACACAATACCGCGAGCTACGGTTACTTGAAGGTGGTATCAACTTGGAAACTGTAATCTCT[A/G]CCTAGTGTCGGTCTTATGGACTCAAAACCTAGGTATGGTGTCTATGCAACTTTGTGCCCTAGTTAGCAGCAAGAGTTGCTCTTCTGCCTGGACTTTCGTAGCGCAACAAGTCGATGACAACGAAGAATTTGTCAACGGTTTTAAGGGACAACAAATAGGCAATGTGGCAGTAGAGGGAGCTATATTCTTGCTTT…
BARC_1.01_Gm03_40768058_C_A	715585969	Gm03	40768058	Chr03	38756518	3	75.986	3_40766576_40848575	Eu	AAGTGTAACTCAGGATCGAGTAGGAGCGGGTGCAGGCGATAACAACAAACAAATTGTGGCAGGACCCACCTCCTAACCATGGGTTTGCAACGTTCTCCATTCGGTTAACCACGGTTAAGCTCTGCTCCTTCTCTGTCTCTTTCTCTCTCCATCCTCCTCCTTCTCCACCCCTCTGCTTCAGCTCAGATCTCATCCGATCC[C/A]ATACTAGGGTTTCAAATTGGGAATTTTCCCCCCAATTCGGTGTTTCTGAACCGACCATAATCTCCGACGCATCGAATTCAATAAAAAAATTCCCCCATGCATCGTGACGGGAGCTCCATGTCCATATAAATGGAGACGCAGCGAATTATCGAGTTTCCGCATAGGAATATGGACAAGAGGCCAAGGAAGAAGCA…
BARC_1.01_Gm03_40910014_T_G	715585988	Gm03	40910014	Chr03	38898486	3	76.8261		Eu	CTACTGTACAGGGGGTATTTTGTTTGCTGTCATATTATAGTGCCAAGGCCGAGCTCATCCTCAATATCATCTCCTTCTTCAAAGAGCTTCAAAAACCGAGCCTGATCCTGCTCCCTCTTCCTCTTTTGCCAATACTTGTATGTACCCAACATTCCCAGAATCAATATGGTTGAGCCCAAAATACTTAGCAAAATGATAAC[T/G]GCTACATTCATTCCTTTTTTATTGGGATTGTCATTCTCGGCAGGTGGTGCAGAGACAGAAACTACACACATGAACACAGTTTTTGCAAACATAAAATTGCAAATATTAGCAAGTATAGATGCAAGCATACACAAGAAAAATAATTTGGGAAACAACATGAAAGGTTGATTCAGAAATGCAAGGAATTGGAACAA…
BARC_1.01_Gm03_41020834_T_C	715586013	Gm03	41020834	Chr03	39009305	3	77.5922		Eu	TTAAGCTAACTATTGAAAATAACTCCTATTGGAAGCCGATGATGGAAGACCATTTATATTGCAAAGATTTGCATGAGCCAAAGGGGAAGATCAATGACAAAGAGTGGGAGCTCCAATAGCTATGATTTGAAAATACATTGACCGAAGCTTGTTCGAGCATGTGTCAACTTATAATAATGCATACGAACTGTGGGCAAAAC[T/C]TGAGTCTATGATTCAAAAGAAAACACCTTGAAACAAAGCCCATCTTGTGAGAAGGTTGGTAAAGTTGGAGTACAAAGATGGCCATAGCATGATTGAGCACTTAAACATTTTCAAGGGGCTTGTGAATCAATTGACGAAGATTGACATGAGGATTGATGATGAATTGCAAGCTCTTCTACTTCTTAGTTCCCTAC…
BARC_1.01_Gm03_41090179_T_C	715586027	Gm03	41090179	Chr03	39077926	3	77.827		Eu	TGTATCTCGAGAAAGAAAAGAAAAAAAGCAGAATCATAAAATTATGCTTTTTGTTCTTTCTATTGTAACTAGCTTTTATTTTATTTTATTTACTTGTGTGAATCTTACGTTTGCATTTTCAATTATAAATAAAAACAGGGATTGGACAATAGAGTGGTCCCACCCTGAATGACGGAATACATATCACGGGTATTGCCTTC[T/C]AAACGAGCGAGGGCCACTTCTCCTATTTCTATTTCTGTGATGTGTGCCATAGGAAGATTTTTTCCACTCTTTTTGGAATCCCACAAGGTCCCGTTGAACGACAAGAGGAAACTGCATTCGAGGAAAATACGCTTTAAAATCAAATGAGACAATTTTGGTTGTCCCATTTTTATAGTTTAAGGAACATTTTGTTT…
BARC_1.01_Gm03_41135466_C_T	715586032	Gm03	41135466	Chr03	39123205	3	78.085		Eu	TTTTGCCAGGGTTGTCTCAAACCCAAGAGAAAATCTATACTGAAATAGAGAGTATTGAGAGTATTTTTCCATTTTACTACTTTTGTTACCGAAACAATGAAGAAAGATTGTAAAAAAAATGAAAGCAAAATTTATTGTACACATTTTATTCCTCAACTTTATGTGAGCTCATGGAAAAACTAGAGGTGACTACTTTATCC[C/T]GATACCGCATGGGCCATTCCCCACGATGGCACGACCCTATCTAGCTAGGAACGGCGTTCATCTGATTTAAGAAATTGTGAGTATACTGGGATTGTTTTTCATCAGCGGAAGTGAAGGCGAGGTCCTAGGTCAGAGCCTGCTTTGATACGCAAGTCTCACATAGGCTGCTTCAATCTTTGGAGTGCAGCTTATAT…
BARC_1.01_Gm03_41228284_A_G	715586046	Gm03	41228284	Chr03	39216024	3	78.483	3_41139496_41263391	Eu	TCAGTGGGTGCAAACACGGTTAGGCCTTGGTTTGAGTTGTTCAGCTGTGAATTGATTCTATCAGCTATTTGTGAAGCTTTGAGGAGTTTAATGAAGGTTGTGAATTGTCCTGCTTTCTCTAGAACTTGGGTGATGTTGGTGGGGCCCGCTGGTGCTGCTGGTGTTTGGGCTGAAATTGTTTGGATGAAAAGGAAAAGGAG[A/G]AAATGGATTAGCTTTGCCATTTGTGTGAGTGAGGAAGCTAAGAAGACTAAGATTTTTGTCACAAGTGGAAGAAGGGGATGTGGTGTTGTGTATTTATATTATATGGTGTTAAGGTTTGAGGGTGAGTGGAAATTAGATTGGTATAAAAAGTTAGGTGAAAGGTTGCAATTTGTATAAGGTGGCAAGAGGCCCTC…
BARC_1.01_Gm03_41305199_G_A	715586056	Gm03	41305199	Chr03	39292939	3	78.926	3_41305199_41369485	Eu	TGTGAAAGAGACTCACATCTGAGAAGAAAATTATTGGAGTACAAATGTGAGGTAAAGTGTGGTGTCAAATTCATTTATGTGGTTACTCATTGATTAAATCTACTTGTTATTTACTCCCCTTATGTTTTGTATTGTTTTCTTCGCTTTCCCCATGTCTCCTCCCTTTGTCATTAATTTTGTCTCACTCGTCGTTACCCCTC[G/A]TTAGTTTGGCCTCCCTACCCCCACCCCTTAATTGTTCCACCACACCCACACAATCTGGATCGTGTTCTACCGTCCTGTAGTCTTTGACTTCCACTATTTATCTTTTGTTTAGTTATTTTTAATATGGCTAATATCTTGTGTGTGGTTTTAATCTCTTTTGAAGTTTGTGTAGGTTATTCATTGTGTCACTATAG…
BARC_1.01_Gm03_41443410_G_A	715586076	Gm03	41443410	Chr03	39431214	3	79.665		Eu	AATTGGTAAATGAAAGTTCAAAACCTAGAAAGGCAATTCCTACGTGAAATCACATTATCCTTAAGTTTCTTTGGTTGAACTGATATAGTTCCATGGGCGGTTTAAAATGAGGTGAACTTTTGGTCTTAATAACAAATGCATTAATTATTATGATGTGAGTTTAATTTTGATATGTTGATATTTGTCTGTAAATTTTTCAT[G/A]TCATTATGTATTGACACTTGTTCCCAAGCCAGAACACAATTGTTATTGGATAATGTGATAATGGCTGATAATATGAGAAATTTAAACCTAGCGTGACTTAAATTAAAGTCAGAAAGGGTTTTATTTCTTCTCTATATACATGGGCACACACAGATGGTTAAGTGTGTTGCACCAAACAGCAACACCCAGTCATT…
BARC_1.01_Gm03_41522796_G_T	715586082	Gm03	41522796	Chr03	39510751	3	79.9852		Eu	CTTGCCTCGTAGTACAATACAATGAATATCCATAATGTGTTTTGATCACCTAACCCACGATCCTTCGTACCCAAAACAGTTCTTTTTTTAAAATGTTAACGATATAAGTTAGGAATTCGAATTAATGGAAACCCATTGTGAGCGAATTGAAGATCCTGAATTGAACTTATGACCATTTTAAAAAAAAAACAAATTTGCAT[G/T]CAATTATATCCTAACTATATTATGAAATGGAGATTTTCTTTTCAAGTAGAGAAGAGGCAATGAAAAAGGGAGCAAACATAGTTCCTGCGGCGTCAACAGAAAAAATTACATCGTAATTACAAATTAGGCCTCAACCAATACAAGCTGGCTGGATACGTGTAGTGGTTTATAATGGTCCGGGAAAAGAAAAAAAA…
BARC_1.01_Gm03_41570310_A_G	715586083	Gm03	41570310	Chr03	39558252	3	80.2725		Eu	AGATTCACTATTTCGATCAATATTCGGCTTGTGATCAATTATACGGAAAATCTTCGCAGCAGCAACTCTGGCCTTTGTAAACGCAGCCATGCTTGGTGCAGATTGCCCCAAACCCCTGTGTGCATCACAATAAAAATCCTTAACCATGTTATTAAAATAAACCTTAAAATGAAAAGCTGTTGTTTCAATGACTATAACAC[A/G]AAAATGCACACTAATACTCACAATCCACCAATCATAACAGCAAACATGGTTGCAATGGCAAGTCCTCCGTTGGTGGCGTGGTGCCTAACCAGATAGCCTCCATACCACAGCAGAAGCGCGTAACAGCAGAAAACAACAAAGTAAGTAGCACCCAATCCCATTCCCTTTGCAAACCCAGTTTTGTAGCCAATCTT…
BARC_1.01_Gm03_41605831_A_C	715586085	Gm03	41605831	Chr03	39594385	3	80.491	3_41605831_41720342	Eu	TTGAAACGTTGGCTCAGTGTGGTTTGAGATTTGTTTTCTACAATGCAACCGTATGGAGCTTTCGCACTACTTCTACACTCAGACACAAAAATAAATGTGCTTTTTTGTTTCCTAGAAAAAGAAAATAACTACAACCGCCACTTTCTTTCCTCATCGTTAGATTCACTTCTTGAATATTTATTTACGGATCTGAGAACAGT[A/C]ACAACAATTTCTTTTTACACGGATCTACATAAAATTCTACGATTTCAAATCAAAGTTATTTAATATTCTTATATTTCATTTTCTTTACCGACAAAGAGAGAATATATATACATGGCATATAAGTTGAGATGAACTTTTTACTGTGTGACAATTAAATAACAAGTAGATTAAAATAAAAAGTTTAAATTTAATTG…
BARC_1.01_Gm03_41739860_T_G	715586098	Gm03	41739860	Chr03	39727905	3	81.2489		Eu	CAGTAATGGAACGTGACCCGACCCTTTTGCTAGATCTACTTTAAATTTATGTAATAATGTAGGAAACTAAACTACATTATTGAAATCAACTATGACAATGAACAGAGTGTATAGTATATTAATAATATGTACCTATGAACTTCGTGGGCAACGGCTTCGGGGTCAGGATGAGCTCCGGGAAGAGTGAGGTTGAGCATTGC[T/G]GTTCCAAGTGGTGAAAACGAGCTCAGAAGAACTGAGAGTAGAAAAATGCAGGTTGTTTGGAGGAGCATTGTTGATGAAGAATGGAGTCACTCTGGGAGTTCTTAATTACTGTGGCTGCTGCAGGGGGAAGTTGTTCAAAAGTGTTAGCTAGTGTTTGGTTAGGTGAATTAATAAGCAGGGAAAGTGAGTGATTA…
BARC_1.01_Gm03_41984976_T_C	715586114	Gm03	41984976	Chr03	39973490	3	82.566		Eu	GTGCCTGTTATGGCCTAGCTTGTTCATCTCCAATGTCGGAGCCGGAGAAGACACGCGTTGGAATGATTTTTATTGGTATCTAATACGGACTTTTTATTGGAATATTCCTACCAAACGTCACATTCTTTATGCACAAATTGCACACTATATATATGGGGGATGTGACAACTTAAATATTGAACAAAATGCGAAGAGTTGGA[T/C]CGAGAGAGGTCTAACGGCAAATTGTGAGGGGGAGGGAAATGGGAACTGCCTCTCTACGTGTACCAAAGGTTGTATCACAAGATGCTTTTGTTAGGTCCATATAATAACAAGAAACTGAAACAAAAGAAATGTTAATTACCTACTATAGCAGGTAAGGTAATAATAATAAAACAGCAAGATGCATGAAAGCAACA…
BARC_1.01_Gm03_42148379_T_G	715586129	Gm03	42148379	Chr03	40136891	3	83.857	3_42017764_42179147	Eu	ACTTATCCTACCCATTGTCGTAATTTTTTGAAAGTACTCATAGAGTTAGAGTAGAATTGTCATTCCTAACTTATATTAAAATTTTCTTTCAAAAAAATTATATTTTAATTAGACAAAACAGCATGTCAAGAATGTGCCTGGCGTTTTTCAGTTTCAGCTTGCATTCGACATTGATCTCTAGCCATATTTCTTCTATCCTG[T/G]CAACCTTTCTTATCCTTCGATTCTGAATATTCACTTGCCCAAAACTTACAACATTGTAGGATGTAAAATTCTCAGGATGATGTATTGTATTTTTATGAAATGAGTAGGTAAAATCAACAACTCGATCAGTCTTAATTTTAACATGTGAGATTATTAAAACTATTATCATAAATAGTGACAATTAATCGAGGGGT…
BARC_1.01_Gm03_42223337_G_A	715586136	Gm03	42223337	Chr03	40211702	3	83.909		Eu	ACTCACTTTCCATAGCTATGCGAAGAACTGTGATGCTCAACATGTTGCAAACTCGTCACCCCCAATTTCTAGCGATTATTCCCTTTCTCTTTTTATATACTTTGACATGCTCCGAAACCGCAACAACCACTTCCATCCCACAAGAGCTTCACATAGGCTTCTCGGCGACGGCAGAGTCTTCAACGACGCCGTTTCAGGCA[G/A]TTCTGAGCGACCATAGTGGCAACTTCTCTCTAGGCTTCCTCCGCGTGAACCAAAACCAGCTGGCACTGGCGGTCCTCCACGTGGCATCCTCGGAGCCATTCTGGGTGGCCAACCCAACCCACGCAGCATCCTGGTCCGACACCACGCGCCTCTTCTTCAACGGCAGTCTTGTTTTGTCAGACCCCGAAACGCGC…
[truncated: 5,186 more rows]
