# Supplementary material for: Soybean BARCSoySNP6K: An assay for soybean genetics and breeding research
Source: Plant J. 2020 Sep 23;104(3):800–11. doi: 10.1111/tpj.14960 (PMC7702105; doi:10.1111/tpj.14960)
Supplement: Supplementary file 3 — Table S3. Linkage map position of SNPs in EW population based on BARCSoySNP6K an SoySNP50K assays. [file TPJ-104-800-s003.xlsx]

## Sheet: Sheet1
Supplementary Table 3. Order of markers in the linkage maps constructed with the SNPs in the BARCSoySNP6K vs. SoySNP50K in EW population
