# Supplementary material for: Soybean BARCSoySNP6K: An assay for soybean genetics and breeding research
Source: Plant J. 2020 Sep 23;104(3):800–11. doi: 10.1111/tpj.14960 (PMC7702105; doi:10.1111/tpj.14960)
Supplement: Supplementary file 5 — Table S5. Inferred linkage map position of SNPs in BARCSoySNP6K. [file TPJ-104-800-s005.xlsx]

## Sheet: ready_inferred_lg_for_BARCSoySN
Supplementary Table 5. Chromosome ID, linkage map postion and inferred linkage map position of SNPs based on WP population
SNP ID	Chromosome IDs (Wm82a2v1)*	Position (Wm82a2v1)*	WP_linkage group*	WP linkage map position*	Inferred WP linkage group	Inferred WP linkage map position
BARC_1.01_Gm01_138835_A_G	Chr01	138690	1	0	1	0
BARC_1.01_Gm01_281790_T_C	Chr01	281645	1	0.351	1	0.351
BARC_1.01_Gm01_334575_A_G	Chr01	334437	1	0.624	1	0.624
BARC_1.01_Gm01_402061_A_C	Chr01	401923	1	0.919	1	0.919
BARC_1.01_Gm01_510342_G_A	Chr01	510643			1	1.74544
BARC_1.01_Gm01_565991_A_C	Chr01	566240	1	2.226	1	2.226
BARC_1.01_Gm01_688663_A_G	Chr01	688904			1	3.07736
BARC_1.01_Gm01_822979_A_G	Chr01	823278	1	4.01	1	4.01
BARC_1.01_Gm01_901691_C_T	Chr01	901990			1	4.54607
BARC_1.01_Gm01_963847_T_C	Chr01	964146			1	5.05205
BARC_1.01_Gm01_1013695_A_G	Chr01	1013994			1	5.42498
BARC_1.01_Gm01_1059407_T_C	Chr01	1059707			1	5.74027
BARC_1.01_Gm01_1279146_C_T	Chr01	1273914			1	7.21768
BARC_1.01_Gm01_1344976_A_G	Chr01	1339744			1	7.67172
BARC_1.01_Gm01_1428598_T_G	Chr01	1423756			1	8.25116
BARC_1.01_Gm01_1502816_G_A	Chr01	1498823	1	9.002	1	9.002
BARC_1.01_Gm01_1584120_T_G	Chr01	1580127	1	9.798	1	9.798
BARC_1.01_Gm01_1653315_T_C	Chr01	1653600			1	10.5971
BARC_1.01_Gm01_1695799_C_T	Chr01	1696769			1	11.0397
BARC_1.01_Gm01_1744951_C_A	Chr01	1745945	1	11.942	1	11.942
BARC_1.01_Gm01_1795962_A_G	Chr01	1796956	1	12.526	1	12.526
BARC_1.01_Gm01_1887205_G_A	Chr01	1887609	1	13.48	1	13.48
BARC_1.01_Gm01_1936523_T_C	Chr01	1936927	1	14.136	1	14.136
BARC_1.01_Gm01_2009015_G_T	Chr01	2010584	1	14.691	1	14.691
BARC_1.01_Gm01_2099803_A_G	Chr01	2102513	1	14.811	1	14.811
BARC_1.01_Gm01_2188771_C_T	Chr01	2194371	1	15.635	1	15.635
BARC_1.01_Gm01_2267573_T_C	Chr01	2274638	1	16.505	1	16.505
BARC_1.01_Gm01_2348223_A_C	Chr01	2355288	1	17.273	1	17.273
BARC_1.01_Gm01_2585749_A_C	Chr01	2601764	1	19.036	1	19.036
BARC_1.01_Gm01_2708722_C_T	Chr01	2724688	1	20.183	1	20.183
BARC_1.01_Gm01_2813785_C_T	Chr01	2829751	1	21.245	1	21.245
BARC_1.01_Gm01_2928374_C_A	Chr01	2944680			1	22.4378
BARC_1.01_Gm01_3016694_A_G	Chr01	3033126	1	23.338	1	23.338
BARC_1.01_Gm01_3063603_T_G	Chr01	3080035			1	23.827
BARC_1.01_Gm01_3121012_T_G	Chr01	3137444	1	24.115	1	24.115
BARC_1.01_Gm01_3221969_C_A	Chr01	3237203			1	26.4747
BARC_1.01_Gm01_3281127_A_G	Chr01	3296361			1	27.5452
BARC_1.01_Gm01_3327321_A_C	Chr01	3342559			1	28.2541
BARC_1.01_Gm01_3372977_A_C	Chr01	3387651	1	28.906	1	28.906
BARC_1.01_Gm01_3458582_T_C	Chr01	3458900			1	29.3868
BARC_1.01_Gm01_3519206_T_C	Chr01	3530881			1	30.138
BARC_1.01_Gm01_3585713_C_A	Chr01	3597388	1	30.658	1	30.658
BARC_1.01_Gm01_3596804_A_C	Chr01	3608479	1	30.794	1	30.794
BARC_1.01_Gm01_3638269_G_A	Chr01	3649944	1	31.386	1	31.386
BARC_1.01_Gm01_3715007_G_A	Chr01	3735682			1	31.6478
BARC_1.01_Gm01_3770764_A_C	Chr01	3791530	1	31.772	1	31.772
BARC_1.01_Gm01_3832790_G_T	Chr01	3853942	1	31.87	1	31.87
BARC_1.01_Gm01_3905200_A_G	Chr01	3926357	1	32.051	1	32.051
BARC_1.01_Gm01_4002275_A_G	Chr01	4023442			1	33.4086
BARC_1.01_Gm01_4021131_A_G	Chr01	4042298			1	33.6723
BARC_1.01_Gm01_4120447_C_T	Chr01	4142416	1	34.788	1	34.788
BARC_1.01_Gm01_4213351_T_C	Chr01	4235320			1	35.1681
BARC_1.01_Gm01_4264556_A_G	Chr01	4286525	1	35.404	1	35.404
BARC_1.01_Gm01_4365237_T_C	Chr01	4387206			1	36.6882
BARC_1.01_Gm01_4474392_A_G	Chr01	4496361	1	37.581	1	37.581
BARC_1.01_Gm01_4517478_T_C	Chr01	4539492	1	37.815	1	37.815
BARC_1.01_Gm01_4595776_G_A	Chr01	4617792	1	38.069	1	38.069
BARC_1.01_Gm01_4642545_A_G	Chr01	4664561	1	38.203	1	38.203
BARC_1.01_Gm01_4726775_C_A	Chr01	4748809			1	38.713
BARC_1.01_Gm01_4777842_G_A	Chr01	4799896			1	38.7962
BARC_1.01_Gm01_4912239_G_A	Chr01	4934180	1	39.429	1	39.429
BARC_1.01_Gm01_5044640_G_A	Chr01	5066554			1	40.1739
BARC_1.01_Gm01_5159361_A_G	Chr01	5181297	1	40.915	1	40.915
BARC_1.01_Gm01_5238004_A_G	Chr01	5251363	1	41.048	1	41.048
BARC_1.01_Gm01_5300057_T_C	Chr01	5313416	1	41.223	1	41.223
BARC_1.01_Gm01_5453015_T_G	Chr01	5466375	1	41.382	1	41.382
BARC_1.01_Gm01_5555585_C_T	Chr01	5568956	1	41.794	1	41.794
BARC_1.01_Gm01_5716473_G_A	Chr01	5729824	1	42.841	1	42.841
BARC_1.01_Gm01_5936538_C_T	Chr01	5949964	1	43.048	1	43.048
BARC_1.01_Gm01_6754321_G_A	Chr01	6767604	1	43.565	1	43.565
BARC_1.01_Gm01_6835270_G_A	Chr01	6849198	1	43.777	1	43.777
BARC_1.01_Gm01_6907127_T_G	Chr01	6917089	1	43.777	1	43.777
BARC_1.01_Gm01_7052156_A_G	Chr01	7071117	1	44.196	1	44.196
BARC_1.01_Gm01_7224118_G_A	Chr01	7243107			1	44.5983
BARC_1.01_Gm01_7507993_A_G	Chr01	7536147	1	44.892	1	44.892
BARC_1.01_Gm01_7659177_T_C	Chr01	7687334	1	45.026	1	45.026
BARC_1.01_Gm01_8484147_T_C	Chr01	8533425			1	45.2785
BARC_1.01_Gm01_8822487_T_C	Chr01	8869123	1	45.7	1	45.7
BARC_1.01_Gm01_8845965_T_C	Chr01	8892601	1	45.7	1	45.7
BARC_1.01_Gm01_9014216_T_G	Chr01	9062511			1	45.9326
BARC_1.01_Gm01_9235132_G_A	Chr01	9284428			1	46.2092
BARC_1.01_Gm01_9361366_T_C	Chr01	9410680	1	46.242	1	46.242
BARC_1.01_Gm01_9967172_G_A	Chr01	10015821			1	46.4264
BARC_1.01_Gm01_10768239_C_T	Chr01	10813099			1	46.6008
BARC_1.01_Gm01_11835461_T_C	Chr01	11872068			1	46.745
BARC_1.01_Gm01_11904297_T_C	Chr01	11941473	1	46.745	1	46.745
BARC_1.01_Gm01_12853172_C_T
BARC_1.01_Gm01_14097047_T_C	Chr01	29270116			1	49.378
BARC_1.01_Gm01_14818197_C_T	Chr01	30442329			1	49.4244
BARC_1.01_Gm01_14910545_C_A	Chr01	30530043			1	49.4279
BARC_1.01_Gm01_15851740_A_C	Chr01	31278484			1	49.4575
BARC_1.01_Gm01_16388569_G_A	Chr01	31804544			1	49.4783
BARC_1.01_Gm01_17053851_C_T	Chr01	14460880	1	46.789	1	46.789
BARC_1.01_Gm01_18915610_T_C	Chr01	17436477	1	47.211	1	47.211
BARC_1.01_Gm01_19942022_G_A	Chr01	18443259			1	47.211
BARC_1.01_Gm01_20542501_C_T	Chr01	19044380			1	47.211
BARC_1.01_Gm01_21804377_G_T	Chr01	20305604			1	47.263
BARC_1.01_Gm01_21883574_G_A	Chr01	20384801			1	47.263
BARC_1.01_Gm01_23586582_C_A	Chr01	22123142	1	47.258	1	47.258
BARC_1.01_Gm01_27164384_T_G	Chr01	25626349			1	47.652
BARC_1.01_Gm01_27463902_G_T	Chr01	25928596			1	47.6614
BARC_1.01_Gm01_28628358_A_C	Chr01	27098957	1	48.589	1	48.589
BARC_1.01_Gm01_28759367_G_A	Chr01	27230466			1	48.6634
BARC_1.01_Gm01_28848622_A_G	Chr01	27319719			1	48.7139
BARC_1.01_Gm01_29091115_A_G	Chr01	27562614			1	48.8512
BARC_1.01_Gm01_29169958_A_G	Chr01	27641493			1	48.8959
BARC_1.01_Gm01_29990637_T_C	Chr01	28477581			1	49.3467
BARC_1.01_Gm01_30080907_T_C	Chr01	28567716			1	49.3502
BARC_1.01_Gm01_31506268_T_C	Chr01	32803083			1	49.5178
BARC_1.01_Gm01_31906055_A_G	Chr01	33203133	1	49.7	1	49.7
BARC_1.01_Gm01_32070134_C_T	Chr01	33366518			1	49.7627
BARC_1.01_Gm01_32144754_T_C	Chr01	33441397			1	49.7914
BARC_1.01_Gm01_32259879_A_G	Chr01	33557981			1	49.8361
BARC_1.01_Gm01_32354171_C_A	Chr01	33652273			1	49.8723
BARC_1.01_Gm01_32493455_G_A	Chr01	33791555			1	49.9257
BARC_1.01_Gm01_32899706_A_G	Chr01	34197502			1	50.0814
BARC_1.01_Gm01_33891376_A_G	Chr01	35249061			1	50.4847
BARC_1.01_Gm01_34560330_T_C	Chr01	35932877			1	50.747
BARC_1.01_Gm01_34668255_T_C	Chr01	36041544			1	50.7886
BARC_1.01_Gm01_35048367_A_G	Chr01	36420185			1	50.9305
BARC_1.01_Gm01_35151660_A_C	Chr01	36523544			1	50.9677
BARC_1.01_Gm01_35448254_C_T	Chr01	36823412			1	51.0758
BARC_1.01_Gm01_35496161_T_C	Chr01	36871319			1	51.093
BARC_1.01_Gm01_35587217_G_T	Chr01	36962671			1	51.1259
BARC_1.01_Gm01_35840821_A_G	Chr01	37206666			1	51.2138
BARC_1.01_Gm01_36393636_C_T	Chr01	37759422			1	51.413
BARC_1.01_Gm01_36723932_G_A	Chr01	38090469			1	51.5323
BARC_1.01_Gm01_36994849_A_G	Chr01	38360550			1	51.6296
BARC_1.01_Gm01_37767294_A_G	Chr01	39140734			1	51.9106
BARC_1.01_Gm01_38661096_A_G	Chr01	40040347			1	52.2315
BARC_1.01_Gm01_39561856_T_C	Chr01	40936653			1	52.7328
BARC_1.01_Gm01_39724988_A_G	Chr01	41099473			1	52.8259
BARC_1.01_Gm01_39803394_C_A	Chr01	41176370			1	52.8699
BARC_1.01_Gm01_39969821_T_C	Chr01	41361574			1	52.9759
BARC_1.01_Gm01_40195425_G_T	Chr01	41586720			1	53.1047
BARC_1.01_Gm01_40429688_T_C	Chr09	20208846			9	58.8011
BARC_1.01_Gm01_40455897_T_C	Chr09	20182637			9	58.7896
BARC_1.01_Gm01_41403051_C_T	Chr01	42255290			1	53.4873
BARC_1.01_Gm01_41493471_T_C	Chr01	42337744			1	53.5344
BARC_1.01_Gm01_41604325_A_G	Chr01	42448605			1	53.5979
BARC_1.01_Gm01_41828048_A_G	Chr01	42672105			1	53.7257
BARC_1.01_Gm01_41993098_T_C	Chr01	42838494			1	53.8209
BARC_1.01_Gm01_42151166_C_T	Chr01	42996883			1	53.9116
BARC_1.01_Gm01_42468038_A_C	Chr01	43313817			1	54.0929
BARC_1.01_Gm01_42848317_T_G	Chr01	43694104			1	54.3105
BARC_1.01_Gm01_43106876_A_G	Chr01	43971846			1	54.4694
BARC_1.01_Gm01_43254220_T_C	Chr01	44117573	1	54.765	1	54.765
BARC_1.01_Gm01_43413943_T_C	Chr01	44276483			1	55.104
BARC_1.01_Gm01_43576945_G_A	Chr01	44442390			1	55.3256
BARC_1.01_Gm01_43767242_C_A	Chr01	44633514			1	55.3888
BARC_1.01_Gm01_44304195_T_C	Chr01	45169738	1	55.587	1	55.587
BARC_1.01_Gm01_44443891_A_G	Chr01	45309459	1	55.984	1	55.984
BARC_1.01_Gm01_44673778_A_G	Chr01	45535684			1	56.4599
BARC_1.01_Gm01_44790492_G_A	Chr01	45661398	1	56.59	1	56.59
BARC_1.01_Gm01_44883585_C_T	Chr01	45754481	1	56.671	1	56.671
BARC_1.01_Gm01_45064727_A_G	Chr01	45935654			1	56.9148
BARC_1.01_Gm01_45165995_A_C	Chr01	46036919			1	57.0511
BARC_1.01_Gm01_45665752_G_A	Chr01	46542618			1	57.517
BARC_1.01_Gm01_45975397_C_T	Chr01	46851639			1	57.5885
BARC_1.01_Gm01_46534870_A_G	Chr01	47417553			1	57.643
BARC_1.01_Gm01_46545441_G_A	Chr01	47428124			1	57.643
BARC_1.01_Gm01_46672210_C_A	Chr01	47548257			1	57.643
BARC_1.01_Gm01_46765711_G_A	Chr01	47641758			1	57.8244
BARC_1.01_Gm01_46833359_C_T	Chr01	47709406	1	58.467	1	58.467
BARC_1.01_Gm01_46891710_G_A	Chr01	47767757			1	58.7728
BARC_1.01_Gm01_47023597_C_A	Chr01	47899030			1	59.4237
BARC_1.01_Gm01_47130768_A_G	Chr01	48006295			1	59.726
BARC_1.01_Gm01_47296536_T_C	Chr01	48171267			1	59.9
BARC_1.01_Gm01_47342247_A_G	Chr01	48216978			1	59.9833
BARC_1.01_Gm01_47505074_T_C	Chr01	48379472	1	59.99	1	59.99
BARC_1.01_Gm01_47601703_T_C	Chr01	48476100	1	60.205	1	60.205
BARC_1.01_Gm01_47672271_C_T	Chr01	48546668			1	60.3465
BARC_1.01_Gm01_47734651_C_A	Chr01	48609048	1	60.672	1	60.672
BARC_1.01_Gm01_47807975_G_A	Chr01	48682524	1	61.42	1	61.42
BARC_1.01_Gm01_47853391_T_C	Chr01	48727937	1	61.681	1	61.681
BARC_1.01_Gm01_47942462_A_C	Chr01	48817017	1	61.965	1	61.965
BARC_1.01_Gm01_48057519_A_G	Chr01	48932018			1	62.7842
BARC_1.01_Gm01_48119773_C_T	Chr01	48994432			1	63.2288
BARC_1.01_Gm01_48181097_C_T	Chr01	49055756			1	63.6656
BARC_1.01_Gm01_48222840_C_T	Chr01	49097595			1	63.9636
BARC_1.01_Gm01_48306028_T_C	Chr01	49180782			1	64.5562
BARC_1.01_Gm01_48418410_G_T	Chr01	49298272			1	65.3683
BARC_1.01_Gm01_48469239_T_C	Chr01	49349101			1	65.558
BARC_1.01_Gm01_48524758_C_T	Chr01	49405022			1	65.728
BARC_1.01_Gm01_48565309_G_A	Chr01	49445573			1	66.1898
BARC_1.01_Gm01_48617111_G_A	Chr01	49497388			1	66.7099
BARC_1.01_Gm01_48684218_C_T	Chr01	49564591			1	67.3929
BARC_1.01_Gm01_48740400_G_A	Chr01	49620773			1	67.7232
BARC_1.01_Gm01_48860794_C_T	Chr01	49741168			1	68.563
BARC_1.01_Gm01_49029066_T_G	Chr01	49910518	1	69.343	1	69.343
BARC_1.01_Gm01_49121708_G_T	Chr01	50003168	1	70.358	1	70.358
BARC_1.01_Gm01_49196746_A_G	Chr01	50078206			1	70.9911
BARC_1.01_Gm01_49281276_T_G	Chr01	50164447	1	71.681	1	71.681
BARC_1.01_Gm01_49322760_C_A	Chr01	50206347	1	71.885	1	71.885
BARC_1.01_Gm01_49403702_A_G	Chr01	50287274	1	72.74	1	72.74
BARC_1.01_Gm01_49412063_T_G	Chr01	50295635	1	72.765	1	72.765
BARC_1.01_Gm01_49566893_G_T	Chr01	50451035	1	73.51	1	73.51
BARC_1.01_Gm01_49635005_G_A	Chr01	50519169			1	73.9213
BARC_1.01_Gm01_49687691_C_T	Chr01	50572171	1	74.152	1	74.152
BARC_1.01_Gm01_49770288_T_C	Chr01	50654766	1	75.088	1	75.088
BARC_1.01_Gm01_49816449_T_C	Chr01	50700924	1	75.442	1	75.442
BARC_1.01_Gm01_49912586_C_A	Chr01	50797061	1	76.216	1	76.216
BARC_1.01_Gm01_49987647_C_T	Chr01	50871946			1	77.133
BARC_1.01_Gm01_50035662_A_C	Chr01	50919957			1	77.4712
BARC_1.01_Gm01_50098348_G_T	Chr01	50982643	1	77.755	1	77.755
BARC_1.01_Gm01_50202416_C_T	Chr01	51087595			1	78.3852
BARC_1.01_Gm01_50262496_T_C	Chr01	51147675			1	78.7408
BARC_1.01_Gm01_50318073_A_G	Chr01	51203252	1	79.149	1	79.149
BARC_1.01_Gm01_50423856_A_C	Chr01	51309036			1	80.579
BARC_1.01_Gm01_50507289_A_G	Chr01	51392814	1	81.085	1	81.085
BARC_1.01_Gm01_50644671_A_C	Chr01	51530195	1	82.252	1	82.252
BARC_1.01_Gm01_50744456_A_C	Chr01	51629974	1	82.638	1	82.638
BARC_1.01_Gm01_50889550_T_C	Chr01	51774753	1	83.78	1	83.78
BARC_1.01_Gm01_51034693_A_C	Chr01	51921479	1	84.606	1	84.606
BARC_1.01_Gm01_51097931_C_A	Chr01	51984719	1	84.783	1	84.783
BARC_1.01_Gm01_51230562_C_A	Chr01	52117349	1	85.919	1	85.919
BARC_1.01_Gm01_51330200_C_A	Chr01	52216987			1	86.5641
BARC_1.01_Gm01_51376821_C_A	Chr01	52264113			1	86.8055
BARC_1.01_Gm01_51460913_C_A	Chr01	52348205			1	87.2281
BARC_1.01_Gm01_51612381_A_G	Chr01	52499700	1	88.645	1	88.645
BARC_1.01_Gm01_51636488_G_A	Chr01	52523807	1	89.033	1	89.033
BARC_1.01_Gm01_51721249_T_C	Chr01	52608568			1	89.5741
BARC_1.01_Gm01_51764870_C_T	Chr01	52652130			1	89.8895
BARC_1.01_Gm01_51831718_G_A	Chr01	52718978			1	90.3736
BARC_1.01_Gm01_51890126_A_G	Chr01	52777403			1	90.7967
BARC_1.01_Gm01_51946478_A_C	Chr01	52833754			1	91.2047
BARC_1.01_Gm01_52102056_T_C	Chr01	52989334			1	92.3313
BARC_1.01_Gm01_52154366_A_G	Chr01	53041644	1	92.713	1	92.713
BARC_1.01_Gm01_52253980_C_T	Chr01	53141084			1	92.9527
BARC_1.01_Gm01_52386309_T_C	Chr01	53273430			1	93.8187
BARC_1.01_Gm01_52493627_T_C	Chr01	53378518			1	94.4828
BARC_1.01_Gm01_52551516_A_G	Chr01	53436407			1	94.8124
BARC_1.01_Gm01_52642507_T_G	Chr01	53527381			1	95.3304
BARC_1.01_Gm01_52887948_A_G	Chr01	53772821			1	96.728
BARC_1.01_Gm01_53242363_T_G	Chr01	54127023			1	98.745
BARC_1.01_Gm01_53278791_G_T	Chr01	54163451			1	98.9524
BARC_1.01_Gm01_53365928_A_G	Chr01	54250600			1	99.4486
BARC_1.01_Gm01_53570723_G_A	Chr01	54479210			1	100.75
BARC_1.01_Gm01_53675540_T_C	Chr01	54584027			1	101.347
BARC_1.01_Gm01_53772846_G_T	Chr01	54681333			1	101.901
BARC_1.01_Gm01_53900971_G_A	Chr01	54809451			1	102.631
BARC_1.01_Gm01_54025362_C_T	Chr01	54933861			1	103.339
BARC_1.01_Gm01_54123492_T_C	Chr01	55031991			1	103.898
BARC_1.01_Gm01_54220674_T_C	Chr01	55129174			1	104.451
BARC_1.01_Gm01_54250250_T_C	Chr01	55158751			1	104.62
BARC_1.01_Gm01_54285824_G_A	Chr01	55194325			1	104.822
BARC_1.01_Gm01_54432202_T_G	Chr01	55348314	1	105.646	1	105.646
BARC_1.01_Gm01_54488416_C_A	Chr01	55404734			1	106.18
BARC_1.01_Gm01_54521885_T_C	Chr01	55438203			1	106.439
BARC_1.01_Gm01_54622722_C_A	Chr01	55539040	1	107.016	1	107.016
BARC_1.01_Gm01_54686660_C_A	Chr01	55602978			1	107.269
BARC_1.01_Gm01_54752856_A_C	Chr01	55669170			1	107.646
BARC_1.01_Gm01_54807842_C_A	Chr01	55724571			1	107.935
BARC_1.01_Gm01_54843428_G_T	Chr01	55760157			1	107.935
BARC_1.01_Gm01_54932021_T_G	Chr01	55848750			1	107.935
BARC_1.01_Gm01_54962372_G_A	Chr01	55879101			1	107.935
BARC_1.01_Gm01_55060537_G_T	Chr01	55976161			1	107.935
BARC_1.01_Gm01_55124547_G_A	Chr01	56040192			1	107.935
BARC_1.01_Gm01_55226574_A_G	Chr01	56142221			1	107.935
BARC_1.01_Gm01_55380880_T_C	Chr01	56296878			1	107.935
BARC_1.01_Gm01_55608992_G_A	Chr01	56524987			1	107.935
BARC_1.01_Gm01_55666300_G_A	Chr01	56582329			1	107.935
BARC_1.01_Gm01_55789200_A_C	Chr01	56705229			1	107.935
BARC_1.01_Gm02_51238_A_G	Chr02	51236	2	0	2	0
BARC_1.01_Gm02_207506_A_G	Chr02	207504			2	0.47191
BARC_1.01_Gm02_269063_A_C	Chr02	269061	2	0.649	2	0.649
BARC_1.01_Gm02_398525_C_A	Chr02	398523	2	0.878	2	0.878
BARC_1.01_Gm02_447495_G_A	Chr02	447493	2	0.971	2	0.971
BARC_1.01_Gm02_496816_T_C	Chr02	496814			2	1.11072
BARC_1.01_Gm02_504059_C_A	Chr02	504057			2	1.14458
BARC_1.01_Gm02_693740_A_G	Chr02	693738	2	1.927	2	1.927
BARC_1.01_Gm02_769809_G_A	Chr02	769807	2	2.3	2	2.3
BARC_1.01_Gm02_831797_C_T	Chr02	831795			2	2.46578
BARC_1.01_Gm02_881272_G_A	Chr02	881270	2	2.847	2	2.847
BARC_1.01_Gm02_971923_C_A	Chr02	971919	2	3.22	2	3.22
BARC_1.01_Gm02_1033642_T_C	Chr02	1033638	2	3.56	2	3.56
BARC_1.01_Gm02_1272204_C_T	Chr02	1272176			2	4.33426
BARC_1.01_Gm02_1398489_G_A	Chr02	1412870	2	5.177	2	5.177
BARC_1.01_Gm02_1461422_G_A	Chr02	1475801	2	5.542	2	5.542
BARC_1.01_Gm02_1517184_T_G	Chr02	1541019			2	6.08385
BARC_1.01_Gm02_1574622_A_C	Chr02	1598551			2	6.46579
BARC_1.01_Gm02_1782296_G_A	Chr02	1806075			2	7.45884
BARC_1.01_Gm02_1830094_T_C	Chr02	1853600	2	7.646	2	7.646
BARC_1.01_Gm02_1878469_A_G	Chr02	1901965	2	7.695	2	7.695
BARC_1.01_Gm02_1938444_G_A	Chr02	1961940			2	7.85146
BARC_1.01_Gm02_2061467_T_C	Chr02	2092182	2	8.538	2	8.538
BARC_1.01_Gm02_2158660_G_A	Chr02	2189373			2	8.878
BARC_1.01_Gm02_2246479_A_G	Chr02	2277189	2	9.24	2	9.24
BARC_1.01_Gm02_2320070_C_A	Chr02	2350780	2	9.647	2	9.647
BARC_1.01_Gm02_2391001_T_C	Chr02	2421724	2	9.964	2	9.964
BARC_1.01_Gm02_2467152_C_T	Chr02	2497896	2	10.238	2	10.238
BARC_1.01_Gm02_2629337_A_G	Chr02	2676772	2	10.504	2	10.504
BARC_1.01_Gm02_2736727_C_A	Chr02	2784160			2	10.7385
BARC_1.01_Gm02_2834472_T_C	Chr02	2881929	2	11.221	2	11.221
BARC_1.01_Gm02_2885598_C_A	Chr02	2933055	2	11.542	2	11.542
BARC_1.01_Gm02_2920341_C_T	Chr02	2967798			2	11.6204
BARC_1.01_Gm02_3091665_T_G	Chr02	3142154	2	12.31	2	12.31
BARC_1.01_Gm02_3221348_A_G	Chr02	3271798	2	13.207	2	13.207
BARC_1.01_Gm02_3316379_A_C	Chr02	3366836			2	13.5476
BARC_1.01_Gm02_3364524_C_T	Chr02	3415435	2	13.738	2	13.738
BARC_1.01_Gm02_3429963_G_A	Chr02	3480874	2	14.006	2	14.006
BARC_1.01_Gm02_3594255_T_G	Chr02	3646075	2	14.673	2	14.673
BARC_1.01_Gm02_3644248_T_C	Chr02	3696068	2	14.856	2	14.856
BARC_1.01_Gm02_3774471_G_A	Chr02	3826362	2	15.221	2	15.221
BARC_1.01_Gm02_3835570_T_C	Chr02	3887461	2	15.303	2	15.303
BARC_1.01_Gm02_3860736_G_A	Chr02	3912545			2	15.401
BARC_1.01_Gm02_3906107_A_G	Chr02	3957865			2	15.41
BARC_1.01_Gm02_3954305_C_T	Chr02	4006063	2	15.88	2	15.88
BARC_1.01_Gm02_4019916_A_G	Chr02	4071674	2	16.444	2	16.444
BARC_1.01_Gm02_4069373_T_G	Chr02	4121131	2	17.1	2	17.1
BARC_1.01_Gm02_4159788_T_C	Chr02	4211548	2	17.644	2	17.644
BARC_1.01_Gm02_4206514_A_G	Chr02	4258274			2	17.894
BARC_1.01_Gm02_4283009_G_A	Chr02	4334769	2	18.113	2	18.113
BARC_1.01_Gm02_4319761_C_T	Chr02	4371521	2	18.295	2	18.295
BARC_1.01_Gm02_4430768_C_T	Chr02	4482526			2	19.3467
BARC_1.01_Gm02_4439399_T_C	Chr02	4491157			2	19.409
BARC_1.01_Gm02_4487187_A_C	Chr02	4538945			2	19.5762
BARC_1.01_Gm02_4618881_T_C	Chr02	4670640			2	20.3458
BARC_1.01_Gm02_4688093_C_A	Chr02	4739852			2	20.8387
BARC_1.01_Gm02_4785649_G_T	Chr02	4845732			2	21.316
BARC_1.01_Gm02_4848464_G_A	Chr02	4908552	2	21.409	2	21.409
BARC_1.01_Gm02_4909353_C_T	Chr02	4969441			2	21.6449
BARC_1.01_Gm02_4957187_A_G	Chr02	5017274	2	22.19	2	22.19
BARC_1.01_Gm02_5107836_C_A	Chr02	5167931	2	23.775	2	23.775
BARC_1.01_Gm02_5155733_T_G	Chr02	5215843	2	24.318	2	24.318
BARC_1.01_Gm02_5202276_T_C	Chr02	5262408	2	24.419	2	24.419
BARC_1.01_Gm02_5343214_T_C	Chr02	5403335			2	25.5531
BARC_1.01_Gm02_5380722_C_T	Chr02	5440843			2	25.7129
BARC_1.01_Gm02_5456974_A_G	Chr02	5515231			2	26.1053
BARC_1.01_Gm02_5595797_G_A	Chr02	5654145	2	26.822	2	26.822
BARC_1.01_Gm02_5640246_C_A	Chr02	5698591			2	27.1323
BARC_1.01_Gm02_5809648_C_T	Chr02	5868669	2	27.997	2	27.997
BARC_1.01_Gm02_5853742_A_C	Chr02	5912968	2	28.37	2	28.37
BARC_1.01_Gm02_5929459_C_T	Chr02	5988587	2	28.613	2	28.613
BARC_1.01_Gm02_5987005_C_T	Chr02	6046134	2	29.288	2	29.288
BARC_1.01_Gm02_6125494_A_G	Chr02	6198717	2	30.09	2	30.09
BARC_1.01_Gm02_6180795_T_G	Chr02	6257116	2	30.437	2	30.437
BARC_1.01_Gm02_6225129_T_G	Chr02	6301450			2	30.6085
BARC_1.01_Gm02_6340233_C_A	Chr02	6416549	2	30.982	2	30.982
BARC_1.01_Gm02_6418567_A_G	Chr02	6494883	2	31.212	2	31.212
BARC_1.01_Gm02_6503793_A_G	Chr02	6580109	2	31.722	2	31.722
BARC_1.01_Gm02_6596937_T_G	Chr02	6673361	2	32.028	2	32.028
BARC_1.01_Gm02_6676083_A_C	Chr02	6752507			2	32.5668
BARC_1.01_Gm02_6734421_T_C	Chr02	6812100			2	32.9442
BARC_1.01_Gm02_6821311_A_C	Chr02	6899003			2	33.4886
BARC_1.01_Gm02_6889619_C_T	Chr02	6967983			2	33.9207
BARC_1.01_Gm02_6971683_T_C	Chr02	7050046	2	34.449	2	34.449
BARC_1.01_Gm02_7039787_G_T	Chr02	7118150	2	34.684	2	34.684
BARC_1.01_Gm02_7135561_T_C	Chr02	7213937			2	35.3315
BARC_1.01_Gm02_7219124_A_G	Chr02	7306587			2	35.7177
BARC_1.01_Gm02_7267240_T_G	Chr02	7354703			2	36.0066
BARC_1.01_Gm02_7333018_A_G	Chr02	7420481	2	36.228	2	36.228
BARC_1.01_Gm02_7435044_T_C	Chr02	7522507	2	36.382	2	36.382
BARC_1.01_Gm02_7517197_T_G	Chr02	7599371	2	36.921	2	36.921
BARC_1.01_Gm02_7590666_T_G	Chr02	7679981	2	36.959	2	36.959
BARC_1.01_Gm02_7641044_T_C	Chr02	7730289	2	36.992	2	36.992
BARC_1.01_Gm02_7721197_G_A	Chr02	7810442	2	37.131	2	37.131
BARC_1.01_Gm02_7790424_A_G	Chr02	7879670	2	37.415	2	37.415
BARC_1.01_Gm02_7987834_A_G	Chr02	8077372			2	37.4648
BARC_1.01_Gm02_8081081_T_C	Chr02	8170539	2	37.569	2	37.569
BARC_1.01_Gm02_8132109_G_A	Chr02	8221565			2	37.7273
BARC_1.01_Gm02_8170643_T_C	Chr02	8259908			2	37.7648
BARC_1.01_Gm02_8273157_G_A	Chr02	8362434			2	37.8649
BARC_1.01_Gm02_8341731_C_T	Chr02	8431008			2	37.9141
BARC_1.01_Gm02_8398517_G_A	Chr02	8487794	2	38.282	2	38.282
BARC_1.01_Gm02_8455103_A_G	Chr02	8544380			2	38.7551
BARC_1.01_Gm02_8521511_C_A	Chr02	8610788	2	39.131	2	39.131
BARC_1.01_Gm02_8641830_T_C	Chr02	8731107	2	39.855	2	39.855
BARC_1.01_Gm02_8730196_G_A	Chr02	8819494	2	40.078	2	40.078
BARC_1.01_Gm02_8807595_T_C	Chr02	8896955	2	40.122	2	40.122
BARC_1.01_Gm02_9025221_T_C	Chr02	9113125	2	40.248	2	40.248
BARC_1.01_Gm02_9039246_T_C	Chr02	9127150	2	40.248	2	40.248
BARC_1.01_Gm02_9177001_G_A	Chr02	9264905	2	40.336	2	40.336
BARC_1.01_Gm02_9289865_C_T	Chr02	9386766	2	40.638	2	40.638
BARC_1.01_Gm02_9322142_T_C	Chr02	9418782	2	40.769	2	40.769
BARC_1.01_Gm02_9370878_G_T	Chr02	9467609	2	40.849	2	40.849
BARC_1.01_Gm02_9446659_T_C	Chr02	9544733			2	41.3
BARC_1.01_Gm02_9492605_T_C	Chr02	9590678	2	41.344	2	41.344
BARC_1.01_Gm02_9592601_A_G	Chr02	9690873	2	41.584	2	41.584
BARC_1.01_Gm02_9670302_A_G	Chr02	9767655	2	41.998	2	41.998
BARC_1.01_Gm02_9795247_C_T	Chr02	9894068	2	42.204	2	42.204
BARC_1.01_Gm02_9873369_T_C	Chr02	9972239	2	42.382	2	42.382
BARC_1.01_Gm02_9925870_A_G	Chr02	10024741	2	42.654	2	42.654
BARC_1.01_Gm02_9990067_T_C	Chr02	10069346	2	43.482	2	43.482
BARC_1.01_Gm02_10074856_T_C	Chr02	10154133	2	44.26	2	44.26
BARC_1.01_Gm02_10140292_A_G	Chr02	10219566	2	44.632	2	44.632
BARC_1.01_Gm02_10200610_C_T	Chr02	10279884	2	44.921	2	44.921
BARC_1.01_Gm02_10241719_A_G	Chr02	10320993	2	45.143	2	45.143
BARC_1.01_Gm02_10302121_G_A	Chr02	10381395			2	45.4454
BARC_1.01_Gm02_10373210_C_T	Chr02	10453962			2	45.8272
BARC_1.01_Gm02_10536842_A_G	Chr02	10618540	2	46.233	2	46.233
BARC_1.01_Gm02_10709966_C_T	Chr02	10791729	2	46.82	2	46.82
BARC_1.01_Gm02_10810984_G_A	Chr02	10903396	2	47.605	2	47.605
BARC_1.01_Gm02_10843145_C_T	Chr02	10935557			2	47.6106
BARC_1.01_Gm02_10954777_T_C	Chr02	11047340			2	48.0485
BARC_1.01_Gm02_11042236_G_A	Chr02	11134264	2	48.166	2	48.166
BARC_1.01_Gm02_11180500_A_C	Chr02	11272532			2	49.0346
BARC_1.01_Gm02_11257077_A_G	Chr02	11349126	2	49.539	2	49.539
BARC_1.01_Gm02_11315650_T_C	Chr02	11407699	2	49.539	2	49.539
BARC_1.01_Gm02_11386297_T_C	Chr02	11723017			2	50.1444
BARC_1.01_Gm02_11494870_T_C	Chr02	11831588			2	50.355
BARC_1.01_Gm02_11540598_C_T	Chr02	11877262	2	50.472	2	50.472
BARC_1.01_Gm02_11628896_T_C	Chr02	11965390			2	51.4129
BARC_1.01_Gm02_11638087_T_C	Chr02	11974580	2	51.656	2	51.656
BARC_1.01_Gm02_11870846_C_T	Chr02	12206518	2	52.77	2	52.77
BARC_1.01_Gm02_11998056_T_C	Chr02	12334435			2	53.1394
BARC_1.01_Gm02_12078209_G_A	Chr02	12414985			2	53.6484
BARC_1.01_Gm02_12168684_T_G	Chr02	12506411			2	54.4759
BARC_1.01_Gm02_12244605_A_G	Chr02	12582331	2	55.146	2	55.146
BARC_1.01_Gm02_12303360_T_G	Chr02	12640902	2	55.864	2	55.864
BARC_1.01_Gm02_12682738_A_G	Chr02	13042640	2	56.197	2	56.197
BARC_1.01_Gm02_12736686_A_G	Chr02	13096621	2	56.329	2	56.329
BARC_1.01_Gm02_13117615_T_C	Chr02	13478261	2	56.999	2	56.999
BARC_1.01_Gm02_13476678_G_A	Chr02	13674975			2	57.6085
BARC_1.01_Gm02_13552155_A_G	Chr02	13748685			2	57.7769
BARC_1.01_Gm02_13663384_C_T	Chr02	13859930	2	58.119	2	58.119
BARC_1.01_Gm02_13737468_A_C	Chr02	13934371	2	58.638	2	58.638
BARC_1.01_Gm02_13963693_C_A	Chr02	14161558	2	60.683	2	60.683
BARC_1.01_Gm02_14022512_C_T	Chr02	14220378	2	60.926	2	60.926
BARC_1.01_Gm02_14127417_A_G	Chr02	14330827			2	61.9082
BARC_1.01_Gm02_14215487_T_G	Chr02	14419208	2	62.467	2	62.467
BARC_1.01_Gm02_14266842_G_A	Chr02	14470563	2	62.569	2	62.569
BARC_1.01_Gm02_14345423_T_G	Chr02	14549144			2	63.2576
BARC_1.01_Gm02_14357211_T_C	Chr02	14560932			2	63.3599
BARC_1.01_Gm02_14508130_C_T	Chr02	14710975			2	64.2598
BARC_1.01_Gm02_14561578_A_G	Chr02	14764422			2	64.9092
BARC_1.01_Gm02_14715495_T_C	Chr02	14917949	2	66.722	2	66.722
BARC_1.01_Gm02_14817982_A_C	Chr02	15021137	2	67.55	2	67.55
BARC_1.01_Gm02_14894202_A_C	Chr02	15097372	2	68.787	2	68.787
BARC_1.01_Gm02_15067760_G_A	Chr02	15271225	2	69.947	2	69.947
BARC_1.01_Gm02_15213831_T_G	Chr02	15417200	2	71.045	2	71.045
BARC_1.01_Gm02_15290331_G_A	Chr02	15493700	2	71.045	2	71.045
BARC_1.01_Gm02_15426845_A_C	Chr02	15630228			2	72.0898
BARC_1.01_Gm02_16287798_T_C	Chr02	16571664	2	75.06	2	75.06
BARC_1.01_Gm02_16980821_T_C	Chr02	17264749	2	75.095	2	75.095
BARC_1.01_Gm02_18273334_A_G	Chr02	18559493	2	75.178	2	75.178
BARC_1.01_Gm02_18626206_C_T	Chr02	18913725			2	75.2014
BARC_1.01_Gm02_19218365_T_C	Chr02	19505166	2	75.178	2	75.178
BARC_1.01_Gm02_20197918_A_C	Chr02	21619541	2	75.178	2	75.178
BARC_1.01_Gm02_21065065_T_C	Chr02	21397827	2	75.178	2	75.178
BARC_1.01_Gm02_22067031_G_T	Chr02	20406804			2	75.178
BARC_1.01_Gm02_22829006_T_C	Chr15	38859393			15	82.505
BARC_1.01_Gm02_23589448_C_T
BARC_1.01_Gm02_24460388_G_T	Chr09	13752580			9	58.128
BARC_1.01_Gm02_25466460_A_G	Chr02	23740649	2	75.178	2	75.178
BARC_1.01_Gm02_25997830_C_T	Chr08	43252916	8	144.199	8	144.199
BARC_1.01_Gm02_26182810_A_G	Chr13	8942044			13	0.386
BARC_1.01_Gm02_26699210_A_G	Chr13	9465834			13	0.455
BARC_1.01_Gm02_27295513_G_A	Chr13	10071637	13	0.455	13	0.455
BARC_1.01_Gm02_27824060_T_G	Chr02	25968828	2	75.178	2	75.178
BARC_1.01_Gm02_28128455_G_T	Chr02	25658103			2	75.178
BARC_1.01_Gm02_28331531_C_A	Chr02	25456057			2	75.178
BARC_1.01_Gm02_29528097_T_C	Chr02	24269404	2	75.178	2	75.178
BARC_1.01_Gm02_30036458_G_A	Chr02	26856754			2	75.3395
BARC_1.01_Gm02_30250662_T_C	Chr02	27086017			2	75.3914
BARC_1.01_Gm02_30439101_A_G	Chr02	27274732			2	75.439
BARC_1.01_Gm02_30787675_T_G	Chr02	27627995			2	75.4578
BARC_1.01_Gm02_30996860_A_G	Chr02	27822018	2	75.474	2	75.474
BARC_1.01_Gm02_31905028_C_A	Chr02	28726135			2	75.5911
BARC_1.01_Gm02_32043775_T_C	Chr02	28871127	2	75.598	2	75.598
BARC_1.01_Gm02_32346915_G_A	Chr02	29175395	2	75.598	2	75.598
BARC_1.01_Gm02_32487728_T_C	Chr02	29316845	2	75.598	2	75.598
BARC_1.01_Gm02_32605960_T_C	Chr02	29435127	2	75.598	2	75.598
BARC_1.01_Gm02_32880763_C_T	Chr02	29704691			2	75.598
BARC_1.01_Gm02_32904473_T_C	Chr02	29728401	2	75.598	2	75.598
BARC_1.01_Gm02_33117418_G_T	Chr02	30015938	2	75.598	2	75.598
BARC_1.01_Gm02_33608259_T_C	Chr02	30509898	2	75.64	2	75.64
BARC_1.01_Gm02_34381583_T_C	Chr02	31282858	2	75.925	2	75.925
BARC_1.01_Gm02_34765594_A_G	Chr02	31665695	2	75.925	2	75.925
BARC_1.01_Gm02_35348897_T_C	Chr02	32269933	2	75.925	2	75.925
BARC_1.01_Gm02_35471507_A_G	Chr02	32392798	2	75.967	2	75.967
BARC_1.01_Gm02_36300454_T_C	Chr02	33769092	2	76.017	2	76.017
BARC_1.01_Gm02_36666688_T_C	Chr02	32865348	2	76.017	2	76.017
BARC_1.01_Gm02_37441958_T_C	Chr02	34367314	2	76.017	2	76.017
BARC_1.01_Gm02_38261529_G_A	Chr02	35184471	2	76.017	2	76.017
BARC_1.01_Gm02_38843686_T_C	Chr02	35774096	2	76.017	2	76.017
BARC_1.01_Gm02_39299266_A_G	Chr02	36219154	2	76.017	2	76.017
BARC_1.01_Gm02_39548191_C_A	Chr02	36468561	2	76.303	2	76.303
BARC_1.01_Gm02_39722733_G_T	Chr02	36643041	2	76.345	2	76.345
BARC_1.01_Gm02_39931059_T_C	Chr02	36851924			2	76.7249
BARC_1.01_Gm02_40019470_G_A	Chr02	36940321	2	76.86	2	76.86
BARC_1.01_Gm02_40284206_G_A	Chr02	37203880			2	76.956
BARC_1.01_Gm02_40709810_G_A	Chr02	37629287			2	77.1215
BARC_1.01_Gm02_40730869_T_C	Chr02	37650346			2	77.1492
BARC_1.01_Gm02_41021889_G_T	Chr02	37951218			2	77.236
BARC_1.01_Gm02_41400852_G_A	Chr02	38330100			2	77.5541
BARC_1.01_Gm02_41481689_T_C	Chr02	38410937			2	77.6879
BARC_1.01_Gm02_41505846_A_G	Chr02	38435094			2	77.7338
BARC_1.01_Gm02_41583970_C_A	Chr02	38512775			2	77.8813
BARC_1.01_Gm02_41788343_T_C	Chr02	38717133			2	78.6331
BARC_1.01_Gm02_41860500_T_C	Chr02	38789290	2	78.968	2	78.968
BARC_1.01_Gm02_41931129_T_G	Chr02	38860035	2	79.236	2	79.236
BARC_1.01_Gm02_41979401_T_C	Chr02	38908307	2	79.744	2	79.744
BARC_1.01_Gm02_42073855_G_A	Chr02	39002760	2	80.925	2	80.925
BARC_1.01_Gm02_42204732_T_C	Chr02	39133046	2	81.996	2	81.996
BARC_1.01_Gm02_42355637_A_G	Chr02	39283955			2	84.4374
BARC_1.01_Gm02_42404873_T_C	Chr02	39333124	2	85.116	2	85.116
BARC_1.01_Gm02_42650889_T_C	Chr02	39578828			2	86.2717
BARC_1.01_Gm02_42737643_C_T	Chr02	39661019	2	86.701	2	86.701
BARC_1.01_Gm02_42788887_A_G	Chr02	39712323			2	87.016
BARC_1.01_Gm02_42844384_T_C	Chr02	39767727	2	87.779	2	87.779
BARC_1.01_Gm02_42928916_T_C	Chr02	39852696	2	88.277	2	88.277
BARC_1.01_Gm02_43117347_T_C	Chr02	40041145	2	88.955	2	88.955
BARC_1.01_Gm02_43139891_G_A	Chr02	40063716	2	88.993	2	88.993
BARC_1.01_Gm02_43641969_C_A	Chr02	40565506			2	90.0636
BARC_1.01_Gm02_43725963_A_G	Chr02	40649856			2	90.3307
BARC_1.01_Gm02_43777700_A_G	Chr02	40701593			2	90.6236
BARC_1.01_Gm02_43889571_T_C	Chr02	40813466	2	91.151	2	91.151
BARC_1.01_Gm02_43952429_A_G	Chr02	40875934	2	91.357	2	91.357
BARC_1.01_Gm02_44033150_T_C	Chr02	40956596			2	91.8092
BARC_1.01_Gm02_44114374_C_A	Chr02	41037819	2	92.36	2	92.36
BARC_1.01_Gm02_44156636_G_T	Chr02	41080083			2	92.36
BARC_1.01_Gm02_44190678_C_T	Chr02	41114125	2	92.452	2	92.452
BARC_1.01_Gm02_44256235_A_G	Chr02	41179681	2	92.67	2	92.67
BARC_1.01_Gm02_44354376_T_C	Chr02	41277852	2	93.127	2	93.127
BARC_1.01_Gm02_44401175_C_T	Chr02	41324651			2	93.464
BARC_1.01_Gm02_44461839_G_A	Chr02	41384134			2	94.025
BARC_1.01_Gm02_44510528_T_C	Chr02	41432839			2	94.3199
BARC_1.01_Gm02_44574256_A_G	Chr02	41497702	2	94.713	2	94.713
BARC_1.01_Gm02_44620331_A_G	Chr02	41544174	2	94.854	2	94.854
BARC_1.01_Gm02_44778963_T_C	Chr02	41702818	2	95.564	2	95.564
BARC_1.01_Gm02_44863895_G_T	Chr02	41787747	2	96.33	2	96.33
BARC_1.01_Gm02_44923400_G_T	Chr02	41847331	2	96.589	2	96.589
BARC_1.01_Gm02_45051600_A_G	Chr02	41975550			2	97.0749
BARC_1.01_Gm02_45088385_T_C	Chr02	42012522	2	97.177	2	97.177
BARC_1.01_Gm02_45162941_A_G	Chr02	42088045	2	97.499	2	97.499
BARC_1.01_Gm02_45183828_C_T	Chr02	42108934			2	97.533
BARC_1.01_Gm02_45289939_A_G	Chr02	42215041	2	97.852	2	97.852
BARC_1.01_Gm02_45366539_A_G	Chr02	42291659			2	98.2494
BARC_1.01_Gm02_45445720_T_C	Chr02	42370864			2	98.6601
BARC_1.01_Gm02_45533271_C_A	Chr02	42458613			2	99.1846
BARC_1.01_Gm02_45596920_A_G	Chr02	42522092			2	99.6325
BARC_1.01_Gm02_45602331_C_T	Chr02	42527503			2	99.6376
BARC_1.01_Gm02_45805567_A_G	Chr02	42730709			2	100.027
BARC_1.01_Gm02_45940601_T_C	Chr02	42865743	2	100.661	2	100.661
BARC_1.01_Gm02_46023727_T_C	Chr02	42948864			2	101.269
BARC_1.01_Gm02_46060359_C_A	Chr02	42985495			2	101.625
BARC_1.01_Gm02_46187810_C_T	Chr02	43112945	2	102.196	2	102.196
BARC_1.01_Gm02_46243447_G_A	Chr02	43168584			2	102.433
BARC_1.01_Gm02_46288368_G_A	Chr02	43213506	2	102.624	2	102.624
BARC_1.01_Gm02_46504621_T_C	Chr02	43429759	2	103.665	2	103.665
BARC_1.01_Gm02_46555984_C_T	Chr02	43481138			2	103.957
BARC_1.01_Gm02_46630927_G_A	Chr02	43556059			2	104.499
BARC_1.01_Gm02_46778366_G_A	Chr02	43703500			2	105.576
BARC_1.01_Gm02_46855228_G_A	Chr02	43780375			2	106.15
BARC_1.01_Gm02_47051470_C_T	Chr02	43963206	2	107.098	2	107.098
BARC_1.01_Gm02_47064977_G_A	Chr02	43976713	2	107.233	2	107.233
BARC_1.01_Gm02_47125519_G_A	Chr02	44037267			2	107.655
BARC_1.01_Gm02_47268207_C_T	Chr02	44180381			2	108.443
BARC_1.01_Gm02_47314350_T_C	Chr02	44226448			2	108.82
BARC_1.01_Gm02_47394316_A_G	Chr02	44306758			2	109.239
BARC_1.01_Gm02_47515175_G_A	Chr02	44427664			2	110.283
BARC_1.01_Gm02_47528737_C_T	Chr02	44441196			2	110.348
BARC_1.01_Gm02_47790307_C_T	Chr02	44702951			2	111.17
BARC_1.01_Gm02_47853972_T_C	Chr02	44766619			2	111.411
BARC_1.01_Gm02_47991459_G_A	Chr02	44912284	2	112.166	2	112.166
BARC_1.01_Gm02_48054859_C_T	Chr02	44975684	2	112.831	2	112.831
BARC_1.01_Gm02_48185680_G_A	Chr02	45106877	2	113.305	2	113.305
BARC_1.01_Gm02_48248895_A_C	Chr02	45170092			2	113.459
BARC_1.01_Gm02_48382122_G_A	Chr02	45303319	2	114.411	2	114.411
BARC_1.01_Gm02_48583877_A_C	Chr02	45505123			2	115.931
BARC_1.01_Gm02_48594877_C_T	Chr02	45516123			2	115.976
BARC_1.01_Gm02_48702118_T_G	Chr02	45623364	2	116.339	2	116.339
BARC_1.01_Gm02_48821067_T_C	Chr02	45743148			2	117.345
BARC_1.01_Gm02_48874048_G_A	Chr02	45795780			2	117.813
BARC_1.01_Gm02_48986653_A_C	Chr02	45908972	2	118.222	2	118.222
BARC_1.01_Gm02_49069634_C_T	Chr02	45991978			2	118.958
BARC_1.01_Gm02_49126947_T_C	Chr02	46049292			2	119.477
BARC_1.01_Gm02_49276771_G_A	Chr02	46199186			2	120.836
BARC_1.01_Gm02_49388210_T_G	Chr02	46310608	2	121.641	2	121.641
BARC_1.01_Gm02_49540930_T_C	Chr02	46462690	2	122.106	2	122.106
BARC_1.01_Gm02_49616128_C_A	Chr02	46537888	2	122.419	2	122.419
BARC_1.01_Gm02_49679631_A_G	Chr02	46601391			2	122.65
BARC_1.01_Gm02_49727178_A_C	Chr02	46648827			2	122.848
BARC_1.01_Gm02_49776196_A_G	Chr02	46697848	2	123.089	2	123.089
BARC_1.01_Gm02_49986718_G_A	Chr02	46907259	2	125.272	2	125.272
BARC_1.01_Gm02_50175034_G_A	Chr02	47095510	2	126.71	2	126.71
BARC_1.01_Gm02_50242535_T_C	Chr02	47163011	2	126.854	2	126.854
BARC_1.01_Gm02_50304676_T_C	Chr02	47225152			2	127.327
BARC_1.01_Gm02_50358347_C_T	Chr02	47278823			2	127.901
BARC_1.01_Gm02_50383419_C_T	Chr02	47303895			2	128.002
BARC_1.01_Gm02_50546149_C_T	Chr02	47466626	2	128.531	2	128.531
BARC_1.01_Gm02_50706913_G_A	Chr02	47627402	2	129.124	2	129.124
BARC_1.01_Gm02_50710552_G_A	Chr02	47631041			2	129.169
BARC_1.01_Gm02_50905328_C_A	Chr02	47825902			2	130.164
BARC_1.01_Gm02_50936574_G_T	Chr02	47857148	2	130.232	2	130.232
BARC_1.01_Gm02_51025014_A_C	Chr02	47945589	2	130.455	2	130.455
BARC_1.01_Gm02_51154756_C_T	Chr02	48075547			2	131.087
BARC_1.01_Gm02_51272051_C_A	Chr02	48192842			2	131.285
BARC_1.01_Gm02_51411364_G_A	Chr02	48332153			2	131.855
BARC_1.01_Gm02_51429037_T_C	Chr02	48349826			2	131.865
BARC_1.01_Gm03_18316_G_A	Chr03	19199	3	0	3	0
BARC_1.01_Gm03_168228_A_G	Chr03	167458			3	0.855139
BARC_1.01_Gm03_206707_G_A	Chr03	205937			3	1.25754
BARC_1.01_Gm03_241447_C_A	Chr03	239949	3	1.595	3	1.595
BARC_1.01_Gm03_345478_G_A	Chr03	344529	3	2.654	3	2.654
BARC_1.01_Gm03_426154_C_A	Chr03	425209	3	3.077	3	3.077
BARC_1.01_Gm03_510734_A_G	Chr03	509789	3	4.177	3	4.177
BARC_1.01_Gm03_566774_G_A	Chr03	565829			3	4.64748
BARC_1.01_Gm03_715393_G_A	Chr03	714448	3	6.165	3	6.165
BARC_1.01_Gm03_785680_A_C	Chr03	793778	3	7.116	3	7.116
BARC_1.01_Gm03_829023_G_T	Chr03	837121	3	7.25	3	7.25
BARC_1.01_Gm03_949581_T_C	Chr03	966701	3	8.31	3	8.31
BARC_1.01_Gm03_1069751_A_G	Chr03	1086749			3	8.62221
BARC_1.01_Gm03_1077329_C_T	Chr03	1094327	3	8.673	3	8.673
BARC_1.01_Gm03_1209205_G_T	Chr03	1226007	3	8.798	3	8.798
BARC_1.01_Gm03_1302748_T_C	Chr03	1324758	3	9.1	3	9.1
BARC_1.01_Gm03_1374930_T_G	Chr03	1396937			3	9.77215
BARC_1.01_Gm03_1441844_C_A	Chr03	1463842			3	10.3089
BARC_1.01_Gm03_1583754_T_C	Chr03	1605878			3	11.5833
BARC_1.01_Gm03_1671384_C_A	Chr03	1693521			3	12.5118
BARC_1.01_Gm03_1718435_A_G	Chr03	1740572			3	12.6773
BARC_1.01_Gm03_1758253_T_C	Chr03	1780390			3	12.8377
BARC_1.01_Gm03_1853758_T_C	Chr03	1863064			3	13.2769
BARC_1.01_Gm03_1926419_T_G	Chr03	1935727			3	13.7197
BARC_1.01_Gm03_1981847_C_T	Chr03	1991155	3	13.996	3	13.996
BARC_1.01_Gm03_2024899_G_A	Chr03	2034207			3	14.7843
BARC_1.01_Gm03_2083705_C_T	Chr03	2092877			3	15.5831
BARC_1.01_Gm03_2151432_A_G	Chr03	2160604	3	16.029	3	16.029
BARC_1.01_Gm03_2215518_A_G	Chr03	2224690			3	16.2584
BARC_1.01_Gm03_2224975_G_A	Chr03	2234147	3	16.278	3	16.278
BARC_1.01_Gm03_2373742_T_C	Chr03	2383419	3	16.975	3	16.975
BARC_1.01_Gm03_2485916_T_C	Chr03	2495572			3	17.881
BARC_1.01_Gm03_2818076_T_C	Chr03	2846377			3	18.222
BARC_1.01_Gm03_2892089_C_T	Chr03	2921152	3	18.346	3	18.346
BARC_1.01_Gm03_2932028_G_A	Chr03	2959509	3	18.797	3	18.797
BARC_1.01_Gm03_3009303_T_C	Chr03	3036784			3	19.4752
BARC_1.01_Gm03_3087237_A_G	Chr03	3115149	3	20.233	3	20.233
BARC_1.01_Gm03_3164784_G_A	Chr03	3192661			3	20.423
BARC_1.01_Gm03_3225968_G_A	Chr03	3254065			3	20.5835
BARC_1.01_Gm03_3334303_C_A	Chr03	3362229			3	20.9221
BARC_1.01_Gm03_3365988_T_G	Chr03	3393913	3	20.951	3	20.951
BARC_1.01_Gm03_3497393_A_C	Chr03	3517250			3	21.2771
BARC_1.01_Gm03_3562176_C_T	Chr03	3582559	3	21.795	3	21.795
BARC_1.01_Gm03_3618454_G_T	Chr03	3639127			3	22.3487
BARC_1.01_Gm03_3659662_A_G	Chr03	3679598	3	22.492	3	22.492
BARC_1.01_Gm03_3828735_G_A	Chr03	3849214			3	23.3514
BARC_1.01_Gm03_3907697_A_G	Chr03	3929449			3	23.8533
BARC_1.01_Gm03_4468196_C_T	Chr03	4277380			3	24.0807
BARC_1.01_Gm03_4578272_G_A	Chr03	4387476			3	24.7408
BARC_1.01_Gm03_4665923_C_T	Chr03	4475124	3	25.549	3	25.549
BARC_1.01_Gm03_4718162_C_A	Chr03	4527306			3	25.5054
BARC_1.01_Gm03_4782127_T_C	Chr03	4591270			3	25.627
BARC_1.01_Gm03_4833386_A_G	Chr03	4642708	3	25.741	3	25.741
BARC_1.01_Gm03_4901669_A_G	Chr03	4710949	3	25.741	3	25.741
BARC_1.01_Gm03_4958610_G_A	Chr03	4767229			3	25.7462
BARC_1.01_Gm03_5037059_G_A	Chr03	4939933	3	25.973	3	25.973
BARC_1.01_Gm03_5106459_T_G	Chr03	5009334			3	26.133
BARC_1.01_Gm03_5165511_A_C	Chr03	5068386	3	26.598	3	26.598
BARC_1.01_Gm03_5217414_C_T	Chr03	5120291			3	26.7366
BARC_1.01_Gm03_5257705_A_G	Chr03	5160582	3	26.957	3	26.957
BARC_1.01_Gm03_5297117_C_A	Chr03	5199994			3	27.4734
BARC_1.01_Gm03_5341695_A_G	Chr03	5244122			3	27.7722
BARC_1.01_Gm03_5451606_A_C	Chr03	5354087			3	28.176
BARC_1.01_Gm03_5502496_T_C	Chr03	5405718	3	28.275	3	28.275
BARC_1.01_Gm03_5733321_A_G	Chr03	5621957			3	29.2488
BARC_1.01_Gm03_5796468_A_G	Chr03	5652619			3	29.1709
BARC_1.01_Gm03_6035510_A_C	Chr03	5999385			3	29.9472
BARC_1.01_Gm03_6459920_A_G	Chr03	6278920	3	30.323	3	30.323
BARC_1.01_Gm03_6631189_A_G	Chr03	6477854			3	30.7142
BARC_1.01_Gm03_6844115_A_C	Chr03	6692130	3	31.239	3	31.239
BARC_1.01_Gm03_7018964_T_C	Chr03	6867049			3	31.3282
BARC_1.01_Gm03_7856828_A_G
BARC_1.01_Gm03_8003327_T_C	Chr03	7650316			3	31.7389
BARC_1.01_Gm03_8228940_G_A	Chr03	7872384	3	32.012	3	32.012
BARC_1.01_Gm03_8434431_A_G	Chr03	8079197			3	32.0618
BARC_1.01_Gm03_9104329_A_G	Chr03	8732158	3	32.219	3	32.219
BARC_1.01_Gm03_9641204_C_A	Chr03	9111573	3	32.424	3	32.424
BARC_1.01_Gm03_9789580_G_T	Chr03	9259491			3	32.424
BARC_1.01_Gm03_10408873_C_T	Chr03	9929019			3	32.4325
BARC_1.01_Gm03_10552078_T_G	Chr03	10072780			3	32.4486
BARC_1.01_Gm03_10982565_T_C	Chr03	10515241			3	32.5019
BARC_1.01_Gm03_11396505_C_T	Chr03	10950353			3	32.479
BARC_1.01_Gm03_12163115_T_G	Chr03	11688292			3	32.479
BARC_1.01_Gm03_13015481_T_C	Chr03	12292048			3	32.6127
BARC_1.01_Gm03_13245008_C_T
BARC_1.01_Gm03_13435435_T_G	Chr03	8573122			3	32.1807
BARC_1.01_Gm03_13642775_C_T	Chr03	15422329			3	32.5036
BARC_1.01_Gm03_14228358_T_C	Chr03	13442097			3	32.5464
BARC_1.01_Gm03_14840739_T_G	Chr03	14005577			3	32.5139
BARC_1.01_Gm03_15615896_C_T	Chr03	14778473			3	32.479
BARC_1.01_Gm03_16281390_A_G	Chr03	21531602	3	33.709	3	33.709
BARC_1.01_Gm03_16612828_A_G	Chr03	21157163	3	33.709	3	33.709
BARC_1.01_Gm03_18113789_C_T	Chr03	19657033	3	33.709	3	33.709
BARC_1.01_Gm03_18254831_C_T	Chr03	19515793	3	33.667	3	33.667
BARC_1.01_Gm03_18512439_C_T	Chr03	19258162	3	33.58	3	33.58
BARC_1.01_Gm03_18889221_C_A	Chr03	18886715	3	33.397	3	33.397
BARC_1.01_Gm03_19154238_C_T	Chr03	18621744	3	33.397	3	33.397
BARC_1.01_Gm03_19787231_C_T	Chr03	17983829			3	33.0824
BARC_1.01_Gm03_20082797_A_G
BARC_1.01_Gm03_20334589_A_C	Chr04	12070849			4	56.042
BARC_1.01_Gm03_20637413_G_T	Chr04	11757558			4	56.0284
BARC_1.01_Gm03_21003884_A_G	Chr04	11398053			4	56.0128
BARC_1.01_Gm03_21175765_T_G	Chr03	17796387			3	32.9901
BARC_1.01_Gm03_21347065_C_T	Chr03	17644304			3	32.9153
BARC_1.01_Gm03_21918775_A_G	Chr03	17085614			3	32.6405
BARC_1.01_Gm03_22189671_C_T	Chr03	16814269			3	32.5594
BARC_1.01_Gm03_22259196_C_A	Chr03	16738385			3	32.5563
BARC_1.01_Gm03_22371830_G_A	Chr03	16621811			3	32.5516
BARC_1.01_Gm03_23324209_C_T	Chr03	13387006			3	32.5496
BARC_1.01_Gm03_24781258_C_T	Chr03	22839514	3	33.709	3	33.709
BARC_1.01_Gm03_25027199_A_G	Chr03	23085439			3	33.709
BARC_1.01_Gm03_25305047_T_C	Chr03	23352113	3	33.709	3	33.709
BARC_1.01_Gm03_25818759_T_C	Chr03	23866074	3	33.709	3	33.709
BARC_1.01_Gm03_27021460_A_G	Chr03	25030381	3	33.709	3	33.709
BARC_1.01_Gm03_27285377_A_G	Chr03	25293976	3	33.709	3	33.709
BARC_1.01_Gm03_27566511_T_G	Chr03	25575537	3	33.755	3	33.755
BARC_1.01_Gm03_27803514_A_G	Chr03	25812598			3	33.755
BARC_1.01_Gm03_28015945_T_C	Chr03	26026062	3	33.755	3	33.755
BARC_1.01_Gm03_28414908_A_G	Chr03	26426492	3	33.984	3	33.984
BARC_1.01_Gm03_29074893_T_C	Chr03	27095330	3	34.287	3	34.287
BARC_1.01_Gm03_29375217_T_C	Chr03	27395084	3	34.287	3	34.287
BARC_1.01_Gm03_29628783_T_C	Chr03	27658954			3	34.287
BARC_1.01_Gm03_29817747_G_T	Chr03	27847719			3	34.287
BARC_1.01_Gm03_29952496_T_C	Chr03	27974707	3	34.287	3	34.287
BARC_1.01_Gm03_30529089_A_C	Chr03	28503087			3	34.374
BARC_1.01_Gm03_30647053_T_C	Chr03	28621743			3	34.4506
BARC_1.01_Gm03_30809885_T_C	Chr03	28783977			3	34.6719
BARC_1.01_Gm03_30955790_A_G	Chr03	28942195			3	34.8416
BARC_1.01_Gm03_31711487_A_G	Chr03	29653628			3	35.1341
BARC_1.01_Gm03_31990164_T_G	Chr03	29937658	3	35.577	3	35.577
BARC_1.01_Gm03_32251318_T_C	Chr03	30198159	3	35.683	3	35.683
BARC_1.01_Gm03_32720668_C_T	Chr03	30685450	3	35.727	3	35.727
BARC_1.01_Gm03_33146650_C_T	Chr03	31111337			3	36.4418
BARC_1.01_Gm03_33399114_A_G
BARC_1.01_Gm03_34741364_A_G	Chr03	32698446			3	42.8681
BARC_1.01_Gm03_34812071_A_G	Chr03	32771949			3	43.1657
BARC_1.01_Gm03_35122599_C_T	Chr03	33082478			3	44.4231
BARC_1.01_Gm03_35201990_G_A	Chr03	33161483			3	44.743
BARC_1.01_Gm03_35330372_G_T	Chr03	33292135			3	45.272
BARC_1.01_Gm03_35516341_C_T	Chr03	33477340			3	46.0219
BARC_1.01_Gm03_35556758_C_T	Chr03	33517757			3	46.1855
BARC_1.01_Gm03_35712315_A_G	Chr03	33673316	3	46.809	3	46.809
BARC_1.01_Gm03_35797299_A_G	Chr03	33767293			3	47.4184
BARC_1.01_Gm03_35913889_T_C	Chr03	33884116			3	48.3951
BARC_1.01_Gm03_35968599_G_A	Chr03	33938840			3	48.8526
BARC_1.01_Gm03_36018412_T_C	Chr03	33988654			3	49.2691
BARC_1.01_Gm03_36058927_T_C	Chr03	34029176	3	49.548	3	49.548
BARC_1.01_Gm03_36111069_A_G	Chr03	34081328	3	49.733	3	49.733
BARC_1.01_Gm03_36178327_G_A	Chr03	34147379	3	49.933	3	49.933
BARC_1.01_Gm03_36386316_G_A	Chr03	34364354	3	50.828	3	50.828
BARC_1.01_Gm03_36396038_A_C	Chr03	34374076	3	50.938	3	50.938
BARC_1.01_Gm03_36438792_G_T	Chr03	34416830			3	51.1237
BARC_1.01_Gm03_36489202_C_T	Chr03	34467296	3	51.27	3	51.27
BARC_1.01_Gm03_36569286_A_G	Chr03	34547382	3	51.942	3	51.942
BARC_1.01_Gm03_36634361_G_A	Chr03	34612476			3	52.5714
BARC_1.01_Gm03_36714581_T_C	Chr03	34692693			3	53.1433
BARC_1.01_Gm03_36816006_A_G	Chr03	34791858	3	53.345	3	53.345
BARC_1.01_Gm03_36863476_C_A	Chr03	34839398			3	53.4756
BARC_1.01_Gm03_36969159_A_G	Chr03	34945081	3	53.799	3	53.799
BARC_1.01_Gm03_37024877_C_T	Chr03	35000799			3	54.2121
BARC_1.01_Gm03_37146641_T_C	Chr03	35121187	3	54.71	3	54.71
BARC_1.01_Gm03_37245981_T_C	Chr03	35219106	3	54.915	3	54.915
BARC_1.01_Gm03_37286104_T_C	Chr03	35259229	3	55.349	3	55.349
BARC_1.01_Gm03_37326508_A_G	Chr03	35299633			3	55.4276
BARC_1.01_Gm03_37366357_C_A	Chr03	35339482	3	55.651	3	55.651
BARC_1.01_Gm03_37432542_C_A	Chr03	35405797	3	56.307	3	56.307
BARC_1.01_Gm03_37488779_G_A	Chr03	35462187			3	56.5522
BARC_1.01_Gm03_37534583_G_A	Chr03	35507990	3	57.228	3	57.228
BARC_1.01_Gm03_37654429_G_T	Chr03	35627836	3	57.943	3	57.943
BARC_1.01_Gm03_37711069_G_A	Chr03	35684476	3	58.572	3	58.572
BARC_1.01_Gm03_37773419_C_T	Chr03	35747077	3	59.071	3	59.071
BARC_1.01_Gm03_37819433_T_C	Chr03	35793091			3	59.7623
BARC_1.01_Gm03_37902930_C_T	Chr03	35876483	3	60.268	3	60.268
BARC_1.01_Gm03_37963252_A_G	Chr03	35936805			3	60.6702
BARC_1.01_Gm03_38069022_A_G	Chr03	36042575			3	62.1495
BARC_1.01_Gm03_38121627_T_C	Chr03	36095180			3	62.7594
BARC_1.01_Gm03_38173815_A_C	Chr03	36147368			3	63.2515
BARC_1.01_Gm03_38263112_A_G	Chr03	36237017	3	63.435	3	63.435
BARC_1.01_Gm03_38367581_G_A	Chr03	36346949			3	63.8253
BARC_1.01_Gm03_38415618_T_G	Chr03	36395079	3	64.185	3	64.185
BARC_1.01_Gm03_38469714_C_T	Chr03	36449357			3	64.4367
BARC_1.01_Gm03_38526701_A_G	Chr03	36506727	3	64.651	3	64.651
BARC_1.01_Gm03_38689365_C_T	Chr03	36672503	3	64.986	3	64.986
BARC_1.01_Gm03_38761991_G_T	Chr03	36745144			3	65.4094
BARC_1.01_Gm03_38862467_A_G	Chr03	36845347	3	65.97	3	65.97
BARC_1.01_Gm03_38931849_C_A	Chr03	36914473	3	66.303	3	66.303
BARC_1.01_Gm03_38976026_C_T	Chr03	36959274	3	66.441	3	66.441
BARC_1.01_Gm03_39351009_C_T	Chr03	37333386	3	68.351	3	68.351
BARC_1.01_Gm03_39491355_G_T	Chr03	37473452			3	69.4063
BARC_1.01_Gm03_39574966_T_C	Chr03	37557065			3	69.805
BARC_1.01_Gm03_39623890_G_A	Chr03	37605991	3	69.91	3	69.91
BARC_1.01_Gm03_39690419_T_G	Chr03	37672497	3	69.91	3	69.91
BARC_1.01_Gm03_39737276_T_C	Chr03	37720073	3	69.981	3	69.981
BARC_1.01_Gm03_39796778_T_G	Chr03	37779807	3	70.635	3	70.635
BARC_1.01_Gm03_39843152_T_C	Chr03	37826181			3	71.1829
BARC_1.01_Gm03_39915523_C_T	Chr03	37898552	3	71.676	3	71.676
BARC_1.01_Gm03_39945298_T_C	Chr03	37930633	3	71.827	3	71.827
BARC_1.01_Gm03_39998708_A_G	Chr03	37984044	3	72.022	3	72.022
BARC_1.01_Gm03_40052612_T_C	Chr03	38037948			3	72.2375
BARC_1.01_Gm03_40115297_C_T	Chr03	38100814			3	72.6439
BARC_1.01_Gm03_40197155_A_C	Chr03	38183067	3	72.98	3	72.98
BARC_1.01_Gm03_40270199_T_C	Chr03	38256161	3	73.272	3	73.272
BARC_1.01_Gm03_40323334_C_T	Chr03	38309296			3	73.7259
BARC_1.01_Gm03_40417269_A_G	Chr03	38402301	3	74.042	3	74.042
BARC_1.01_Gm03_40452899_C_A	Chr03	38438653	3	74.622	3	74.622
BARC_1.01_Gm03_40600088_A_G	Chr03	38585840			3	75.042
BARC_1.01_Gm03_40613405_T_C	Chr03	38601323	3	75.18	3	75.18
BARC_1.01_Gm03_40663609_G_A	Chr03	38651529			3	75.4786
BARC_1.01_Gm03_40727780_A_G	Chr03	38716240			3	75.8307
BARC_1.01_Gm03_40768058_C_A	Chr03	38756518	3	75.986	3	75.986
BARC_1.01_Gm03_40910014_T_G	Chr03	38898486			3	76.8261
BARC_1.01_Gm03_41020834_T_C	Chr03	39009305			3	77.5922
BARC_1.01_Gm03_41090179_T_C	Chr03	39077926	3	77.827	3	77.827
BARC_1.01_Gm03_41135466_C_T	Chr03	39123205	3	78.085	3	78.085
BARC_1.01_Gm03_41228284_A_G	Chr03	39216024	3	78.483	3	78.483
BARC_1.01_Gm03_41305199_G_A	Chr03	39292939	3	78.926	3	78.926
BARC_1.01_Gm03_41443410_G_A	Chr03	39431214	3	79.665	3	79.665
BARC_1.01_Gm03_41522796_G_T	Chr03	39510751			3	79.9852
BARC_1.01_Gm03_41570310_A_G	Chr03	39558252			3	80.2725
BARC_1.01_Gm03_41605831_A_C	Chr03	39594385	3	80.491	3	80.491
BARC_1.01_Gm03_41739860_T_G	Chr03	39727905			3	81.2489
BARC_1.01_Gm03_41984976_T_C	Chr03	39973490	3	82.566	3	82.566
BARC_1.01_Gm03_42148379_T_G	Chr03	40136891	3	83.857	3	83.857
BARC_1.01_Gm03_42223337_G_A	Chr03	40211702			3	83.909
BARC_1.01_Gm03_42308865_C_T	Chr03	40297110			3	84.1949
BARC_1.01_Gm03_42595334_T_C	Chr03	40583852	3	86.346	3	86.346
BARC_1.01_Gm03_42641178_A_G	Chr03	40629683	3	86.773	3	86.773
BARC_1.01_Gm03_42755025_A_C	Chr03	40741689	3	87.334	3	87.334
BARC_1.01_Gm03_42941304_C_T	Chr03	40928220	3	88.798	3	88.798
BARC_1.01_Gm03_43048029_T_C	Chr03	41034925			3	89.2895
BARC_1.01_Gm03_43175147_G_A	Chr03	41162031			3	90.0269
BARC_1.01_Gm03_43242012_G_T	Chr03	41228895	3	90.349	3	90.349
BARC_1.01_Gm03_43355787_C_T	Chr03	41342672			3	91.0946
BARC_1.01_Gm03_43504459_G_A	Chr03	41491337	3	91.747	3	91.747
BARC_1.01_Gm03_43525455_A_G	Chr03	41512333			3	91.9731
BARC_1.01_Gm03_43599557_T_C	Chr03	41595432			3	92.7833
BARC_1.01_Gm03_43707104_A_G	Chr03	41703528			3	93.926
BARC_1.01_Gm03_43819565_C_A	Chr03	41815989	3	94.21	3	94.21
BARC_1.01_Gm03_44019995_G_A	Chr03	42016419	3	95.597	3	95.597
BARC_1.01_Gm03_44118764_C_T	Chr03	42115188			3	96.1644
BARC_1.01_Gm03_44171693_A_C	Chr03	42168117	3	96.914	3	96.914
BARC_1.01_Gm03_44326930_A_G	Chr03	42323509	3	98.022	3	98.022
BARC_1.01_Gm03_44381016_G_T	Chr03	42377595	3	98.337	3	98.337
BARC_1.01_Gm03_44475419_C_A	Chr03	42471993	3	99.05	3	99.05
BARC_1.01_Gm03_44583239_A_C	Chr03	42576651	3	99.978	3	99.978
BARC_1.01_Gm03_44693761_T_C	Chr03	42687085	3	100.322	3	100.322
BARC_1.01_Gm03_44790322_A_G	Chr03	42783646			3	101.062
BARC_1.01_Gm03_44834109_G_A	Chr03	42827150	3	101.281	3	101.281
BARC_1.01_Gm03_44920668_A_G	Chr03	42913709	3	101.346	3	101.346
BARC_1.01_Gm03_44992819_A_G	Chr03	42985909	3	101.659	3	101.659
BARC_1.01_Gm03_45217524_G_T	Chr03	43213208	3	102.171	3	102.171
BARC_1.01_Gm03_45416367_C_T	Chr03	43412025	3	103.194	3	103.194
BARC_1.01_Gm03_45488992_G_A	Chr03	43484650	3	103.555	3	103.555
BARC_1.01_Gm03_45614970_C_T	Chr03	43610628	3	104.366	3	104.366
BARC_1.01_Gm03_45668212_A_G	Chr03	43663870	3	104.736	3	104.736
BARC_1.01_Gm03_45810070_A_G	Chr03	43805728	3	105.329	3	105.329
BARC_1.01_Gm03_45954229_T_C	Chr03	43950139	3	105.882	3	105.882
BARC_1.01_Gm03_45994991_T_C	Chr03	43991274	3	105.976	3	105.976
BARC_1.01_Gm03_46055685_C_T	Chr03	44055029			3	106.769
BARC_1.01_Gm03_46096566_A_G	Chr03	44095910	3	106.969	3	106.969
BARC_1.01_Gm03_46209325_G_A	Chr03	44208679	3	107.405	3	107.405
BARC_1.01_Gm03_46214163_C_T	Chr03	44213517			3	107.431
BARC_1.01_Gm03_46337339_T_C	Chr03	44336809	3	108.292	3	108.292
BARC_1.01_Gm03_46380953_T_G	Chr03	44380423			3	108.844
BARC_1.01_Gm03_46445958_G_T	Chr03	44445428	3	109.13	3	109.13
BARC_1.01_Gm03_46508111_A_C	Chr03	44507530	3	109.559	3	109.559
BARC_1.01_Gm03_46592189_A_G	Chr03	44591609			3	109.609
BARC_1.01_Gm03_46889507_T_C	Chr03	44888926	3	110.856	3	110.856
BARC_1.01_Gm03_46998040_A_G	Chr03	44997458	3	111.181	3	111.181
BARC_1.01_Gm03_47039930_T_C	Chr03	45039348			3	111.34
BARC_1.01_Gm03_47106922_G_A	Chr03	45106340			3	111.482
BARC_1.01_Gm03_47161489_A_G	Chr03	45159972			3	111.75
BARC_1.01_Gm03_47212539_T_C	Chr03	45211072			3	111.9
BARC_1.01_Gm03_47320906_C_T	Chr03	45319510			3	112.054
BARC_1.01_Gm03_47386481_A_C	Chr03	45385087	3	112.138	3	112.138
BARC_1.01_Gm03_47440662_C_T	Chr03	45439265			3	112.33
BARC_1.01_Gm03_47500240_G_A	Chr03	45498843			3	112.648
BARC_1.01_Gm03_47591923_T_C	Chr03	45590673	3	113.114	3	113.114
BARC_1.01_Gm03_47644492_A_C	Chr03	45643162			3	113.21
BARC_1.01_Gm03_47713742_T_C	Chr03	45712413	3	113.334	3	113.334
BARC_1.01_Gm04_10805_T_C	Chr04	56409	4	0	4	0
BARC_1.01_Gm04_169864_A_C	Chr04	208760			4	0.185129
BARC_1.01_Gm04_282832_A_G	Chr04	321728	4	0.406	4	0.406
BARC_1.01_Gm04_382134_A_G	Chr04	421129	4	0.656	4	0.656
BARC_1.01_Gm04_456406_A_G	Chr04	495401	4	0.873	4	0.873
BARC_1.01_Gm04_516796_A_G	Chr04	555823	4	0.918	4	0.918
BARC_1.01_Gm04_547510_C_T	Chr04	586537			4	1.15319
BARC_1.01_Gm04_622489_A_G	Chr04	661515			4	1.53994
BARC_1.01_Gm04_717646_C_T	Chr04	756672	4	1.587	4	1.587
BARC_1.01_Gm04_972585_C_A	Chr04	1011611	4	2.897	4	2.897
BARC_1.01_Gm04_1126451_A_G	Chr04	1165478			4	3.59541
BARC_1.01_Gm04_1193028_G_A	Chr04	1232055			4	4.29011
BARC_1.01_Gm04_1272649_G_A	Chr04	1311694			4	4.66904
BARC_1.01_Gm04_1407302_A_G	Chr04	1455348	4	5.1	4	5.1
BARC_1.01_Gm04_1499424_T_G	Chr04	1547465	4	5.407	4	5.407
BARC_1.01_Gm04_1621110_C_A	Chr04	1669148	4	5.942	4	5.942
BARC_1.01_Gm04_1726991_G_T	Chr04	1775055			4	6.83225
BARC_1.01_Gm04_1778735_A_G	Chr04	1826798	4	7.155	4	7.155
BARC_1.01_Gm04_1895163_T_C	Chr04	1952235	4	7.284	4	7.284
BARC_1.01_Gm04_1930897_T_C	Chr04	1987967	4	7.344	4	7.344
BARC_1.01_Gm04_2045637_T_C	Chr04	2102753	4	7.987	4	7.987
BARC_1.01_Gm04_2129696_T_C	Chr04	2186828	4	8.376	4	8.376
BARC_1.01_Gm04_2237308_T_C	Chr04	2294967	4	8.805	4	8.805
BARC_1.01_Gm04_2268644_T_C	Chr04	2326304	4	8.871	4	8.871
BARC_1.01_Gm04_2365466_G_T	Chr04	2423943			4	9.48528
BARC_1.01_Gm04_2574201_T_G	Chr04	2631785	4	11.091	4	11.091
BARC_1.01_Gm04_2632511_T_G	Chr04	2690045			4	11.7135
BARC_1.01_Gm04_2681971_T_C	Chr04	2739495			4	12.3522
BARC_1.01_Gm04_2794768_T_C	Chr04	2851643			4	12.9542
BARC_1.01_Gm04_2877511_T_C	Chr04	2934385	4	13.448	4	13.448
BARC_1.01_Gm04_2923894_G_A	Chr04	2980765			4	13.5242
BARC_1.01_Gm04_2968281_C_T	Chr04	3025152			4	13.6
BARC_1.01_Gm04_3077939_A_G	Chr04	3134944	4	14.026	4	14.026
BARC_1.01_Gm04_3138411_A_G	Chr04	3195416			4	14.3055
BARC_1.01_Gm04_3291915_C_T	Chr04	3348991	4	14.789	4	14.789
BARC_1.01_Gm04_3368832_T_C	Chr04	3425900			4	14.992
BARC_1.01_Gm04_3401641_G_A	Chr04	3458707			4	15.0262
BARC_1.01_Gm04_3487482_G_T	Chr04	3542966			4	15.6113
BARC_1.01_Gm04_3534961_A_G	Chr04	3590478			4	16.1368
BARC_1.01_Gm04_3682732_G_T	Chr04	3739404			4	16.963
BARC_1.01_Gm04_3793488_C_T	Chr04	3835527			4	17.7771
BARC_1.01_Gm04_3845754_A_G	Chr04	3887758			4	18.1799
BARC_1.01_Gm04_3996191_C_T	Chr04	4045439	4	18.785	4	18.785
BARC_1.01_Gm04_4054945_A_C	Chr04	4104193	4	19.418	4	19.418
BARC_1.01_Gm04_4157610_C_T	Chr04	4206857			4	20.1095
BARC_1.01_Gm04_4217329_G_T	Chr04	4266618			4	20.3698
BARC_1.01_Gm04_4372365_G_T	Chr04	4421661			4	20.9667
BARC_1.01_Gm04_4497001_T_C	Chr04	4546417			4	21.3241
BARC_1.01_Gm04_4599981_G_T	Chr04	4649512	4	22.023	4	22.023
BARC_1.01_Gm04_4722052_T_C	Chr04	4778134			4	23.0463
BARC_1.01_Gm04_4841626_A_G	Chr04	4897711	4	24.531	4	24.531
BARC_1.01_Gm04_4922361_T_C	Chr04	4978349			4	24.9105
BARC_1.01_Gm04_5034406_T_C	Chr04	5090747	4	25.666	4	25.666
BARC_1.01_Gm04_5172181_A_G	Chr04	5237529	4	26.392	4	26.392
BARC_1.01_Gm04_5279327_C_T	Chr04	5344677	4	27.51	4	27.51
BARC_1.01_Gm04_5488680_G_A	Chr04	5555278			4	29.1984
BARC_1.01_Gm04_5537978_G_A	Chr04	5604576			4	29.5062
BARC_1.01_Gm04_5592124_C_T	Chr04	5658722			4	29.8793
BARC_1.01_Gm04_5659880_A_C	Chr04	5726478	4	30.578	4	30.578
BARC_1.01_Gm04_5750694_G_A	Chr04	5816885	4	31.545	4	31.545
BARC_1.01_Gm04_5950275_G_A	Chr04	6016181	4	33.015	4	33.015
BARC_1.01_Gm04_6013342_A_C	Chr04	6078937	4	33.139	4	33.139
BARC_1.01_Gm04_6064896_G_A	Chr04	6130492			4	33.4394
BARC_1.01_Gm04_6145192_T_C	Chr04	6210788	4	33.662	4	33.662
BARC_1.01_Gm04_6223324_T_C	Chr04	6297943			4	34.3121
BARC_1.01_Gm04_6341132_T_C	Chr04	6415784			4	35.5102
BARC_1.01_Gm04_6439521_T_G	Chr04	6514173			4	36.3516
BARC_1.01_Gm04_6488524_G_T	Chr04	6563769			4	36.7757
BARC_1.01_Gm04_6643461_A_G	Chr04	6718332			4	38.1938
BARC_1.01_Gm04_6723518_G_T	Chr04	6798393	4	38.578	4	38.578
BARC_1.01_Gm04_6793324_G_A	Chr04	6869595	4	38.917	4	38.917
BARC_1.01_Gm04_6843246_A_G	Chr04	6919534	4	39.276	4	39.276
BARC_1.01_Gm04_6897543_G_A	Chr04	6973744			4	40.0264
BARC_1.01_Gm04_6949955_C_A	Chr04	7026156			4	40.2065
BARC_1.01_Gm04_7052221_A_G	Chr04	7128216			4	40.863
BARC_1.01_Gm04_7115824_A_G	Chr04	7191821			4	41.056
BARC_1.01_Gm04_7213250_T_C	Chr04	7289247			4	41.9948
BARC_1.01_Gm04_7278749_G_T	Chr04	7354746	4	42.19	4	42.19
BARC_1.01_Gm04_7436164_T_C	Chr04	7509179	4	42.967	4	42.967
BARC_1.01_Gm04_7533370_A_G	Chr04	7606329	4	44.813	4	44.813
BARC_1.01_Gm04_7617935_C_T	Chr04	7690311	4	45.371	4	45.371
BARC_1.01_Gm04_7672403_A_G	Chr04	7744741			4	45.4445
BARC_1.01_Gm04_7795928_A_G	Chr04	7868252	4	45.993	4	45.993
BARC_1.01_Gm04_7957588_G_T	Chr04	8029471	4	47.536	4	47.536
BARC_1.01_Gm04_8004029_C_A	Chr04	8075910	4	47.994	4	47.994
BARC_1.01_Gm04_8065917_C_T	Chr04	8137949	4	48.299	4	48.299
BARC_1.01_Gm04_8126739_A_G	Chr04	8198769			4	48.6268
BARC_1.01_Gm04_8224272_G_A	Chr04	8296302	4	49.565	4	49.565
BARC_1.01_Gm04_8317828_G_A	Chr04	8389851	4	49.885	4	49.885
BARC_1.01_Gm04_8362425_A_G	Chr04	8434453			4	50.2033
BARC_1.01_Gm04_8375095_T_C	Chr04	8447123	4	50.258	4	50.258
BARC_1.01_Gm04_8457367_T_C	Chr04	8529395	4	50.526	4	50.526
BARC_1.01_Gm04_8493767_T_C	Chr04	8565795	4	50.613	4	50.613
BARC_1.01_Gm04_8701289_A_G	Chr04	8778253	4	50.832	4	50.832
BARC_1.01_Gm04_8760004_T_G	Chr04	8836969	4	51.055	4	51.055
BARC_1.01_Gm04_8845668_G_T	Chr04	8922321	4	51.404	4	51.404
BARC_1.01_Gm04_8937855_A_G	Chr04	9014045	4	51.613	4	51.613
BARC_1.01_Gm04_9002718_G_A	Chr04	9078599	4	51.78	4	51.78
BARC_1.01_Gm04_9099671_A_G	Chr04	9175605			4	52.3675
BARC_1.01_Gm04_9174100_G_A	Chr04	9250066			4	52.8907
BARC_1.01_Gm04_9242542_C_T	Chr04	9318510	4	53.518	4	53.518
BARC_1.01_Gm04_9334751_T_C	Chr04	9410719	4	53.775	4	53.775
BARC_1.01_Gm04_9442969_T_C	Chr04	9510512	4	54.517	4	54.517
BARC_1.01_Gm04_9464579_T_C	Chr04	9532122	4	54.517	4	54.517
BARC_1.01_Gm04_9511650_A_G	Chr04	9580008			4	54.9191
BARC_1.01_Gm04_9553531_A_G	Chr04	9621570	4	55.009	4	55.009
BARC_1.01_Gm04_9600878_C_A	Chr04	9674684			4	55.1821
BARC_1.01_Gm04_9713316_G_A	Chr04	9786663			4	55.5471
BARC_1.01_Gm04_9720640_G_A	Chr04	9793987			4	55.5697
BARC_1.01_Gm04_9789418_C_T	Chr04	9862765			4	55.7375
BARC_1.01_Gm04_9824083_A_G	Chr04	9897430	4	55.822	4	55.822
BARC_1.01_Gm04_10117285_G_A	Chr04	10193474			4	55.879
BARC_1.01_Gm04_10868076_G_A	Chr04	11049269			4	55.9186
BARC_1.01_Gm04_11138059_A_G	Chr04	12208154			4	56.046
BARC_1.01_Gm04_11433919_T_C	Chr04	12473858	4	56.182	4	56.182
BARC_1.01_Gm04_11936288_G_T	Chr04	12962840			4	56.348
BARC_1.01_Gm04_12216645_G_A	Chr04	13255534	4	56.348	4	56.348
BARC_1.01_Gm04_12283176_T_C	Chr04	13322074	4	56.348	4	56.348
BARC_1.01_Gm04_12410533_A_G	Chr04	13499694	4	56.348	4	56.348
BARC_1.01_Gm04_13022455_C_T	Chr04	14033880	4	56.348	4	56.348
BARC_1.01_Gm04_13284121_T_C	Chr04	14305426	4	56.348	4	56.348
BARC_1.01_Gm04_13509340_T_C	Chr04	14530571	4	56.348	4	56.348
BARC_1.01_Gm04_13968774_G_A	Chr04	14988014			4	56.421
BARC_1.01_Gm04_14213918_C_T	Chr04	15233684	4	56.421	4	56.421
BARC_1.01_Gm04_14549891_C_T	Chr04	15577538	4	56.566	4	56.566
BARC_1.01_Gm04_14641479_A_C	Chr04	15669140	4	56.566	4	56.566
BARC_1.01_Gm04_15048603_A_G	Chr04	16084577	4	56.813	4	56.813
BARC_1.01_Gm04_15496025_T_G	Chr04	16536652	4	56.813	4	56.813
BARC_1.01_Gm04_16244996_G_A	Chr04	17289574	4	56.813	4	56.813
BARC_1.01_Gm04_16338974_A_G	Chr04	17387738	4	56.813	4	56.813
BARC_1.01_Gm04_16476066_C_T	Chr04	17510742	4	56.813	4	56.813
BARC_1.01_Gm04_16999532_T_C	Chr04	18023776	4	56.863	4	56.863
BARC_1.01_Gm04_17773168_A_G	Chr04	18924038	4	56.946	4	56.946
BARC_1.01_Gm04_18000454_A_C	Chr04	19151390	4	57.887	4	57.887
BARC_1.01_Gm04_18924971_G_T	Chr04	20072862	4	57.933	4	57.933
BARC_1.01_Gm04_19014193_G_T	Chr04	20169920	4	57.933	4	57.933
BARC_1.01_Gm04_19107515_A_G	Chr04	20263553	4	57.933	4	57.933
BARC_1.01_Gm04_20729591_G_A	Chr04	30314753	4	58.056	4	58.056
BARC_1.01_Gm04_20796034_A_G	Chr04	30248413	4	58.056	4	58.056
BARC_1.01_Gm04_20921247_T_C	Chr04	30123651	4	58.056	4	58.056
BARC_1.01_Gm04_22217995_T_C	Chr04	28824623	4	58.056	4	58.056
BARC_1.01_Gm04_23251720_T_C	Chr04	31715861	4	58.056	4	58.056
BARC_1.01_Gm04_24086337_A_G	Chr04	32591216	4	58.056	4	58.056
BARC_1.01_Gm04_24276060_G_T	Chr04	32782075	4	58.056	4	58.056
BARC_1.01_Gm04_25230364_T_C	Chr04	33719401	4	58.073	4	58.073
BARC_1.01_Gm04_26520135_C_A	Chr04	35006185	4	58.073	4	58.073
BARC_1.01_Gm04_27207244_A_G	Chr04	35677222			4	58.073
BARC_1.01_Gm04_28018833_G_A	Chr04	36480919	4	58.073	4	58.073
BARC_1.01_Gm04_28062086_G_A	Chr04	36524173			4	58.0924
BARC_1.01_Gm04_28121297_A_G	Chr04	36583386	4	58.119	4	58.119
BARC_1.01_Gm04_29535808_A_G	Chr18	41758469	18	57.856	18	57.856
BARC_1.01_Gm04_30457043_A_G	Chr04	24031396	4	57.933	4	57.933
BARC_1.01_Gm04_30926129_G_A	Chr04	23566497	4	57.933	4	57.933
BARC_1.01_Gm04_31436577_C_A	Chr04	23026281	4	57.933	4	57.933
BARC_1.01_Gm04_32800373_C_T	Chr04	21676235	4	57.933	4	57.933
BARC_1.01_Gm04_34208454_C_T	Chr20	13655219			20	32.753
BARC_1.01_Gm04_35114568_A_C	Chr04	38238861	4	58.16	4	58.16
BARC_1.01_Gm04_36357346_T_C	Chr04	39484148	4	58.16	4	58.16
BARC_1.01_Gm04_36604337_A_G	Chr04	39731223	4	58.241	4	58.241
BARC_1.01_Gm04_37126858_A_G	Chr04	40276263	4	58.675	4	58.675
BARC_1.01_Gm04_37474521_G_T	Chr04	40624123	4	58.894	4	58.894
BARC_1.01_Gm04_37799809_T_C	Chr04	40944495	4	58.894	4	58.894
BARC_1.01_Gm04_38135736_T_G	Chr04	41298992	4	58.941	4	58.941
BARC_1.01_Gm04_38306372_A_G	Chr04	41468715	4	59.159	4	59.159
BARC_1.01_Gm04_38840391_A_G	Chr04	42002144	4	59.272	4	59.272
BARC_1.01_Gm04_39087487_T_C	Chr04	42249241	4	59.391	4	59.391
BARC_1.01_Gm04_39373584_G_A	Chr04	42521312	4	59.523	4	59.523
BARC_1.01_Gm04_39753174_T_C	Chr04	42905456	4	59.816	4	59.816
BARC_1.01_Gm04_40345917_C_T	Chr04	43501937			4	59.9726
BARC_1.01_Gm04_40398866_C_T	Chr04	43554888			4	59.9916
BARC_1.01_Gm04_40454337_A_G	Chr04	43610617			4	60.0463
BARC_1.01_Gm04_40545788_G_A	Chr04	43702009	4	60.312	4	60.312
BARC_1.01_Gm04_40609232_T_C	Chr04	43770363	4	60.312	4	60.312
BARC_1.01_Gm04_40668983_A_C	Chr04	43829449	4	60.5	4	60.5
BARC_1.01_Gm04_40739540_G_A	Chr04	43899928	4	60.536	4	60.536
BARC_1.01_Gm04_40811025_C_A	Chr04	43971465			4	60.7564
BARC_1.01_Gm04_40919718_T_C	Chr04	44079987			4	61.087
BARC_1.01_Gm04_40995323_A_G	Chr04	44142247	4	61.151	4	61.151
BARC_1.01_Gm04_41071612_A_G	Chr04	44218913			4	61.4028
BARC_1.01_Gm04_41249369_T_C	Chr04	44396642	4	61.794	4	61.794
BARC_1.01_Gm04_41328216_A_G	Chr04	44475489			4	62.0591
BARC_1.01_Gm04_41537794_G_A	Chr04	44684894	4	62.577	4	62.577
BARC_1.01_Gm04_41586276_G_A	Chr04	44733376	4	62.577	4	62.577
BARC_1.01_Gm04_42153936_T_C	Chr04	45298627	4	62.903	4	62.903
BARC_1.01_Gm04_42290567_T_C	Chr04	45435298	4	63.957	4	63.957
BARC_1.01_Gm04_42459236_A_C	Chr04	45603972	4	65.06	4	65.06
BARC_1.01_Gm04_42638631_T_C	Chr04	45783367	4	65.971	4	65.971
BARC_1.01_Gm04_42754380_A_C	Chr04	45899232	4	66.575	4	66.575
BARC_1.01_Gm04_42832910_C_T	Chr04	45977762			4	66.9459
BARC_1.01_Gm04_42951376_G_A	Chr04	46096228			4	67.9173
BARC_1.01_Gm04_43002324_T_G	Chr04	46147176	4	68.463	4	68.463
BARC_1.01_Gm04_43058492_T_G	Chr04	46203344			4	69.2827
BARC_1.01_Gm04_43059665_A_C	Chr04	46204517	4	69.314	4	69.314
BARC_1.01_Gm04_43157873_A_G	Chr04	46302690	4	69.449	4	69.449
BARC_1.01_Gm04_43390997_A_C	Chr04	46536196			4	70.0356
BARC_1.01_Gm04_43505831_C_T	Chr04	46651030			4	70.4106
BARC_1.01_Gm04_43584140_C_T	Chr04	46729339	4	70.435	4	70.435
BARC_1.01_Gm04_43645980_A_C	Chr04	46793849	4	71.965	4	71.965
BARC_1.01_Gm04_43738337_A_C	Chr04	46886205	4	72.861	4	72.861
BARC_1.01_Gm04_43800862_C_T	Chr04	46948720	4	73.374	4	73.374
BARC_1.01_Gm04_43885291_A_G	Chr04	47033150	4	73.86	4	73.86
BARC_1.01_Gm04_43966863_G_A	Chr04	47114807	4	74.302	4	74.302
BARC_1.01_Gm04_44046112_T_C	Chr04	47194070			4	74.6671
BARC_1.01_Gm04_44114492_T_C	Chr04	47241037	4	75.087	4	75.087
BARC_1.01_Gm04_44170480_C_A	Chr04	47296603	4	75.225	4	75.225
BARC_1.01_Gm04_44220515_C_T	Chr04	47346638	4	76.72	4	76.72
BARC_1.01_Gm04_44290827_T_C	Chr04	47416922	4	77.259	4	77.259
BARC_1.01_Gm04_44337597_T_C	Chr04	47463857	4	77.366	4	77.366
BARC_1.01_Gm04_44383936_C_T	Chr04	47510218	4	77.675	4	77.675
BARC_1.01_Gm04_44518121_G_A	Chr04	47648073	4	78.773	4	78.773
BARC_1.01_Gm04_44611649_T_C	Chr04	47740685	4	79.116	4	79.116
BARC_1.01_Gm04_44671010_T_C	Chr04	47800044			4	79.5158
BARC_1.01_Gm04_44746590_T_C	Chr04	47875632	4	80.045	4	80.045
BARC_1.01_Gm04_44873112_T_C	Chr04	48002103	4	81.865	4	81.865
BARC_1.01_Gm04_44924553_A_G	Chr04	48053544	4	82.251	4	82.251
BARC_1.01_Gm04_45004787_A_G	Chr04	48133794	4	83.519	4	83.519
BARC_1.01_Gm04_45093386_G_A	Chr04	48222393	4	84.077	4	84.077
BARC_1.01_Gm04_45146452_T_G	Chr04	48275459			4	84.32
BARC_1.01_Gm04_45221708_C_T	Chr04	48350713			4	84.5764
BARC_1.01_Gm04_45313496_C_T	Chr04	48442502			4	85.2168
BARC_1.01_Gm04_45440686_T_C	Chr04	48569692	4	85.854	4	85.854
BARC_1.01_Gm04_45514250_A_G	Chr04	48643257			4	86.5923
BARC_1.01_Gm04_45613405_T_C	Chr04	48742467	4	87.149	4	87.149
BARC_1.01_Gm04_45773963_G_A	Chr04	48902672			4	88.4657
BARC_1.01_Gm04_45857325_T_C	Chr04	48986016	4	89.385	4	89.385
BARC_1.01_Gm04_45999196_C_A	Chr04	49127886			4	90.1904
BARC_1.01_Gm04_46086046_G_A	Chr04	49214232	4	90.865	4	90.865
BARC_1.01_Gm04_46215544_T_C	Chr04	49343742	4	92.279	4	92.279
BARC_1.01_Gm04_46280438_G_A	Chr04	49408492	4	92.957	4	92.957
BARC_1.01_Gm04_46333298_A_G	Chr04	49461352	4	93.32	4	93.32
BARC_1.01_Gm04_46390533_T_C	Chr04	49518574			4	93.443
BARC_1.01_Gm04_46428018_A_C	Chr04	49556059			4	93.7828
BARC_1.01_Gm04_46469835_C_A	Chr04	49597877	4	94.502	4	94.502
BARC_1.01_Gm04_46517129_C_T	Chr04	49645171			4	94.8219
BARC_1.01_Gm04_46550218_A_G	Chr04	49678259			4	95.0202
BARC_1.01_Gm04_46700121_A_G	Chr04	49828162			4	96.9246
BARC_1.01_Gm04_46774083_G_A	Chr04	49902255	4	97.365	4	97.365
BARC_1.01_Gm04_46835852_A_C	Chr04	49963417			4	98.029
BARC_1.01_Gm04_46873023_T_G	Chr04	50000561	4	98.077	4	98.077
BARC_1.01_Gm04_46932652_T_G	Chr04	50060206			4	98.4
BARC_1.01_Gm04_46966383_G_A	Chr04	50093937	4	98.494	4	98.494
BARC_1.01_Gm04_47092275_T_C	Chr04	50223267	4	99.564	4	99.564
BARC_1.01_Gm04_47158138_T_C	Chr04	50289129	4	100.055	4	100.055
BARC_1.01_Gm04_47313368_T_G	Chr04	50444359			4	101.513
BARC_1.01_Gm04_47367432_A_G	Chr04	50498533			4	102.225
BARC_1.01_Gm04_47414790_G_A	Chr04	50545890	4	102.777	4	102.777
BARC_1.01_Gm04_47540792_T_C	Chr04	50672102			4	103.676
BARC_1.01_Gm04_47642228_A_G	Chr04	50773537	4	105.188	4	105.188
BARC_1.01_Gm04_47718975_A_C	Chr04	50850285	4	105.598	4	105.598
BARC_1.01_Gm04_47815130_T_G	Chr04	50946442			4	105.841
BARC_1.01_Gm04_47957714_A_C	Chr04	51089231	4	106.245	4	106.245
BARC_1.01_Gm04_47981836_T_C	Chr04	51113353	4	106.327	4	106.327
BARC_1.01_Gm04_48140577_G_A	Chr04	51272076			4	107.157
BARC_1.01_Gm04_48198636_G_A	Chr04	51330095			4	107.224
BARC_1.01_Gm04_48244118_G_A	Chr04	51375575			4	107.454
BARC_1.01_Gm04_48329448_G_A	Chr04	51460922	4	107.697	4	107.697
BARC_1.01_Gm04_48354680_T_C	Chr04	51486154	4	107.743	4	107.743
BARC_1.01_Gm04_48414788_T_C	Chr04	51546265	4	108.222	4	108.222
BARC_1.01_Gm04_48605014_T_G	Chr04	51736487	4	109.72	4	109.72
BARC_1.01_Gm04_48670188_A_G	Chr04	51815917	4	109.996	4	109.996
BARC_1.01_Gm04_48726831_C_T	Chr04	51872562	4	110.489	4	110.489
BARC_1.01_Gm04_48812166_A_G	Chr04	51957955	4	110.833	4	110.833
BARC_1.01_Gm04_48856621_C_T	Chr04	52002411	4	111.06	4	111.06
BARC_1.01_Gm04_48922546_A_G	Chr04	52068303	4	111.193	4	111.193
BARC_1.01_Gm04_48977363_C_T	Chr04	52122999	4	111.476	4	111.476
BARC_1.01_Gm04_49060197_T_G	Chr04	52205833			4	111.649
BARC_1.01_Gm05_285672_T_C	Chr05	1960856	5	9.234	5	9.234
BARC_1.01_Gm05_394764_T_C	Chr05	2069948	5	10.607	5	10.607
BARC_1.01_Gm05_429856_A_G	Chr05	2105040			5	10.8999
BARC_1.01_Gm05_492138_C_T	Chr05	2167334			5	11.5399
BARC_1.01_Gm05_538322_G_T	Chr05	2213518			5	11.8747
BARC_1.01_Gm05_616935_C_A	Chr05	2292131	5	13.412	5	13.412
BARC_1.01_Gm05_649267_A_G	Chr05	2324474	5	13.549	5	13.549
BARC_1.01_Gm05_682648_A_G	Chr05	2357871			5	13.7221
BARC_1.01_Gm05_765761_G_T	Chr05	2440984	5	14.039	5	14.039
BARC_1.01_Gm05_830583_G_A	Chr05	2506014	5	14.206	5	14.206
BARC_1.01_Gm05_888436_A_G	Chr05	2563867	5	14.915	5	14.915
BARC_1.01_Gm05_937362_A_G	Chr05	2612793	5	15.385	5	15.385
BARC_1.01_Gm05_997108_A_G	Chr05	2672539			5	16.0781
BARC_1.01_Gm05_1043092_G_T	Chr05	2718523			5	16.3167
BARC_1.01_Gm05_1062563_A_G	Chr05	2737995	5	16.516	5	16.516
BARC_1.01_Gm05_1106905_A_G	Chr05	2782337	5	17.026	5	17.026
BARC_1.01_Gm05_1175804_G_A	Chr05	2851236			5	18.0315
BARC_1.01_Gm05_1209782_A_G	Chr05	2885214	5	18.325	5	18.325
BARC_1.01_Gm05_1236013_A_C	Chr05	2911445			5	18.5583
BARC_1.01_Gm05_1294282_C_T
BARC_1.01_Gm05_1324331_C_T	Chr05	3041109			5	19.1386
BARC_1.01_Gm05_1490457_C_T	Chr05	3207293			5	20.2506
BARC_1.01_Gm05_1500111_G_A	Chr05	3216947	5	20.3	5	20.3
BARC_1.01_Gm05_1547102_C_T	Chr05	3263938			5	20.6219
BARC_1.01_Gm05_1602402_C_T	Chr05	3319234			5	21.3867
BARC_1.01_Gm05_1663667_G_A	Chr05	3386726	5	21.701	5	21.701
BARC_1.01_Gm05_1705841_A_G	Chr05	3428900	5	21.905	5	21.905
BARC_1.01_Gm05_1744708_G_A	Chr05	3467767			5	22.1327
BARC_1.01_Gm05_1802095_T_C	Chr05	3525154	5	22.491	5	22.491
BARC_1.01_Gm05_1979844_C_A	Chr05	3702823			5	24.6052
BARC_1.01_Gm05_2008838_G_T	Chr05	3731817	5	25.378	5	25.378
BARC_1.01_Gm05_2032662_C_T	Chr05	3755641	5	25.51	5	25.51
BARC_1.01_Gm05_2109639_G_T	Chr05	3832616			5	25.934
BARC_1.01_Gm05_2149226_G_A	Chr05	3872203	5	26.511	5	26.511
BARC_1.01_Gm05_2183459_A_G	Chr05	3906282			5	26.9812
BARC_1.01_Gm05_2216235_A_G	Chr05	3939058	5	27.8	5	27.8
BARC_1.01_Gm05_2352061_C_T	Chr05	4074944	5	29.071	5	29.071
BARC_1.01_Gm05_2415950_G_A	Chr05	4137562			5	29.4224
BARC_1.01_Gm05_2506820_T_G	Chr05	4227990	5	29.737	5	29.737
BARC_1.01_Gm05_2548644_C_T	Chr05	4269814	5	30.273	5	30.273
BARC_1.01_Gm05_2647363_C_T	Chr05	4368128	5	31.741	5	31.741
BARC_1.01_Gm05_2674662_T_G	Chr05	4395428	5	31.962	5	31.962
BARC_1.01_Gm05_2708074_T_C	Chr05	4423839	5	32.522	5	32.522
BARC_1.01_Gm05_2738064_T_C	Chr05	4453422			5	32.7586
BARC_1.01_Gm05_2765849_G_T	Chr05	4481197	5	33.072	5	33.072
BARC_1.01_Gm05_2889929_A_G	Chr05	4605275	5	33.811	5	33.811
BARC_1.01_Gm05_2967386_A_G	Chr05	4682233			5	34.8219
BARC_1.01_Gm05_3067539_C_T	Chr05	4782386	5	35.743	5	35.743
BARC_1.01_Gm05_3131772_G_A	Chr05	4848235	5	36.031	5	36.031
BARC_1.01_Gm05_3284858_A_G	Chr05	5001282			5	37.3836
BARC_1.01_Gm05_3475990_T_C	Chr05	5192354	5	39.382	5	39.382
BARC_1.01_Gm05_3505412_G_A	Chr05	5221711			5	39.7961
BARC_1.01_Gm05_3569588_T_C	Chr05	5285887			5	40.5483
BARC_1.01_Gm05_3664732_A_G	Chr05	5381035			5	41.0295
BARC_1.01_Gm05_3764264_C_T	Chr05	5480565	5	41.269	5	41.269
BARC_1.01_Gm05_3859212_C_T	Chr05	5575791	5	42.758	5	42.758
BARC_1.01_Gm05_3905135_T_C	Chr05	5621714	5	43.031	5	43.031
BARC_1.01_Gm05_4037530_A_G	Chr05	5753185	5	43.24	5	43.24
BARC_1.01_Gm05_4079565_C_T	Chr05	5794460	5	43.399	5	43.399
BARC_1.01_Gm05_4433329_G_A	Chr05	6149022			5	45.034
BARC_1.01_Gm05_7107494_T_C	Chr05	8820984	5	47.214	5	47.214
BARC_1.01_Gm05_7499958_G_T	Chr05	1624690			5	6.00963
BARC_1.01_Gm05_7542380_A_C	Chr05	1582267			5	5.61223
BARC_1.01_Gm05_7588610_C_T	Chr05	1536037			5	5.17917
BARC_1.01_Gm05_7628516_C_A	Chr05	1496131			5	4.80535
BARC_1.01_Gm05_7681969_G_A	Chr05	1442678			5	4.30463
BARC_1.01_Gm05_7714399_A_C	Chr05	1410248			5	4.00085
BARC_1.01_Gm05_7766091_G_A	Chr05	1358556			5	3.51662
BARC_1.01_Gm05_7799197_G_T	Chr05	1325450			5	3.2065
BARC_1.01_Gm05_7842055_T_C	Chr05	1282592			5	2.80503
BARC_1.01_Gm05_7996907_G_T	Chr05	1127602			5	1.35317
BARC_1.01_Gm05_8031928_A_C	Chr05	1092569	5	1.025	5	1.025
BARC_1.01_Gm05_8074146_A_G	Chr05	1050346	5	0.826	5	0.826
BARC_1.01_Gm05_8140171_A_G	Chr05	984321	5	0	5	0
BARC_1.01_Gm05_8170257_C_T	Chr05	954235			5	0
BARC_1.01_Gm05_8235882_T_G	Chr05	884960			5	0
BARC_1.01_Gm05_8295170_T_C	Chr05	825785			5	0
BARC_1.01_Gm05_8492435_A_G	Chr05	628524			5	0
BARC_1.01_Gm05_8525159_C_T	Chr05	595812			5	0
BARC_1.01_Gm05_8562208_A_G	Chr05	558763			5	0
BARC_1.01_Gm05_8597246_C_T	Chr05	523725			5	0
BARC_1.01_Gm05_8656389_T_C	Chr05	464582			5	0
BARC_1.01_Gm05_8695812_A_G	Chr05	425159			5	0
BARC_1.01_Gm05_8736763_G_A	Chr05	384215			5	0
BARC_1.01_Gm05_8810126_G_T	Chr05	308102			5	0
BARC_1.01_Gm05_8916450_C_T	Chr05	201448			5	0
BARC_1.01_Gm05_8956994_C_T	Chr05	160904			5	0
BARC_1.01_Gm05_9012813_A_G	Chr05	105085			5	0
BARC_1.01_Gm05_9097414_G_A	Chr05	21750			5	0
BARC_1.01_Gm05_10273133_T_C	Chr05	11767409	5	47.696	5	47.696
BARC_1.01_Gm05_11165309_C_T	Chr05	19982333			5	47.504
BARC_1.01_Gm05_12920089_A_C	Chr05	18203260			5	47.504
BARC_1.01_Gm05_16220329_T_C	Chr05	9698664	5	47.407	5	47.407
BARC_1.01_Gm05_17884707_T_C	Chr05	15383763	5	47.741	5	47.741
BARC_1.01_Gm05_18223480_T_C	Chr05	15038963	5	47.741	5	47.741
BARC_1.01_Gm05_21633090_T_C	Chr05	22024638	5	47.762	5	47.762
BARC_1.01_Gm05_23799613_A_G	Chr05	24193817	5	47.815	5	47.815
BARC_1.01_Gm05_23934937_A_G	Chr05	24314289	5	47.815	5	47.815
BARC_1.01_Gm05_25068189_A_G	Chr05	25462356	5	47.862	5	47.862
BARC_1.01_Gm05_26685967_G_A	Chr05	27082044	5	48.255	5	48.255
BARC_1.01_Gm05_26716419_G_T	Chr05	27112496			5	48.2924
BARC_1.01_Gm05_26728271_G_A	Chr05	27124210	5	48.327	5	48.327
BARC_1.01_Gm05_26773791_T_C	Chr05	27169812	5	48.345	5	48.345
BARC_1.01_Gm05_27214654_G_A	Chr05	27611613			5	48.7879
BARC_1.01_Gm05_27226936_A_G	Chr05	27623917	5	48.871	5	48.871
BARC_1.01_Gm05_27342672_T_G	Chr05	27739653			5	49.1054
BARC_1.01_Gm05_27365188_A_G	Chr05	27762168	5	49.151	5	49.151
BARC_1.01_Gm05_27384800_C_T	Chr05	27781780			5	49.2327
BARC_1.01_Gm05_27460724_A_G	Chr05	27856064	5	49.542	5	49.542
BARC_1.01_Gm05_28259595_A_G	Chr05	28655905			5	49.828
BARC_1.01_Gm05_28310838_T_C	Chr05	28707428			5	49.8993
BARC_1.01_Gm05_28734075_T_C	Chr05	29122174			5	50.2111
BARC_1.01_Gm05_28856521_T_C	Chr05	29244629	5	50.619	5	50.619
BARC_1.01_Gm05_28880254_G_A	Chr05	29268362			5	50.777
BARC_1.01_Gm05_29020658_G_A	Chr05	29409041	5	51.235	5	51.235
BARC_1.01_Gm05_29461536_A_G	Chr05	29824759			5	51.7126
BARC_1.01_Gm05_29489577_A_G	Chr05	29852798	5	51.755	5	51.755
BARC_1.01_Gm05_29642681_A_C	Chr05	30005876			5	51.869
BARC_1.01_Gm05_29660089_C_T	Chr05	30023284	5	51.851	5	51.851
BARC_1.01_Gm05_29970914_A_G	Chr05	30334765			5	51.933
BARC_1.01_Gm05_30013264_G_A	Chr05	30377957	5	51.933	5	51.933
BARC_1.01_Gm05_30172432_C_T	Chr05	30537465	5	51.933	5	51.933
BARC_1.01_Gm05_30702753_T_C	Chr05	31068959	5	52.024	5	52.024
BARC_1.01_Gm05_30753835_T_C	Chr05	31119733			5	52.3732
BARC_1.01_Gm05_30931540_G_A	Chr05	31198107			5	53.0381
BARC_1.01_Gm05_30966423_G_T	Chr05	31233444			5	53.208
BARC_1.01_Gm05_30976228_G_A	Chr05	31243247	5	53.208	5	53.208
BARC_1.01_Gm05_31048974_G_A	Chr05	31315538	5	53.357	5	53.357
BARC_1.01_Gm05_31100462_G_A	Chr05	31367025	5	53.777	5	53.777
BARC_1.01_Gm05_31160955_A_G	Chr05	31427594			5	53.9093
BARC_1.01_Gm05_31274857_A_G	Chr05	31541462	5	54.084	5	54.084
BARC_1.01_Gm05_31317887_C_T	Chr05	31584490			5	54.1884
BARC_1.01_Gm05_31334797_C_T	Chr05	31601400	5	54.231	5	54.231
BARC_1.01_Gm05_31399568_T_G	Chr05	31666172			5	54.3457
BARC_1.01_Gm05_31454134_T_C	Chr05	31720739	5	54.632	5	54.632
BARC_1.01_Gm05_31488398_G_A	Chr05	31756622			5	54.8274
BARC_1.01_Gm05_31553830_C_A	Chr05	31822052	5	55.242	5	55.242
BARC_1.01_Gm05_31605772_A_G	Chr05	31873991	5	55.295	5	55.295
BARC_1.01_Gm05_31662958_A_C	Chr05	31932170	5	55.737	5	55.737
BARC_1.01_Gm05_31767626_A_G	Chr05	32036641	5	57.366	5	57.366
BARC_1.01_Gm05_31827868_T_G	Chr05	32095735			5	57.926
BARC_1.01_Gm05_31856071_A_G	Chr05	32123938			5	58.0863
BARC_1.01_Gm05_32043439_T_G	Chr05	32310826	5	59.149	5	59.149
BARC_1.01_Gm05_32097530_A_C	Chr05	32364847			5	59.5898
BARC_1.01_Gm05_32130134_T_C	Chr05	32397451	5	59.782	5	59.782
BARC_1.01_Gm05_32327497_T_C	Chr05	32594828	5	61.142	5	61.142
BARC_1.01_Gm05_32361439_C_A	Chr05	32628753			5	61.2752
BARC_1.01_Gm05_32565157_T_C	Chr05	32832462			5	62.646
BARC_1.01_Gm05_32654943_T_C	Chr05	32922250	5	63.108	5	63.108
BARC_1.01_Gm05_32734184_G_A	Chr05	33001491			5	63.3058
BARC_1.01_Gm05_32908802_T_C	Chr05	33176511	5	65.249	5	65.249
BARC_1.01_Gm05_32980603_A_G	Chr05	33248314			5	65.7201
BARC_1.01_Gm05_33050904_A_G	Chr05	33318788			5	65.8473
BARC_1.01_Gm05_33075880_T_C	Chr05	33343764			5	65.918
BARC_1.01_Gm05_33130272_A_G	Chr05	33398163	5	66.318	5	66.318
BARC_1.01_Gm05_33176582_G_A	Chr05	33444202			5	66.453
BARC_1.01_Gm05_33268964_T_G	Chr05	33536375			5	66.739
BARC_1.01_Gm05_33290398_G_A	Chr05	33557809	5	67.019	5	67.019
BARC_1.01_Gm05_33472263_A_C	Chr05	33739867			5	68.3005
BARC_1.01_Gm05_33501321_C_T	Chr05	33769022			5	68.6502
BARC_1.01_Gm05_33576968_A_G	Chr05	33844667	5	69.446	5	69.446
BARC_1.01_Gm05_33618722_T_C	Chr05	33887621			5	69.6706
BARC_1.01_Gm05_33651401_T_C	Chr05	33920300	5	69.859	5	69.859
BARC_1.01_Gm05_33737561_T_C	Chr05	34006356			5	70.049
BARC_1.01_Gm05_33785297_T_C	Chr05	34054092	5	70.212	5	70.212
BARC_1.01_Gm05_33843473_C_T	Chr05	34112269	5	70.848	5	70.848
BARC_1.01_Gm05_33929183_C_T	Chr05	34199787	5	71.597	5	71.597
BARC_1.01_Gm05_34002033_A_G	Chr05	34272637	5	72.737	5	72.737
BARC_1.01_Gm05_34034547_T_C	Chr05	34305148			5	73.0941
BARC_1.01_Gm05_34081675_A_G	Chr05	34352276	5	73.434	5	73.434
BARC_1.01_Gm05_34115366_T_C	Chr05	34386052	5	73.477	5	73.477
BARC_1.01_Gm05_34190449_C_T	Chr05	34461135	5	74.482	5	74.482
BARC_1.01_Gm05_34234207_G_A	Chr05	34504893	5	74.586	5	74.586
BARC_1.01_Gm05_34294649_G_T	Chr05	34565334	5	75.085	5	75.085
BARC_1.01_Gm05_34333493_G_T	Chr05	34604182			5	75.432
BARC_1.01_Gm05_34406874_G_A	Chr05	34677563	5	76.4	5	76.4
BARC_1.01_Gm05_34439737_T_C	Chr05	34710426			5	76.4805
BARC_1.01_Gm05_34536503_T_C	Chr05	34807194	5	77.058	5	77.058
BARC_1.01_Gm05_34570503_C_A	Chr05	34841194	5	77.109	5	77.109
BARC_1.01_Gm05_34620992_C_A	Chr05	34891673	5	77.688	5	77.688
BARC_1.01_Gm05_34692879_G_T	Chr05	34963636	5	78.1	5	78.1
BARC_1.01_Gm05_34734860_T_C	Chr05	35005617			5	78.4903
BARC_1.01_Gm05_34765648_A_G	Chr05	35036404	5	78.696	5	78.696
BARC_1.01_Gm05_34801979_T_G	Chr05	35072735			5	78.9901
BARC_1.01_Gm05_34830575_G_A	Chr05	35101291			5	79.1801
BARC_1.01_Gm05_34887900_A_G	Chr05	35158609	5	79.385	5	79.385
BARC_1.01_Gm05_34939267_A_G	Chr05	35209993			5	79.5842
BARC_1.01_Gm05_34976496_A_G	Chr05	35247222	5	79.741	5	79.741
BARC_1.01_Gm05_35039076_C_T	Chr05	35309800			5	80.3121
BARC_1.01_Gm05_35103944_A_G	Chr05	35374668	5	80.898	5	80.898
BARC_1.01_Gm05_35152904_T_C	Chr05	35423627	5	81.092	5	81.092
BARC_1.01_Gm05_35196492_G_T	Chr05	35467214			5	81.2406
BARC_1.01_Gm05_35237092_T_G	Chr05	35507814			5	81.379
BARC_1.01_Gm05_35262325_T_G	Chr05	35533047			5	81.5486
BARC_1.01_Gm05_35326427_C_T	Chr05	35597149			5	82.0511
BARC_1.01_Gm05_35368098_A_C	Chr05	35638821	5	82.494	5	82.494
BARC_1.01_Gm05_35416641_C_T	Chr05	35687363			5	83.4704
BARC_1.01_Gm05_35450915_T_C	Chr05	35722019			5	83.9004
BARC_1.01_Gm05_35501960_G_T	Chr05	35773064	5	84.378	5	84.378
BARC_1.01_Gm05_35518408_T_C	Chr05	35789512	5	84.378	5	84.378
BARC_1.01_Gm05_35650389_C_T	Chr05	35921493			5	84.848
BARC_1.01_Gm05_35690382_A_G	Chr05	35961486			5	84.961
BARC_1.01_Gm05_35724027_A_G	Chr05	35995131	5	85.123	5	85.123
BARC_1.01_Gm05_35754878_C_A	Chr05	36025982			5	85.5151
BARC_1.01_Gm05_35788006_T_C	Chr05	36046937	5	85.531	5	85.531
BARC_1.01_Gm05_35860939_C_T	Chr05	36119852	5	86.008	5	86.008
BARC_1.01_Gm05_35992617_T_C	Chr05	36275578			5	87.0744
BARC_1.01_Gm05_36028909_A_G	Chr05	36311870			5	87.2766
BARC_1.01_Gm05_36055684_C_T	Chr05	36338646			5	87.4538
BARC_1.01_Gm05_36115730_C_T	Chr05	36398530	5	87.85	5	87.85
BARC_1.01_Gm05_36190383_A_C	Chr05	36473160	5	88.657	5	88.657
BARC_1.01_Gm05_36196250_T_G	Chr05	36479027	5	88.757	5	88.757
BARC_1.01_Gm05_36266459_A_G	Chr05	36549236			5	89.7283
BARC_1.01_Gm05_36393767_C_T	Chr05	36676544			5	90.2612
BARC_1.01_Gm05_36429393_C_T	Chr05	36712170	5	90.319	5	90.319
BARC_1.01_Gm05_36465301_T_C	Chr05	36748078	5	90.688	5	90.688
BARC_1.01_Gm05_36558442_C_T	Chr05	36841215	5	91.396	5	91.396
BARC_1.01_Gm05_36626022_A_G	Chr05	36917839			5	87.39
BARC_1.01_Gm05_36671535_C_T	Chr05	36962030	5	91.789	5	91.789
BARC_1.01_Gm05_36749252_T_C	Chr05	37039750	5	92.853	5	92.853
BARC_1.01_Gm05_36769351_T_G	Chr05	37059445	5	92.983	5	92.983
BARC_1.01_Gm05_36849833_T_C	Chr05	37139944			5	93.718
BARC_1.01_Gm05_37027716_G_A	Chr05	37317508			5	94.5066
BARC_1.01_Gm05_37043636_A_C	Chr05	37333428	5	94.714	5	94.714
BARC_1.01_Gm05_37071607_G_A	Chr05	37361399			5	94.8292
BARC_1.01_Gm05_37115396_A_G	Chr05	37405444			5	95.176
BARC_1.01_Gm05_37194257_T_C	Chr05	37484301			5	95.481
BARC_1.01_Gm05_37260149_A_G	Chr05	37550193			5	95.8882
BARC_1.01_Gm05_37305888_A_G	Chr05	37595926	5	96.398	5	96.398
BARC_1.01_Gm05_37409751_C_T	Chr05	37699648			5	96.7151
BARC_1.01_Gm05_37480785_T_C	Chr05	37770680			5	96.9589
BARC_1.01_Gm05_37592640_T_C	Chr05	37882533			5	97.5755
BARC_1.01_Gm05_37611048_C_T	Chr05	37900941			5	97.6789
BARC_1.01_Gm05_37650940_T_C	Chr05	37940835	5	98.14	5	98.14
BARC_1.01_Gm05_37696986_T_C	Chr05	37987089			5	98.3725
BARC_1.01_Gm05_37744939_G_T	Chr05	38035040			5	98.5391
BARC_1.01_Gm05_37834044_A_G	Chr05	38124189			5	98.9537
BARC_1.01_Gm05_37848366_C_A	Chr05	38138511	5	99.188	5	99.188
BARC_1.01_Gm05_37990846_C_T	Chr05	38280990	5	99.942	5	99.942
BARC_1.01_Gm05_38036821_A_C	Chr05	38326967			5	100.205
BARC_1.01_Gm05_38073855_C_T	Chr05	38364001	5	100.359	5	100.359
BARC_1.01_Gm05_38098748_C_A	Chr05	38388893			5	100.585
BARC_1.01_Gm05_38231403_G_A	Chr05	42119049	5	121.452	5	121.452
BARC_1.01_Gm05_38259743_A_G	Chr05	42090709	5	121.406	5	121.406
BARC_1.01_Gm05_38453430_G_A	Chr05	41897022			5	120.33
BARC_1.01_Gm05_38457343_G_T	Chr05	41893109			5	120.308
BARC_1.01_Gm05_38596037_C_A	Chr05	41754397	5	119.615	5	119.615
BARC_1.01_Gm05_38636402_G_A	Chr05	41712419	5	119.379	5	119.379
BARC_1.01_Gm05_38674350_C_T	Chr05	41674471			5	119.362
BARC_1.01_Gm05_38703433_T_C	Chr05	41645388	5	119.065	5	119.065
BARC_1.01_Gm05_38950372_T_C	Chr05	41398449			5	118.111
BARC_1.01_Gm05_38995911_C_T	Chr05	41352910			5	117.858
BARC_1.01_Gm05_39021151_C_A	Chr05	41327670			5	117.599
BARC_1.01_Gm05_39054172_A_G	Chr05	41294649			5	117.198
BARC_1.01_Gm05_39083568_A_G	Chr05	41265253			5	116.788
BARC_1.01_Gm05_39273308_T_G	Chr05	41075707			5	116.063
BARC_1.01_Gm05_39341525_C_T	Chr05	41007475			5	115.867
BARC_1.01_Gm05_39374746_C_T	Chr05	40974254			5	115.757
BARC_1.01_Gm05_39402030_T_C	Chr05	40946970	5	115.714	5	115.714
BARC_1.01_Gm05_39432585_C_A	Chr05	40916521			5	115.393
BARC_1.01_Gm05_39576558_A_G	Chr05	40772548			5	114.579
BARC_1.01_Gm05_39643904_T_C	Chr05	40696165	5	114.032	5	114.032
BARC_1.01_Gm05_39655552_A_C	Chr05	40684517			5	113.969
BARC_1.01_Gm05_39858447_T_C	Chr05	40481751	5	113.399	5	113.399
BARC_1.01_Gm05_39924642_C_T	Chr05	40415432			5	112.99
BARC_1.01_Gm05_39995603_C_T	Chr05	40344471			5	112.582
BARC_1.01_Gm05_40044590_T_G	Chr05	40295481	5	112.084	5	112.084
BARC_1.01_Gm05_40147071_T_C	Chr05	40193010	5	111.338	5	111.338
BARC_1.01_Gm05_40169104_G_A	Chr05	40170977			5	110.973
BARC_1.01_Gm05_40299923_A_G	Chr05	40040158			5	109.921
BARC_1.01_Gm05_40349605_T_C	Chr05	39990476			5	109.621
BARC_1.01_Gm05_40452052_G_T	Chr05	39886822	5	108.846	5	108.846
BARC_1.01_Gm05_40517408_T_C	Chr05	39821466	5	108.417	5	108.417
BARC_1.01_Gm05_40528969_T_G	Chr05	39809905			5	108.272
BARC_1.01_Gm05_40642754_C_A	Chr05	39696120	5	107.544	5	107.544
BARC_1.01_Gm05_40791973_A_G	Chr05	39546900	5	106.391	5	106.391
BARC_1.01_Gm05_40824886_T_C	Chr05	39513987			5	106.347
BARC_1.01_Gm05_40919406_C_T	Chr05	39419467			5	105.661
BARC_1.01_Gm05_40942868_G_A	Chr05	39396012			5	105.377
BARC_1.01_Gm05_41066968_A_G	Chr05	39271942			5	104.591
BARC_1.01_Gm05_41114303_T_C	Chr05	39224558			5	104.375
BARC_1.01_Gm05_41151290_T_C	Chr05	39187571			5	104.107
BARC_1.01_Gm05_41186986_G_A	Chr05	39151875			5	103.967
BARC_1.01_Gm05_41240881_A_G	Chr05	39097082			5	103.689
BARC_1.01_Gm05_41265569_A_G	Chr05	39072290			5	103.563
BARC_1.01_Gm05_41318744_A_G	Chr05	39019115			5	103.481
BARC_1.01_Gm05_41344316_C_T	Chr05	38993543			5	103.336
BARC_1.01_Gm05_41394645_G_T	Chr05	38943214			5	103.236
BARC_1.01_Gm05_41446899_T_C	Chr05	38890959			5	103.064
BARC_1.01_Gm05_41481303_T_C	Chr05	38856557	5	103.023	5	103.023
BARC_1.01_Gm05_41638179_T_C	Chr05	38700130	5	102.299	5	102.299
BARC_1.01_Gm05_41658399_C_T	Chr05	38679910	5	102.299	5	102.299
BARC_1.01_Gm05_41740936_C_T	Chr05	38597425	5	101.947	5	101.947
BARC_1.01_Gm05_41866018_G_A	Chr05	38472343	5	101.35	5	101.35
BARC_1.01_Gm06_84226_C_T	Chr06	84193			6	0.143087
BARC_1.01_Gm06_489058_C_A	Chr06	493964			6	1.32867
BARC_1.01_Gm06_496825_G_A	Chr06	501731			6	1.35391
BARC_1.01_Gm06_657590_T_G	Chr06	669123			6	1.74361
BARC_1.01_Gm06_732091_G_A	Chr06	743583	6	1.948	6	1.948
BARC_1.01_Gm06_790146_T_G	Chr06	801649			6	2.33846
BARC_1.01_Gm06_909751_C_T	Chr06	921254			6	3.30105
BARC_1.01_Gm06_969495_G_T	Chr06	980998			6	3.93643
BARC_1.01_Gm06_1006528_G_A	Chr06	1018033			6	4.05324
BARC_1.01_Gm06_1101232_T_C	Chr06	1118921			6	4.38794
BARC_1.01_Gm06_1216803_A_C	Chr06	1234490	6	5.047	6	5.047
BARC_1.01_Gm06_1278224_C_T	Chr06	1295911			6	5.58545
BARC_1.01_Gm06_1328895_T_C	Chr06	1346405	6	5.742	6	5.742
BARC_1.01_Gm06_1387164_A_G	Chr06	1404673			6	6.11638
BARC_1.01_Gm06_1454403_A_C	Chr06	1472218	6	6.227	6	6.227
BARC_1.01_Gm06_1514202_T_C	Chr06	1532017			6	6.4869
BARC_1.01_Gm06_1609551_C_T	Chr06	1627366			6	7.1499
BARC_1.01_Gm06_1655912_T_G	Chr06	1673727			6	7.37622
BARC_1.01_Gm06_1737718_C_T	Chr06	1755532			6	7.59
BARC_1.01_Gm06_2086304_T_C	Chr06	2104129			6	10.2256
BARC_1.01_Gm06_2253042_G_A	Chr06	2280323	6	11.558	6	11.558
BARC_1.01_Gm06_2325487_G_T	Chr06	2352768	6	12.084	6	12.084
BARC_1.01_Gm06_2393421_A_G	Chr06	2420702	6	12.464	6	12.464
BARC_1.01_Gm06_2481084_A_G	Chr06	2508365	6	13.53	6	13.53
BARC_1.01_Gm06_2596995_A_G	Chr06	2624221			6	14.1452
BARC_1.01_Gm06_2649771_A_G	Chr06	2676998	6	14.508	6	14.508
BARC_1.01_Gm06_2722611_C_T	Chr06	2749838	6	14.64	6	14.64
BARC_1.01_Gm06_2990241_A_G	Chr06	3017454	6	16.04	6	16.04
BARC_1.01_Gm06_3077486_G_A	Chr06	3104699	6	16.366	6	16.366
BARC_1.01_Gm06_3143746_T_C	Chr06	3170761			6	16.7066
BARC_1.01_Gm06_3199735_A_G	Chr06	3226750			6	17.4363
BARC_1.01_Gm06_3252579_T_C	Chr06	3279594	6	18.125	6	18.125
BARC_1.01_Gm06_3335673_A_G	Chr06	3362688			6	18.7643
BARC_1.01_Gm06_3370143_T_C	Chr06	3397159	6	19.016	6	19.016
BARC_1.01_Gm06_3516687_C_T	Chr06	3543679			6	19.9972
BARC_1.01_Gm06_3608127_T_C	Chr06	3643449	6	20.858	6	20.858
BARC_1.01_Gm06_3880702_G_T	Chr06	3914220			6	22.2643
BARC_1.01_Gm06_3941524_A_G	Chr06	3975042	6	22.537	6	22.537
BARC_1.01_Gm06_4124078_G_A	Chr06	4157597			6	23.7758
BARC_1.01_Gm06_4212222_A_G	Chr06	4245837	6	24.384	6	24.384
BARC_1.01_Gm06_4298418_T_C	Chr06	4332033	6	24.818	6	24.818
BARC_1.01_Gm06_4302100_C_T	Chr06	4335715			6	24.8434
BARC_1.01_Gm06_4422517_A_G	Chr06	4456132			6	25.6744
BARC_1.01_Gm06_4578291_T_G	Chr06	4584430			6	26.5598
BARC_1.01_Gm06_4644965_G_A	Chr06	4651121			6	27.0201
BARC_1.01_Gm06_4820133_A_G	Chr06	4826081	6	28.105	6	28.105
BARC_1.01_Gm06_4935060_G_A	Chr06	4941014			6	29.1219
BARC_1.01_Gm06_4995087_A_G	Chr06	5001043	6	29.667	6	29.667
BARC_1.01_Gm06_5058345_A_G	Chr06	5064301	6	30.303	6	30.303
BARC_1.01_Gm06_5135025_A_G	Chr06	5140936			6	30.6618
BARC_1.01_Gm06_5196308_T_C	Chr06	5202219	6	30.891	6	30.891
BARC_1.01_Gm06_5297183_G_A	Chr06	5303094			6	31.4138
BARC_1.01_Gm06_5318544_T_C	Chr06	5324457	6	31.563	6	31.563
BARC_1.01_Gm06_5375696_T_C	Chr06	5381609	6	31.832	6	31.832
BARC_1.01_Gm06_5430089_T_G	Chr06	5436003	6	31.955	6	31.955
BARC_1.01_Gm06_5493202_C_T	Chr06	5499125	6	32.57	6	32.57
BARC_1.01_Gm06_5538645_G_A	Chr06	5544577			6	32.7458
BARC_1.01_Gm06_5591484_T_C	Chr06	5597303			6	32.9497
BARC_1.01_Gm06_5660542_A_G	Chr06	5666361	6	33.202	6	33.202
BARC_1.01_Gm06_5829396_G_A	Chr06	5835215	6	33.761	6	33.761
BARC_1.01_Gm06_5847946_T_G	Chr06	5853765	6	33.773	6	33.773
BARC_1.01_Gm06_5906568_T_C	Chr06	5912387			6	34.0409
BARC_1.01_Gm06_5991160_A_G	Chr06	5995831			6	35.2583
BARC_1.01_Gm06_6094090_G_T	Chr06	6099232			6	36.9513
BARC_1.01_Gm06_6141525_A_C	Chr06	6146667	6	37.242	6	37.242
BARC_1.01_Gm06_6209748_T_C	Chr06	6214894	6	37.614	6	37.614
BARC_1.01_Gm06_6305510_T_C	Chr06	6310656			6	38.6563
BARC_1.01_Gm06_6399055_C_T	Chr06	6404245	6	39.335	6	39.335
BARC_1.01_Gm06_6488212_A_C	Chr06	6493434			6	40.0114
BARC_1.01_Gm06_6576054_G_A	Chr06	6581862	6	40.905	6	40.905
BARC_1.01_Gm06_6710662_G_A	Chr06	6716017			6	42.4087
BARC_1.01_Gm06_6797764_C_T	Chr06	6803119	6	43.385	6	43.385
BARC_1.01_Gm06_6838468_A_C	Chr06	6843843	6	43.543	6	43.543
BARC_1.01_Gm06_6914278_T_C	Chr06	6919668	6	43.811	6	43.811
BARC_1.01_Gm06_6976076_C_T	Chr06	6981466	6	44.61	6	44.61
BARC_1.01_Gm06_7072768_A_G	Chr06	7078527	6	45.107	6	45.107
BARC_1.01_Gm06_7259462_T_C	Chr06	7265304	6	45.906	6	45.906
BARC_1.01_Gm06_7323345_T_G	Chr06	7329187			6	46.09
BARC_1.01_Gm06_7523395_G_A	Chr06	7529157			6	47.3537
BARC_1.01_Gm06_7615106_T_C	Chr06	7620868	6	47.803	6	47.803
BARC_1.01_Gm06_7683418_G_A	Chr06	7689180			6	48.0544
BARC_1.01_Gm06_7756576_G_A	Chr06	7762338	6	48.292	6	48.292
BARC_1.01_Gm06_7836214_T_C	Chr06	7841986	6	48.339	6	48.339
BARC_1.01_Gm06_7918219_C_T	Chr06	7923990			6	48.4461
BARC_1.01_Gm06_8015415_G_T	Chr06	8021182			6	49.314
BARC_1.01_Gm06_8079300_T_C	Chr06	8085085	6	49.505	6	49.505
BARC_1.01_Gm06_8173150_A_C	Chr06	8178935	6	50.039	6	50.039
BARC_1.01_Gm06_8216151_C_T	Chr06	8221934	6	50.141	6	50.141
BARC_1.01_Gm06_8338093_G_A	Chr06	8343876	6	50.759	6	50.759
BARC_1.01_Gm06_8483050_C_T	Chr06	8488833	6	51.516	6	51.516
BARC_1.01_Gm06_8630236_C_T	Chr06	8636013			6	51.7845
BARC_1.01_Gm06_8802768_C_T	Chr06	8808577	6	52.363	6	52.363
BARC_1.01_Gm06_8979504_A_G	Chr06	8985500	6	53.372	6	53.372
BARC_1.01_Gm06_9081030_C_A	Chr06	9087027	6	53.825	6	53.825
BARC_1.01_Gm06_9153377_A_G	Chr06	9163989			6	54.0273
BARC_1.01_Gm06_9216536_A_C	Chr06	9227148	6	54.184	6	54.184
BARC_1.01_Gm06_9263869_A_C	Chr06	9274481	6	54.567	6	54.567
BARC_1.01_Gm06_9397134_A_G	Chr06	9407745	6	55.808	6	55.808
BARC_1.01_Gm06_9442481_T_C	Chr06	9453068	6	55.808	6	55.808
BARC_1.01_Gm06_9668798_T_C	Chr06	9679385			6	56.7591
BARC_1.01_Gm06_9756999_T_C	Chr06	9767612			6	57.0692
BARC_1.01_Gm06_9803356_C_T	Chr06	9813969	6	57.617	6	57.617
BARC_1.01_Gm06_9952410_T_C	Chr06	9971772			6	57.9852
BARC_1.01_Gm06_10124470_T_C	Chr06	10143832	6	58.76	6	58.76
BARC_1.01_Gm06_10240897_T_C	Chr06	10260260	6	59.87	6	59.87
BARC_1.01_Gm06_10324739_T_G	Chr06	10344093	6	60.264	6	60.264
BARC_1.01_Gm06_10383065_G_A	Chr06	10402418	6	60.512	6	60.512
BARC_1.01_Gm06_10464340_G_A	Chr06	10483693			6	60.926
BARC_1.01_Gm06_10693310_G_A	Chr06	10712690	6	62.497	6	62.497
BARC_1.01_Gm06_10781518_T_C	Chr06	10809898	6	63.349	6	63.349
BARC_1.01_Gm06_10823424_C_T	Chr06	10851807	6	64.148	6	64.148
BARC_1.01_Gm06_10891060_T_C	Chr06	10919443	6	64.357	6	64.357
BARC_1.01_Gm06_10993554_A_G	Chr06	11019800			6	64.7874
BARC_1.01_Gm06_11098210_C_T	Chr06	11124796			6	65.0982
BARC_1.01_Gm06_11165149_C_T	Chr06	11191735	6	65.539	6	65.539
BARC_1.01_Gm06_11243298_G_T	Chr06	11269900			6	65.9907
BARC_1.01_Gm06_11333769_G_A	Chr06	11360371	6	66.457	6	66.457
BARC_1.01_Gm06_11479872_T_C	Chr06	11506438	6	66.95	6	66.95
BARC_1.01_Gm06_11659627_A_G	Chr06	11686193			6	68.5218
BARC_1.01_Gm06_11786580_T_G	Chr06	11813160			6	69.1582
BARC_1.01_Gm06_11844498_A_G	Chr06	11871084			6	69.6749
BARC_1.01_Gm06_11948808_G_A	Chr06	11975393	6	70.24	6	70.24
BARC_1.01_Gm06_12028624_A_G	Chr06	12055209	6	70.643	6	70.643
BARC_1.01_Gm06_12129311_G_A	Chr06	12155913			6	71.0869
BARC_1.01_Gm06_12173941_A_G	Chr06	12200543	6	71.104	6	71.104
BARC_1.01_Gm06_12252031_C_T	Chr06	12278627	6	71.612	6	71.612
BARC_1.01_Gm06_12346248_C_T	Chr06	12372846	6	72.272	6	72.272
BARC_1.01_Gm06_12414435_G_A	Chr06	12441358			6	72.588
BARC_1.01_Gm06_12544455_A_G	Chr06	12571378	6	73.427	6	73.427
BARC_1.01_Gm06_12816666_A_G	Chr06	12843589	6	74.503	6	74.503
BARC_1.01_Gm06_12914255_A_G	Chr06	12941178			6	75.7749
BARC_1.01_Gm06_12963850_T_C	Chr06	12990773	6	76.717	6	76.717
BARC_1.01_Gm06_13008773_A_G	Chr06	13035696	6	77.316	6	77.316
BARC_1.01_Gm06_13193350_G_A	Chr06	13220273			6	78.3855
BARC_1.01_Gm06_13237698_A_G	Chr06	13264621			6	78.8891
BARC_1.01_Gm06_13318948_A_G	Chr06	13345871	6	79.544	6	79.544
BARC_1.01_Gm06_13401987_C_T	Chr06	13429255	6	80.544	6	80.544
BARC_1.01_Gm06_13472059_A_G	Chr06	13499326			6	80.7388
BARC_1.01_Gm06_13528200_T_C	Chr06	13555487	6	81.104	6	81.104
BARC_1.01_Gm06_13621986_A_C	Chr06	13649273	6	81.737	6	81.737
BARC_1.01_Gm06_13732043_T_C	Chr06	13759357	6	82.702	6	82.702
BARC_1.01_Gm06_13811298_C_T	Chr06	13847595	6	83.342	6	83.342
BARC_1.01_Gm06_13881657_A_G	Chr06	13917815	6	83.692	6	83.692
BARC_1.01_Gm06_13990118_C_T	Chr06	14026339			6	84.5314
BARC_1.01_Gm06_14058543_A_C	Chr06	14094641			6	85.563
BARC_1.01_Gm06_14138713_C_A	Chr06	14174887			6	86.2264
BARC_1.01_Gm06_14238413_A_C	Chr06	14281072			6	86.778
BARC_1.01_Gm06_14321140_T_C	Chr06	14363799			6	87.1847
BARC_1.01_Gm06_14359453_T_C	Chr06	14402114			6	87.5899
BARC_1.01_Gm06_14452528_G_A	Chr06	14495135			6	88.5947
BARC_1.01_Gm06_14511744_T_C	Chr06	14554440			6	89.0079
BARC_1.01_Gm06_14573229_C_T	Chr06	14615924			6	89.2741
BARC_1.01_Gm06_14682231_T_C	Chr06	14725159			6	89.4508
BARC_1.01_Gm06_14737902_A_G	Chr06	14780835	6	89.84	6	89.84
BARC_1.01_Gm06_14859364_A_C	Chr06	14901930			6	91.6481
BARC_1.01_Gm06_14924961_T_C	Chr06	14967527	6	92.306	6	92.306
BARC_1.01_Gm06_14972027_A_C	Chr06	15801646			6	92.37
BARC_1.01_Gm06_15032691_A_G	Chr06	15074859	6	92.727	6	92.727
BARC_1.01_Gm06_15115808_C_T	Chr06	15157976	6	93.39	6	93.39
BARC_1.01_Gm06_15189169_G_T	Chr06	15231313			6	93.9584
BARC_1.01_Gm06_15242800_T_C	Chr06	15284944			6	94.1973
BARC_1.01_Gm06_15288970_G_A	Chr06	15331127			6	94.3638
BARC_1.01_Gm06_15331958_A_G	Chr06	15374116	6	94.47	6	94.47
BARC_1.01_Gm06_15376751_G_A	Chr06	15418909			6	94.588
BARC_1.01_Gm06_15453344_A_G	Chr06	15495234			6	94.7889
BARC_1.01_Gm06_15571070_T_C	Chr06	15614187	6	95.207	6	95.207
BARC_1.01_Gm06_15640623_G_A	Chr06	15683740	6	95.452	6	95.452
BARC_1.01_Gm06_15702934_A_G	Chr06	15745642	6	95.7	6	95.7
BARC_1.01_Gm06_15793203_T_C	Chr06	15841692	6	96.436	6	96.436
BARC_1.01_Gm06_15847484_A_C	Chr06	15895973	6	96.798	6	96.798
BARC_1.01_Gm06_15910152_A_G	Chr06	15959069	6	97.209	6	97.209
BARC_1.01_Gm06_15960829_C_A	Chr06	16009748			6	97.6802
BARC_1.01_Gm06_16084283_C_T	Chr06	16133204			6	98.5783
BARC_1.01_Gm06_16133328_G_A	Chr06	16182609			6	98.779
BARC_1.01_Gm06_16207402_T_C	Chr06	16256683			6	99.2002
BARC_1.01_Gm06_16315206_A_G	Chr06	16365309	6	99.65	6	99.65
BARC_1.01_Gm06_16372276_T_C	Chr06	16423204	6	99.842	6	99.842
BARC_1.01_Gm06_16390152_A_G	Chr06	16441080			6	100.269
BARC_1.01_Gm06_16566894_G_A	Chr06	16612216	6	100.705	6	100.705
BARC_1.01_Gm06_16669594_G_T	Chr06	16714933			6	101.48
BARC_1.01_Gm06_16745340_A_G	Chr06	16790675			6	102.027
BARC_1.01_Gm06_16792113_T_C	Chr06	16837448	6	102.365	6	102.365
BARC_1.01_Gm06_16853739_A_C	Chr06	16899074			6	102.432
BARC_1.01_Gm06_16923935_T_C	Chr06	16968506	6	102.507	6	102.507
BARC_1.01_Gm06_17188046_A_G	Chr06	17232870			6	103.521
BARC_1.01_Gm06_17258654_A_G	Chr06	17303937			6	103.835
BARC_1.01_Gm06_17356033_G_A	Chr06	17401316	6	104.07	6	104.07
BARC_1.01_Gm06_17399306_A_C	Chr06	17453976			6	104.746
BARC_1.01_Gm06_17617727_G_T	Chr06	17672411	6	105.863	6	105.863
BARC_1.01_Gm06_18033759_A_G	Chr06	18230296	6	107.108	6	107.108
BARC_1.01_Gm06_18252495_T_C	Chr06	18446052			6	107.3
BARC_1.01_Gm06_18447419_G_A	Chr06	18641000	6	107.557	6	107.557
BARC_1.01_Gm06_18583273_A_C	Chr06	18788512	6	108.38	6	108.38
BARC_1.01_Gm06_18766611_C_T	Chr06	18970072			6	108.643
BARC_1.01_Gm06_19282687_A_G	Chr06	19486921	6	109.724	6	109.724
BARC_1.01_Gm06_19540686_C_T	Chr06	19744952			6	109.984
BARC_1.01_Gm06_20152926_T_C	Chr06	20353073			6	110.67
BARC_1.01_Gm06_20370075_T_C	Chr06	20570157			6	110.88
BARC_1.01_Gm06_20486758_C_A	Chr06	20686842			6	110.993
BARC_1.01_Gm06_20739900_T_C	Chr06	20940014			6	111.198
BARC_1.01_Gm06_20943239_T_C	Chr06	21143967			6	111.297
BARC_1.01_Gm06_21363243_A_G	Chr06	21516983	6	111.476	6	111.476
BARC_1.01_Gm06_21567013_G_A	Chr06	21786787			6	111.493
BARC_1.01_Gm06_22271239_C_T	Chr06	22478790			6	111.52
BARC_1.01_Gm06_23462870_C_T	Chr06	23423070			6	111.52
BARC_1.01_Gm06_24160775_C_T	Chr06	26848852			6	111.52
BARC_1.01_Gm06_25704938_T_C	Chr06	24723754			6	111.52
BARC_1.01_Gm06_25799930_T_C	Chr06	24628613	6	111.52	6	111.52
BARC_1.01_Gm06_26933523_C_T	Chr06	26103041	6	111.52	6	111.52
BARC_1.01_Gm06_26981990_G_T	Chr06	26151237	6	111.52	6	111.52
BARC_1.01_Gm06_27322640_A_G	Chr06	28086922	6	111.52	6	111.52
BARC_1.01_Gm06_28315232_G_A	Chr06	29185593			6	111.545
BARC_1.01_Gm06_28816949_A_G	Chr06	29695318	6	111.774	6	111.774
BARC_1.01_Gm06_28991907_C_T	Chr06	29864353			6	111.774
BARC_1.01_Gm06_30260912_A_G	Chr06	31085380			6	111.774
BARC_1.01_Gm06_30534657_A_G	Chr06	31352488	6	111.774	6	111.774
BARC_1.01_Gm06_31288514_A_C	Chr06	32201984			6	111.774
BARC_1.01_Gm06_31863080_C_T	Chr06	32783474	6	111.774	6	111.774
BARC_1.01_Gm06_32079709_C_A	Chr06	33000707			6	111.743
BARC_1.01_Gm06_32525220_G_T	Chr06	33455115			6	111.774
BARC_1.01_Gm06_33615663_G_A	Chr06	34540898			6	111.784
BARC_1.01_Gm06_34209123_C_T	Chr06	35133820			6	111.846
BARC_1.01_Gm06_34966793_A_G	Chr06	35886438			6	111.925
BARC_1.01_Gm06_36058154_C_T	Chr06	36978146			6	112.039
BARC_1.01_Gm06_36128279_T_C	Chr06	37062726			6	112.048
BARC_1.01_Gm06_37017961_A_G	Chr06	39294410			6	112.845
BARC_1.01_Gm06_37364558_A_C	Chr06	38073750			6	112.272
BARC_1.01_Gm06_37485859_A_G	Chr06	38195052			6	112.31
BARC_1.01_Gm06_37732009_A_G	Chr06	38435794			6	112.384
BARC_1.01_Gm06_37823440_T_C	Chr06	38527444			6	112.413
BARC_1.01_Gm06_38232188_C_A	Chr06	38920680			6	112.731
BARC_1.01_Gm06_38499465_G_A	Chr06	39188086			6	112.813
BARC_1.01_Gm06_38703918_T_C	Chr06	39399409			6	112.878
BARC_1.01_Gm06_38999119_T_C	Chr06	39693731	6	112.958	6	112.958
BARC_1.01_Gm06_39421942_C_T	Chr06	40116979			6	112.958
BARC_1.01_Gm06_40454884_C_T	Chr06	41147967			6	113.001
BARC_1.01_Gm06_40671903_G_A	Chr06	41376571	6	113.063	6	113.063
BARC_1.01_Gm06_40878788_C_T	Chr06	41585697	6	113.063	6	113.063
BARC_1.01_Gm06_41268682_G_T	Chr06	41974977	6	113.195	6	113.195
BARC_1.01_Gm06_42308631_A_C	Chr06	43064582	6	115.036	6	115.036
BARC_1.01_Gm06_42515359_A_G	Chr06	43269264			6	115.036
BARC_1.01_Gm06_42707931_T_G	Chr06	43461818	6	115.164	6	115.164
BARC_1.01_Gm06_42883965_T_C	Chr06	43644895	6	115.301	6	115.301
BARC_1.01_Gm06_43235059_C_T	Chr06	43996760			6	115.604
BARC_1.01_Gm06_43432590_G_A	Chr06	44190937			6	115.697
BARC_1.01_Gm06_43688393_A_G
BARC_1.01_Gm06_43980786_G_A	Chr06	44533520	6	116.623	6	116.623
BARC_1.01_Gm06_44474853_A_G	Chr06	45035185	6	118.516	6	118.516
BARC_1.01_Gm06_44964380_T_C	Chr06	45534484			6	119.335
BARC_1.01_Gm06_45362447_C_T	Chr06	45930385	6	120.057	6	120.057
BARC_1.01_Gm06_45768166_A_G	Chr06	46295298	6	120.674	6	120.674
BARC_1.01_Gm06_46078974_G_A	Chr06	46611667			6	120.807
BARC_1.01_Gm06_46186757_C_T	Chr06	46719374			6	121.285
BARC_1.01_Gm06_46271407_G_A	Chr06	46805251	6	122.104	6	122.104
BARC_1.01_Gm06_46321637_C_T	Chr06	46855442			6	122.524
BARC_1.01_Gm06_46375359_G_A	Chr06	46907841			6	122.749
BARC_1.01_Gm06_46425973_T_C	Chr06	46957939			6	122.965
BARC_1.01_Gm06_46564658_C_A	Chr06	47112305			6	123.628
BARC_1.01_Gm06_46677140_C_T	Chr06	47224247			6	124.11
BARC_1.01_Gm06_46790136_C_T	Chr06	47337202			6	124.595
BARC_1.01_Gm06_46905460_G_A	Chr06	47452526			6	125.091
BARC_1.01_Gm06_46970966_C_T	Chr06	47518032			6	125.373
BARC_1.01_Gm06_47026169_C_A	Chr06	47573235			6	125.61
BARC_1.01_Gm06_47063453_G_T	Chr06	47610879			6	125.772
BARC_1.01_Gm06_47191346_C_T	Chr06	47722575			6	126.252
BARC_1.01_Gm06_47238226_A_G	Chr06	47769455			6	126.494
BARC_1.01_Gm06_47338142_T_G	Chr06	47869389			6	127.179
BARC_1.01_Gm06_47402504_A_G	Chr06	47933744			6	127.857
BARC_1.01_Gm06_47439414_C_T	Chr06	47970654			6	128.143
BARC_1.01_Gm06_47550354_A_G	Chr06	48080474			6	129.031
BARC_1.01_Gm06_47631544_T_C	Chr06	48252623			6	130.422
BARC_1.01_Gm06_47723155_T_C	Chr06	48344234			6	131.163
BARC_1.01_Gm06_47764344_C_T	Chr06	48385426			6	131.495
BARC_1.01_Gm06_47823144_T_G	Chr06	48444236			6	132.089
BARC_1.01_Gm06_47918999_G_A	Chr06	48549090			6	133.959
BARC_1.01_Gm06_47987101_G_T	Chr06	48614384			6	134.304
BARC_1.01_Gm06_48037370_T_G	Chr06	48664312			6	134.458
BARC_1.01_Gm06_48098064_A_C	Chr06	48725006	6	134.98	6	134.98
BARC_1.01_Gm06_48144110_G_A	Chr06	49235940			6	141.562
BARC_1.01_Gm06_48261084_C_A	Chr06	48875217			6	136.728
BARC_1.01_Gm06_48475049_C_T	Chr06	49089182	6	139.392	6	139.392
BARC_1.01_Gm06_48528885_G_T	Chr06	48157501			6	129.653
BARC_1.01_Gm06_48582951_G_A	Chr06	48211587			6	130.09
BARC_1.01_Gm06_48699388_T_G	Chr06	49289477			6	141.891
BARC_1.01_Gm06_48785257_T_C	Chr06	49385731	6	142.363	6	142.363
BARC_1.01_Gm06_48829470_C_T	Chr06	49429943	6	142.759	6	142.759
BARC_1.01_Gm06_48898037_G_A	Chr06	49498510	6	142.938	6	142.938
BARC_1.01_Gm06_48988513_T_C	Chr06	49588829	6	144.584	6	144.584
BARC_1.01_Gm06_49064024_G_T	Chr06	49664340	6	146.23	6	146.23
BARC_1.01_Gm06_49106015_C_T	Chr06	49706309	6	147.703	6	147.703
BARC_1.01_Gm06_49209907_C_T	Chr06	49810204	6	149.98	6	149.98
BARC_1.01_Gm06_49267076_C_T	Chr06	49867792	6	150.339	6	150.339
BARC_1.01_Gm06_49330690_G_T	Chr06	49931403			6	150.984
BARC_1.01_Gm06_49343224_G_T	Chr06	49943935	6	151.106	6	151.106
BARC_1.01_Gm06_49511605_T_C	Chr06	50112627	6	151.76	6	151.76
BARC_1.01_Gm06_49570784_G_A	Chr06	50171806			6	151.981
BARC_1.01_Gm06_49643463_G_A	Chr06	50244483			6	152.807
BARC_1.01_Gm06_49722118_A_G	Chr06	50323138	6	153.367	6	153.367
BARC_1.01_Gm06_49792083_T_C	Chr06	50393844			6	153.735
BARC_1.01_Gm06_49836079_C_T	Chr06	50509356			6	153.917
BARC_1.01_Gm06_49915592_A_C	Chr06	50588869			6	154.228
BARC_1.01_Gm06_50038514_T_C	Chr06	50711282			6	155.691
BARC_1.01_Gm06_50100354_G_T	Chr06	50773950			6	156.657
BARC_1.01_Gm06_50143995_A_G	Chr06	50818472			6	157.266
BARC_1.01_Gm06_50217611_T_C	Chr06	50892337	6	158.276	6	158.276
BARC_1.01_Gm06_50261723_A_G	Chr06	50936449	6	158.741	6	158.741
BARC_1.01_Gm06_50305091_T_C	Chr06	50979817			6	159.637
BARC_1.01_Gm06_50355014_A_G	Chr06	51029740			6	159.81
BARC_1.01_Gm06_50397370_T_C	Chr06	51072096			6	160.03
BARC_1.01_Gm06_50453859_A_G	Chr06	51128748	6	160.782	6	160.782
BARC_1.01_Gm06_50494802_A_G	Chr06	51169689	6	161.274	6	161.274
BARC_1.01_Gm06_50593128_T_G	Chr06	51268017	6	161.802	6	161.802
BARC_1.01_Gm06_50641085_C_T	Chr06	51316639	6	161.95	6	161.95
BARC_1.01_Gm07_51132_T_C	Chr07	52876	7	0.05	7	0.05
BARC_1.01_Gm07_151038_A_C	Chr07	155936	7	0.187	7	0.187
BARC_1.01_Gm07_185603_C_T	Chr07	190501	7	0.187	7	0.187
BARC_1.01_Gm07_260352_G_A	Chr07	265250			7	0.593925
BARC_1.01_Gm07_308906_G_A	Chr07	313803			7	0.965881
BARC_1.01_Gm07_439872_A_G	Chr07	444904			7	2.22229
BARC_1.01_Gm07_527869_G_T	Chr07	532902			7	3.22789
BARC_1.01_Gm07_562809_G_A	Chr07	567843			7	3.35623
BARC_1.01_Gm07_675190_G_A	Chr07	680033	7	3.751	7	3.751
BARC_1.01_Gm07_724252_T_C	Chr07	729093			7	4.08045
BARC_1.01_Gm07_856859_T_C	Chr07	860019	7	5.036	7	5.036
BARC_1.01_Gm07_954565_G_A	Chr07	957723	7	5.767	7	5.767
BARC_1.01_Gm07_1034903_T_C	Chr07	1037460			7	5.99671
BARC_1.01_Gm07_1119462_A_G	Chr07	1121927	7	6.195	7	6.195
BARC_1.01_Gm07_1182465_T_C	Chr07	1184634			7	6.62652
BARC_1.01_Gm07_1246890_T_G	Chr07	1249059			7	6.83246
BARC_1.01_Gm07_1295060_G_A	Chr07	1297229			7	7.03042
BARC_1.01_Gm07_1336323_A_G	Chr07	1338493	7	7.2	7	7.2
BARC_1.01_Gm07_1382983_T_G	Chr07	1385153	7	7.803	7	7.803
BARC_1.01_Gm07_1421810_A_G	Chr07	1423980	7	8.293	7	8.293
BARC_1.01_Gm07_1534291_G_A	Chr07	1536458	7	8.918	7	8.918
BARC_1.01_Gm07_1574673_G_A	Chr07	1576838	7	9.3	7	9.3
BARC_1.01_Gm07_1630335_G_A	Chr07	1632501	7	10.05	7	10.05
BARC_1.01_Gm07_1667919_C_T	Chr07	1670069	7	10.682	7	10.682
BARC_1.01_Gm07_1703458_G_T	Chr07	1705608			7	10.9945
BARC_1.01_Gm07_1749529_T_C	Chr07	1751679	7	11.413	7	11.413
BARC_1.01_Gm07_1808039_G_A	Chr07	1810189	7	12.038	7	12.038
BARC_1.01_Gm07_2041455_A_C	Chr07	2060674	7	12.688	7	12.688
BARC_1.01_Gm07_2108652_G_T	Chr07	2128629	7	12.757	7	12.757
BARC_1.01_Gm07_2203449_C_T	Chr07	2222940	7	13.282	7	13.282
BARC_1.01_Gm07_2267894_G_A	Chr07	2287735	7	13.845	7	13.845
BARC_1.01_Gm07_2302804_A_G	Chr07	2322645	7	14.21	7	14.21
BARC_1.01_Gm07_2418465_A_G	Chr07	2438308			7	15.0259
BARC_1.01_Gm07_2471949_C_T	Chr07	2491792	7	15.847	7	15.847
BARC_1.01_Gm07_2512664_A_G	Chr07	2532517	7	16.35	7	16.35
BARC_1.01_Gm07_2580303_T_G	Chr07	2600156	7	16.866	7	16.866
BARC_1.01_Gm07_2646409_C_T	Chr07	2666285			7	17.2693
BARC_1.01_Gm07_2704982_G_A	Chr07	2724853			7	17.5246
BARC_1.01_Gm07_2740071_G_A	Chr07	2759942			7	17.687
BARC_1.01_Gm07_2784908_G_A	Chr07	2804779			7	17.8568
BARC_1.01_Gm07_2814243_A_G	Chr07	2834114			7	17.9646
BARC_1.01_Gm07_2929896_C_T	Chr07	2949768			7	18.3465
BARC_1.01_Gm07_3042699_C_T	Chr07	3062578			7	18.8755
BARC_1.01_Gm07_3143196_C_T	Chr07	3163093	7	19.331	7	19.331
BARC_1.01_Gm07_3147674_G_A	Chr07	3167571			7	19.3663
BARC_1.01_Gm07_3281799_T_G	Chr07	3300645			7	20.1545
BARC_1.01_Gm07_3318193_T_C	Chr07	3337039	7	20.533	7	20.533
BARC_1.01_Gm07_3390461_G_A	Chr07	3409307	7	20.817	7	20.817
BARC_1.01_Gm07_3440069_T_C	Chr07	3467915	7	21.364	7	21.364
BARC_1.01_Gm07_3491578_A_G	Chr07	3519424			7	21.6315
BARC_1.01_Gm07_3616857_T_C	Chr07	3644699	7	22.282	7	22.282
BARC_1.01_Gm07_3685427_G_A	Chr07	3713267			7	23.0151
BARC_1.01_Gm07_3726008_T_C	Chr07	3753849			7	23.449
BARC_1.01_Gm07_3845105_A_C	Chr07	3872947	7	24.106	7	24.106
BARC_1.01_Gm07_3953270_T_C	Chr07	3981112			7	25.0932
BARC_1.01_Gm07_3990308_A_G	Chr07	4018151			7	25.7614
BARC_1.01_Gm07_4201557_A_C	Chr07	4237522	7	27.215	7	27.215
BARC_1.01_Gm07_4241705_G_T	Chr07	4277666	7	27.315	7	27.315
BARC_1.01_Gm07_4297533_A_G	Chr07	4337391			7	27.4028
BARC_1.01_Gm07_4380385_C_T	Chr07	4429189			7	27.762
BARC_1.01_Gm07_4487138_C_A	Chr07	4536312	7	28.437	7	28.437
BARC_1.01_Gm07_4562451_T_C	Chr07	4611880	7	29.028	7	29.028
BARC_1.01_Gm07_4639245_T_C	Chr07	4688675			7	29.2644
BARC_1.01_Gm07_4681787_A_G	Chr07	4730593	7	29.431	7	29.431
BARC_1.01_Gm07_4837493_A_G	Chr07	4885291			7	31.2591
BARC_1.01_Gm07_4921108_G_A	Chr07	4968848			7	32.1257
BARC_1.01_Gm07_4968383_C_T	Chr07	5016125	7	32.483	7	32.483
BARC_1.01_Gm07_5014895_T_G	Chr07	5062637	7	32.826	7	32.826
BARC_1.01_Gm07_5097877_A_C	Chr07	5145587	7	33.303	7	33.303
BARC_1.01_Gm07_5152231_A_G	Chr07	5191003	7	33.542	7	33.542
BARC_1.01_Gm07_5226366_C_T	Chr07	5265136			7	33.854
BARC_1.01_Gm07_5352313_T_C	Chr07	5391104	7	34.279	7	34.279
BARC_1.01_Gm07_5417760_T_C	Chr07	5456442	7	34.608	7	34.608
BARC_1.01_Gm07_5490895_G_T	Chr07	5529532			7	34.904
BARC_1.01_Gm07_5636973_T_C	Chr07	5798679			7	35.0923
BARC_1.01_Gm07_5763368_A_G	Chr07	5730863	7	35.155	7	35.155
BARC_1.01_Gm07_5863012_C_A	Chr07	5901279	7	35.175	7	35.175
BARC_1.01_Gm07_5900018_A_G	Chr07	5938285	7	35.175	7	35.175
BARC_1.01_Gm07_5944283_A_G	Chr07	5982921	7	35.284	7	35.284
BARC_1.01_Gm07_5989451_C_T	Chr07	6028089			7	35.6266
BARC_1.01_Gm07_6069607_G_A	Chr07	6108248	7	36.377	7	36.377
BARC_1.01_Gm07_6124850_C_T	Chr07	6163487			7	36.7412
BARC_1.01_Gm07_6161800_A_G	Chr07	6200435	7	36.988	7	36.988
BARC_1.01_Gm07_6254353_C_A	Chr07	6293002			7	37.473
BARC_1.01_Gm07_6352113_T_G	Chr07	6390761	7	37.979	7	37.979
BARC_1.01_Gm07_6405598_A_G	Chr07	6444246	7	38.075	7	38.075
BARC_1.01_Gm07_6452520_T_C	Chr07	6491168			7	38.1785
BARC_1.01_Gm07_6521175_T_C	Chr07	6559823	7	38.521	7	38.521
BARC_1.01_Gm07_6555810_T_C	Chr07	6594458			7	38.7289
BARC_1.01_Gm07_6604493_G_A	Chr07	6643125	7	38.862	7	38.862
BARC_1.01_Gm07_6726514_G_A	Chr07	6765164	7	39.547	7	39.547
BARC_1.01_Gm07_6781309_T_C	Chr07	6819959	7	39.616	7	39.616
BARC_1.01_Gm07_6859582_A_G	Chr07	6898693	7	39.803	7	39.803
BARC_1.01_Gm07_6947362_A_G	Chr07	6985620			7	40.234
BARC_1.01_Gm07_6986674_G_A	Chr07	7024929	7	40.343	7	40.343
BARC_1.01_Gm07_7032715_G_A	Chr07	7070970	7	40.611	7	40.611
BARC_1.01_Gm07_7096376_G_T	Chr07	7134727	7	40.859	7	40.859
BARC_1.01_Gm07_7160924_T_C	Chr07	7199289	7	41.095	7	41.095
BARC_1.01_Gm07_7207534_C_T	Chr07	7245899			7	41.2122
BARC_1.01_Gm07_7284474_A_G	Chr07	7323722	7	41.83	7	41.83
BARC_1.01_Gm07_7369745_C_T	Chr07	7409086			7	42.141
BARC_1.01_Gm07_7433203_C_T	Chr07	7472599			7	42.4172
BARC_1.01_Gm07_7489377_T_C	Chr07	7528747			7	43.1774
BARC_1.01_Gm07_7505701_A_G	Chr07	7545073			7	43.3311
BARC_1.01_Gm07_7579367_G_A	Chr07	7618741	7	43.998	7	43.998
BARC_1.01_Gm07_7618698_T_C	Chr07	7658072	7	44.022	7	44.022
BARC_1.01_Gm07_7666127_T_C	Chr07	7705501	7	44.062	7	44.062
BARC_1.01_Gm07_7732175_G_A	Chr07	7771549			7	44.4231
BARC_1.01_Gm07_7812393_C_T	Chr07	7851767			7	44.677
BARC_1.01_Gm07_7848929_T_C	Chr07	7888303	7	44.724	7	44.724
BARC_1.01_Gm07_7913364_T_C	Chr07	7952738	7	45.225	7	45.225
BARC_1.01_Gm07_7950118_A_G	Chr07	7989492	7	45.47	7	45.47
BARC_1.01_Gm07_7984980_G_T	Chr07	8024362			7	45.9842
BARC_1.01_Gm07_8018299_A_G	Chr07	8057681	7	46.255	7	46.255
BARC_1.01_Gm07_8112122_C_T	Chr07	8151504			7	46.458
BARC_1.01_Gm07_8166605_T_C	Chr07	8206004	7	46.918	7	46.918
BARC_1.01_Gm07_8212204_A_G	Chr07	8251589	7	47.195	7	47.195
BARC_1.01_Gm07_8270118_T_C	Chr07	8309503			7	47.55
BARC_1.01_Gm07_8327392_G_A	Chr07	8367502			7	47.7066
BARC_1.01_Gm07_8385653_T_C	Chr07	8425687	7	47.869	7	47.869
BARC_1.01_Gm07_8419994_A_G	Chr07	8460028			7	48.2089
BARC_1.01_Gm07_8488086_A_G	Chr07	8528893			7	48.9687
BARC_1.01_Gm07_8535939_T_C	Chr07	8576746			7	49.1658
BARC_1.01_Gm07_8591371_G_A	Chr07	8632178	7	49.394	7	49.394
BARC_1.01_Gm07_8657083_C_T	Chr07	8697890			7	49.8531
BARC_1.01_Gm07_8698310_G_A	Chr07	8739263	7	50.252	7	50.252
BARC_1.01_Gm07_8748742_C_T	Chr07	8789695	7	50.419	7	50.419
BARC_1.01_Gm07_8887938_C_T	Chr07	8928888	7	50.419	7	50.419
BARC_1.01_Gm07_8928954_G_A	Chr07	8969904			7	50.4284
BARC_1.01_Gm07_8966079_T_G	Chr07	9007029			7	50.5913
BARC_1.01_Gm07_9006025_G_A	Chr07	9047011			7	50.7013
BARC_1.01_Gm07_9057074_G_A	Chr07	9098060			7	50.9642
BARC_1.01_Gm07_9102516_A_G	Chr07	9143502	7	51.037	7	51.037
BARC_1.01_Gm07_9181548_T_C	Chr07	9222627	7	51.134	7	51.134
BARC_1.01_Gm07_9267799_G_A	Chr07	9305057			7	51.151
BARC_1.01_Gm07_9305234_A_G	Chr07	9342241			7	51.1669
BARC_1.01_Gm07_9372460_G_A	Chr07	9409467	7	51.151	7	51.151
BARC_1.01_Gm07_9402863_A_G	Chr07	9439870	7	51.151	7	51.151
BARC_1.01_Gm07_9452257_T_C	Chr07	9489274	7	51.297	7	51.297
BARC_1.01_Gm07_9535678_A_G	Chr07	9572695	7	52.325	7	52.325
BARC_1.01_Gm07_9628835_G_A	Chr07	9665913			7	52.9878
BARC_1.01_Gm07_9684260_C_T	Chr07	9730337			7	53.36
BARC_1.01_Gm07_9774687_G_A	Chr07	9820764	7	54.044	7	54.044
BARC_1.01_Gm07_9800952_A_G	Chr07	9847029	7	54.089	7	54.089
BARC_1.01_Gm07_9863864_A_C	Chr07	9909832	7	54.089	7	54.089
BARC_1.01_Gm07_10009107_G_A	Chr07	10054874			7	54.849
BARC_1.01_Gm07_10117575_G_A	Chr07	10165542			7	55.026
BARC_1.01_Gm07_10193199_G_A	Chr07	10241187	7	55.418	7	55.418
BARC_1.01_Gm07_10236359_A_G	Chr07	10286005	7	55.523	7	55.523
BARC_1.01_Gm07_10403810_C_T	Chr07	10453460			7	57.0398
BARC_1.01_Gm07_10451670_C_T	Chr07	10501318	7	57.715	7	57.715
BARC_1.01_Gm07_10806729_G_A	Chr07	14505370	7	60.854	7	60.854
BARC_1.01_Gm07_10926994_A_G	Chr07	14385106	7	60.854	7	60.854
BARC_1.01_Gm07_10967802_C_T	Chr07	14344298			7	60.7363
BARC_1.01_Gm07_11153441_A_G	Chr07	14158741	7	60.601	7	60.601
BARC_1.01_Gm07_11218843_C_T	Chr07	14092832	7	60.483	7	60.483
BARC_1.01_Gm07_11517990_A_G	Chr07	13784462	7	60.25	7	60.25
BARC_1.01_Gm07_11707828_T_C	Chr07	13594605	7	60.12	7	60.12
BARC_1.01_Gm07_11762657_T_C	Chr07	13540657			7	60.0025
BARC_1.01_Gm07_11956773_T_C	Chr07	13346801	7	59.847	7	59.847
BARC_1.01_Gm07_12858110_C_A	Chr07	12441147	7	59.717	7	59.717
BARC_1.01_Gm07_14090959_A_G	Chr07	11196802	7	59.52	7	59.52
BARC_1.01_Gm07_14256111_T_C	Chr07	11031953	7	59.157	7	59.157
BARC_1.01_Gm07_14552113_T_G	Chr07	10736049	7	58.713	7	58.713
BARC_1.01_Gm07_14748407_G_T	Chr07	10539892	7	58.075	7	58.075
BARC_1.01_Gm07_14830454_T_C	Chr07	14917572	7	61.58	7	61.58
BARC_1.01_Gm07_14862607_C_T	Chr07	14949725	7	61.654	7	61.654
BARC_1.01_Gm07_14979158_T_C	Chr07	15066276			7	62.1871
BARC_1.01_Gm07_15017830_C_T	Chr07	15104950			7	62.6226
BARC_1.01_Gm07_15085661_G_A	Chr07	15172753	7	62.852	7	62.852
BARC_1.01_Gm07_15137575_A_G	Chr07	15224667	7	63.287	7	63.287
BARC_1.01_Gm07_15181335_A_C	Chr07	15268423	7	63.51	7	63.51
BARC_1.01_Gm07_15330002_C_A	Chr07	15417090	7	64.47	7	64.47
BARC_1.01_Gm07_15394475_T_C	Chr07	15481583	7	65.211	7	65.211
BARC_1.01_Gm07_15549006_A_G	Chr07	15636044	7	65.595	7	65.595
BARC_1.01_Gm07_15590266_C_T	Chr07	15677304			7	65.7503
BARC_1.01_Gm07_15663842_T_C	Chr07	15750880	7	65.992	7	65.992
BARC_1.01_Gm07_15717199_G_T	Chr07	15804237			7	66.1565
BARC_1.01_Gm07_15748996_T_G	Chr07	15836034			7	66.2795
BARC_1.01_Gm07_15800472_A_G	Chr07	15887510	7	66.462	7	66.462
BARC_1.01_Gm07_15870753_C_A	Chr07	15960048	7	66.619	7	66.619
BARC_1.01_Gm07_15939720_A_G	Chr07	16030786	7	66.872	7	66.872
BARC_1.01_Gm07_16020670_G_T	Chr07	16111431			7	67.1432
BARC_1.01_Gm07_16031010_C_T	Chr07	16121771			7	67.2078
BARC_1.01_Gm07_16100034_C_T	Chr07	16190796	7	67.429	7	67.429
BARC_1.01_Gm07_16155436_G_A	Chr07	16244037			7	67.5338
BARC_1.01_Gm07_16393117_A_G	Chr07	16486076	7	67.706	7	67.706
BARC_1.01_Gm07_16438076_A_G	Chr07	16531035	7	67.974	7	67.974
BARC_1.01_Gm07_16489886_T_C	Chr07	16582884			7	68.2894
BARC_1.01_Gm07_16532107_A_G	Chr07	16625092			7	68.5461
BARC_1.01_Gm07_16702758_C_T	Chr07	16788563			7	69.0488
BARC_1.01_Gm07_16809664_A_G	Chr07	16894812			7	69.3124
BARC_1.01_Gm07_16937302_T_C	Chr07	17022485			7	69.5699
BARC_1.01_Gm07_16979586_C_T	Chr07	17065562			7	69.7562
BARC_1.01_Gm07_17030454_G_A	Chr07	17116283	7	70.011	7	70.011
BARC_1.01_Gm07_17095590_C_T	Chr07	17181419			7	70.0593
BARC_1.01_Gm07_17160464_A_G	Chr07	17246293			7	70.2719
BARC_1.01_Gm07_17362808_A_G	Chr07	17449401			7	70.6368
BARC_1.01_Gm07_17615932_A_G	Chr07	17699946			7	71.0009
BARC_1.01_Gm07_17922541_T_C	Chr07	18000930			7	72.4151
BARC_1.01_Gm07_18175034_G_A	Chr07	18264628			7	73.471
BARC_1.01_Gm07_18293045_C_T	Chr07	18382782			7	73.633
BARC_1.01_Gm07_18633505_T_C	Chr07	18723135			7	74.0996
BARC_1.01_Gm07_18928198_T_C	Chr07	19017836			7	74.6868
BARC_1.01_Gm07_19361456_T_C	Chr07	19451093			7	75.3112
BARC_1.01_Gm07_19905517_G_A	Chr07	19997015	7	75.604	7	75.604
BARC_1.01_Gm07_20527016_C_T	Chr07	20626887	7	75.643	7	75.643
BARC_1.01_Gm07_21193861_G_A	Chr07	21255540	7	75.643	7	75.643
BARC_1.01_Gm07_21217603_T_C	Chr07	21293829	7	75.643	7	75.643
BARC_1.01_Gm07_22668340_A_G	Chr07	24508189	7	75.806	7	75.806
BARC_1.01_Gm07_22686796_T_C	Chr07	24489733	7	75.806	7	75.806
BARC_1.01_Gm07_23710284_A_G	Chr07	23456879	7	75.806	7	75.806
BARC_1.01_Gm07_24197913_T_G	Chr07	22970212	7	75.806	7	75.806
BARC_1.01_Gm07_24960162_C_A	Chr07	25078333	7	75.806	7	75.806
BARC_1.01_Gm07_26960074_A_G	Chr07	27011688	7	75.828	7	75.828
BARC_1.01_Gm07_27445113_A_G	Chr07	27503018	7	75.828	7	75.828
BARC_1.01_Gm07_27998252_G_A	Chr07	28059713			7	75.828
BARC_1.01_Gm07_28865848_T_C	Chr07	28935619	7	75.828	7	75.828
BARC_1.01_Gm07_29330183_G_A	Chr07	29400223			7	75.9922
BARC_1.01_Gm07_30018015_T_C	Chr07	29946583	7	75.847	7	75.847
BARC_1.01_Gm07_30471642_A_G	Chr07	30398934	7	75.877	7	75.877
BARC_1.01_Gm07_31363791_T_C	Chr07	31263344	7	75.877	7	75.877
BARC_1.01_Gm07_32588864_T_C	Chr07	32484469	7	75.877	7	75.877
BARC_1.01_Gm07_33333813_T_C	Chr07	33227966	7	75.877	7	75.877
BARC_1.01_Gm07_33718140_A_G	Chr07	33595655	7	75.877	7	75.877
BARC_1.01_Gm07_34279212_C_T	Chr07	34157286			7	75.9318
BARC_1.01_Gm07_34580678_G_A	Chr07	34451110	7	75.934	7	75.934
BARC_1.01_Gm07_35142318_A_G	Chr07	35006083			7	76.7269
BARC_1.01_Gm07_35194991_A_G	Chr07	35058752	7	76.906	7	76.906
BARC_1.01_Gm07_35356921_A_G	Chr07	35220682	7	78.27	7	78.27
BARC_1.01_Gm07_35402439_G_A	Chr07	35266200	7	78.302	7	78.302
BARC_1.01_Gm07_35471112_T_C	Chr07	35334874	7	78.656	7	78.656
BARC_1.01_Gm07_35547398_T_C	Chr07	35411154	7	79.402	7	79.402
BARC_1.01_Gm07_35619623_G_A	Chr07	35483387			7	79.7632
BARC_1.01_Gm07_35736677_G_A	Chr07	35613115			7	80.772
BARC_1.01_Gm07_35809061_C_T	Chr07	35685118			7	81.6229
BARC_1.01_Gm07_35908169_T_C	Chr07	35784231			7	83.0064
BARC_1.01_Gm07_35992034_T_G	Chr07	35868100			7	84.1772
BARC_1.01_Gm07_36094482_T_G	Chr07	35979624	7	84.729	7	84.729
BARC_1.01_Gm07_36151607_T_G	Chr07	36036751	7	84.88	7	84.88
BARC_1.01_Gm07_36285014_A_G	Chr07	36170156	7	85.222	7	85.222
BARC_1.01_Gm07_36357080_T_C	Chr07	36245160			7	85.458
BARC_1.01_Gm07_36551753_A_G	Chr07	36439830			7	87.0692
BARC_1.01_Gm07_36605671_C_T	Chr07	36493756			7	87.5163
BARC_1.01_Gm07_36687397_G_A	Chr07	36580198			7	88.233
BARC_1.01_Gm07_36740924_G_T	Chr07	36637968	7	88.712	7	88.712
BARC_1.01_Gm07_36782624_T_G	Chr07	36679589			7	88.9032
BARC_1.01_Gm07_36875730_T_C	Chr07	36772289			7	89.4076
BARC_1.01_Gm07_36886320_G_T	Chr07	36782882			7	89.4682
BARC_1.01_Gm07_36998381_T_C	Chr07	36894956			7	90.1087
BARC_1.01_Gm07_37038775_T_C	Chr07	36935345			7	90.3395
BARC_1.01_Gm07_37096617_A_G	Chr07	36993208			7	90.6703
BARC_1.01_Gm07_37143613_T_C	Chr07	37049207			7	91.0384
BARC_1.01_Gm07_37193303_C_T	Chr07	37098897			7	91.5264
[truncated: 4,003 more rows]
